# Supplementary material for: Identification of a novel deFADding activity in human, yeast and bacterial 5′ to 3′ exoribonucleases
Source: Nucleic Acids Res. 2022 Jul 29;50(15):8807–17. doi: 10.1093/nar/gkac617 (PMC9410882; doi:10.1093/nar/gkac617)
Supplement: gkac617_Supplemental_Files [file gkac617_supplemental_files.zip]

Archive with 2 entries (2 files):
- SupplementaryDATA_rev.pdf
- SupTable_S1.xlsx
