# Supplementary material for: Identification of a novel deFADding activity in human, yeast and bacterial 5′ to 3′ exoribonucleases
Source: Nucleic Acids Res. 2022 Jul 29;50(15):8807–17. doi: 10.1093/nar/gkac617 (PMC9410882; doi:10.1093/nar/gkac617)
Supplement: gkac617_Supplemental_Files [file gkac617_supplemental_files.zip › SupTable_S1.xlsx]

## Sheet: ID
Supplementary Table S1. Mass Spectrometry Data
protein	description	WT-m7G	WT-FAD	WT-NAD	Xrn1-m7G	Xrn1-FAD	Xrn1-NAD	Grand Total
sp|P25555|GBP2_YEAST	Single-strand telomeric DNA-binding protein GBP2; G-strand-binding ...	759	853	851	666	656	694	4479
sp|P22147|XRN1_YEAST	5—-3— exoribonuclease 1; EC 3.1.13.-; DNA strand transfer protein ...	74	676	276	16	4	2	1048
sp|P24783|DBP2_YEAST	ATP-dependent RNA helicase DBP2; EC 3.6.4.13; DEAD box protein ...	359	571	536	421	554	694	3135
sp|Q02792|XRN2_YEAST	5—-3— exoribonuclease 2; EC 3.1.13.-; Ribonucleic acid-trafficking ...	133	543	812	243	656	1026	3413
sp|P38922|HRB1_YEAST	Protein HRB1; Protein TOM34;	257	400	449	265	331	370	2072
sp|Q05022|RRP5_YEAST	rRNA biogenesis protein RRP5; Ribosomal RNA-processing protein ...	108	397	275	128	284	267	1459
sp|P33322|CBF5_YEAST	H/ACA ribonucleoprotein complex subunit CBF5; EC 5.4.99.- {ECO:0000269|PubMed:21131909, ...	117	376	492	110	289	320	1704
sp|P15424|MS116_YEAST	ATP-dependent RNA helicase MSS116, mitochondrial; EC 3.6.4.13; ...	233	352	358	237	356	353	1889
sp|P0CX36|RS4B_YEAST	40S ribosomal protein S4-B {ECO:0000303|PubMed:9559554}; RP5; ...	208	261	251	159	198	186	1263
sp|Q01477|UBP3_YEAST	Ubiquitin carboxyl-terminal hydrolase 3; EC 3.4.19.12 {ECO:0000269|PubMed:12778054, ...	58	254	233	128	374	407	1454
sp|P53552|THO2_YEAST	THO complex subunit 2; Low dye-binding protein 5; THO complex ...	76	223	179	90	170	169	907
sp|Q12389|DBP10_YEAST	ATP-dependent RNA helicase DBP10; EC 3.6.4.13; DEAD box protein ...	60	204	126	68	174	114	746
sp|P15646|FBRL_YEAST	rRNA 2—-O-methyltransferase fibrillarin; EC 2.1.1.- {ECO:0000269|PubMed:24352239}; ...	128	202	230	148	164	167	1039
sp|P53063|DXO_YEAST	Decapping nuclease RAI1; EC 3.6.1.-; RAT1-interacting protein; ...	52	201	313	89	262	417	1334
sp|P27476|NSR1_YEAST	Nuclear localization sequence-binding protein; p67;	72	199	209	83	157	227	947
sp|P26570|PPZ1_YEAST	Serine/threonine-protein phosphatase PP-Z1; EC 3.1.3.16;	98	194	220	119	158	187	976
sp|P32770|NRP1_YEAST	Asparagine-rich protein; Protein ARP;	155	182	165	204	179	203	1088
sp|P10664|RL4A_YEAST	60S ribosomal protein L4-A {ECO:0000303|PubMed:9559554}; L2; Large ribosomal subunit protein uL4-A {ECO:0000303|PubMed:24524803}; RP2; YL2;	280	180	145	221	144	145	1115
sp|P50095|IMDH3_YEAST	Inosine-5—-monophosphate dehydrogenase 3 {ECO:0000255|HAMAP-Rule:MF_03156}; ...	180	174	42	174	164	90	824
sp|P53297|PBP1_YEAST	PAB1-binding protein 1;	100	174	185	69	85	104	717
sp|P06634|DED1_YEAST	ATP-dependent RNA helicase DED1; EC 3.6.4.13; DEAD box protein ...	100	166	129	165	212	297	1069
sp|P11484|SSB1_YEAST	Ribosome-associated molecular chaperone SSB1 {ECO:0000303|PubMed:11739779}; ...	196	159	155	153	153	137	953
sp|P0C2I9|YP12B_YEAST	Transposon Ty1-PR1 Gag-Pol polyprotein; Gag-Pol-p199; TY1A-TY1B; ...	275	155	118	276	178	176	1178
sp|P46655|SYEC_YEAST	Glutamate--tRNA ligase, cytoplasmic; EC 6.1.1.17; Glutamyl-tRNA ...	137	149	121	236	289	244	1176
sp|P23248|RS3A2_YEAST	40S ribosomal protein S1-B {ECO:0000255|HAMAP-Rule:MF_03122, ECO:0000303|PubMed:9559554}; RP10B; Small ribosomal subunit protein eS1-B {ECO:0000303|PubMed:24524803};	154	144	153	123	92	118	784
sp|P17629|HPR1_YEAST	THO complex subunit HPR1; Hyperrecombination protein 1;	59	140	115	61	109	94	578
sp|P53741|BRE5_YEAST	UBP3-associated protein BRE5; Brefeldin-A sensitivity protein ...	42	140	134	90	217	252	875
sp|Q12460|NOP56_YEAST	Nucleolar protein 56; Ribosome biosynthesis protein SIK1; Suppressor ...	79	137	169	72	84	120	661
sp|P53254|UTP22_YEAST	U3 small nucleolar RNA-associated protein 22; U3 snoRNA-associated ...	104	133	107	78	89	78	589
sp|P0CX45|RL2A_YEAST	60S ribosomal protein L2-A {ECO:0000303|PubMed:9559554}; L5; Large ribosomal subunit protein uL2-A {ECO:0000303|PubMed:24524803}; RP8; YL6;	112	131	135	116	89	85	668
sp|Q01560|NOP3_YEAST	Nucleolar protein 3; Mitochondrial targeting suppressor 1 protein; ...	160	129	97	187	82	99	754
sp|P10964|RPA1_YEAST	DNA-directed RNA polymerase I subunit RPA190; EC 2.7.7.6; DNA-directed ...	70	120	75	71	143	107	586
sp|P0CX38|RS6B_YEAST	40S ribosomal protein S6-B {ECO:0000303|PubMed:9559554}; RP9; ...	94	119	144	73	67	74	571
sp|P0CX29|RS23A_YEAST	40S ribosomal protein S23-A {ECO:0000303|PubMed:9559554}; RP37; ...	80	118	133	81	107	128	647
sp|P25443|RS2_YEAST	40S ribosomal protein S2 {ECO:0000303|PubMed:9559554}; Omnipotent ...	109	117	135	71	51	51	534
sp|P38011|GBLP_YEAST	Guanine nucleotide-binding protein subunit beta-like protein; ...	208	115	73	164	122	112	794
sp|Q08965|BMS1_YEAST	Ribosome biogenesis protein BMS1;	32	105	113	30	73	71	424
sp|P34241|URB1_YEAST	Nucleolar pre-ribosomal-associated protein 1; Unhealthy ribosome ...	34	104	90	50	85	97	460
sp|P02994|EF1A_YEAST	Elongation factor 1-alpha; EF-1-alpha; Eukaryotic elongation factor 1A; eEF1A; Translation elongation factor 1A;	65	103	92	59	75	73	467
sp|P37838|NOP4_YEAST	Nucleolar protein 4; Nucleolar protein NOP77;	80	102	118	52	56	63	471
sp|Q06108|RGC1_YEAST	Regulator of the glycerol channel 1;	29	99	73	16	42	38	297
sp|P53632|PAP2_YEAST	Poly(A) RNA polymerase protein 2; EC 2.7.7.19 {ECO:0000269|PubMed:20696927}; ...	40	98	98	38	65	72	411
sp|P04147|PABP_YEAST	Polyadenylate-binding protein, cytoplasmic and nuclear; PABP; ...	459	94	71	323	63	60	1070
sp|P39682|PRP39_YEAST	Pre-mRNA-processing factor 39;	66	94	74	50	74	55	413
sp|P53145|LSG1_YEAST	Large subunit GTPase 1; EC 3.6.1.-;	71	91	164	35	46	78	485
sp|P50094|IMDH4_YEAST	Inosine-5—-monophosphate dehydrogenase 4 {ECO:0000255|HAMAP-Rule:MF_03156}; ...	97	90	14	80	79	44	404
sp|P22138|RPA2_YEAST	DNA-directed RNA polymerase I subunit RPA135; EC 2.7.7.6; DNA-directed ...	57	90	63	66	105	87	468
sp|P14126|RL3_YEAST	60S ribosomal protein L3 {ECO:0000303|PubMed:9559554}; Large ribosomal subunit protein uL3 {ECO:0000303|PubMed:24524803}; Maintenance of killer protein 8; RP1; Trichodermin resistance protein; YL1;	139	88	92	120	73	79	591
sp|P28007|GAR1_YEAST	H/ACA ribonucleoprotein complex subunit GAR1; snoRNP protein GAR1;	45	86	90	39	66	73	399
sp|P10592|HSP72_YEAST	Heat shock protein SSA2;	93	85	76	112	101	94	561
sp|P48361|ASK10_YEAST	Activator of SKN7 protein 10; Regulator of the glycerol channel ...	20	85	48	51	124	87	415
sp|P41805|RL10_YEAST	60S ribosomal protein L10 {ECO:0000303|PubMed:9559554}; L9; Large ...	117	84	89	104	73	73	540
sp|P53742|NOG2_YEAST	Nucleolar GTP-binding protein 2;	37	78	108	61	86	127	497
sp|P29453|RL8B_YEAST	60S ribosomal protein L8-B {ECO:0000303|PubMed:9559554}; L4; L4-1; Large ribosomal subunit protein eL8-B {ECO:0000303|PubMed:24524803}; RP6; YL5;	107	77	71	95	74	74	498
sp|Q00539|NAM8_YEAST	Protein NAM8;	66	77	73	68	74	72	430
sp|P35169|TOR1_YEAST	Serine/threonine-protein kinase TOR1; EC 2.7.11.1; Dominant rapamycin ...	28	77	31	19	70	48	273
sp|P34160|NCBP1_YEAST	Nuclear cap-binding protein complex subunit 1; 80 kDa nuclear ...	1651	76	20	1460	51	14	3272
sp|P37297|STT4_YEAST	Phosphatidylinositol 4-kinase STT4; PI4-kinase; PtdIns-4-kinase; ...	43	76	59	59	88	76	401
sp|P53849|GIS2_YEAST	Zinc finger protein GIS2;	76	75	87	29	24	31	322
sp|P33203|PRP40_YEAST	Pre-mRNA-processing protein PRP40;	59	72	62	51	52	49	345
sp|P35187|SGS1_YEAST	ATP-dependent helicase SGS1 {ECO:0000303|PubMed:7969174}; EC 3.6.4.12 {ECO:0000269|PubMed:9545297}; Helicase TPS1;	27	72	75	7	22	21	224
sp|Q12499|NOP58_YEAST	Nucleolar protein 58; Nucleolar protein 5;	51	71	75	45	61	60	363
sp|P39936|IF4F2_YEAST	Eukaryotic initiation factor 4F subunit p130; eIF-4F p130; eIF4F ...	936	66	22	926	71	52	2073
sp|P05755|RS9B_YEAST	40S ribosomal protein S9-B {ECO:0000303|PubMed:9559554}; RP21; ...	63	66	61	54	47	50	341
sp|P53207|SNU71_YEAST	U1 small nuclear ribonucleoprotein component SNU71;	52	65	57	42	48	51	315
sp|P05030|PMA1_YEAST	Plasma membrane ATPase 1; EC 7.1.2.1; Proton pump 1;	77	63	78	55	74	56	403
sp|P05737|RL7A_YEAST	60S ribosomal protein L7-A {ECO:0000303|PubMed:9559554}; L6; Large ribosomal subunit protein uL30-A {ECO:0000303|PubMed:24524803}; RP11; YL8;	76	63	63	67	59	63	391
sp|P05740|RL17A_YEAST	60S ribosomal protein L17-A {ECO:0000303|PubMed:9559554}; L20A; ...	68	62	78	88	89	132	517
sp|Q05672|RBS1_YEAST	RNA-binding suppressor of PAS kinase protein 1;	47	62	59	43	49	67	327
sp|P38873|KOG1_YEAST	Target of rapamycin complex 1 subunit KOG1; TORC1 subunit KOG1; ...	18	62	27	15	37	33	192
sp|P0CX55|RS18A_YEAST	40S ribosomal protein S18-A {ECO:0000303|PubMed:9559554}; Small ...	107	61	59	88	57	58	430
sp|P38828|LSM12_YEAST	Protein LSM12; Sm-like protein 12;	44	61	64	27	40	45	281
sp|P15801|DPOG_YEAST	DNA polymerase gamma; EC 2.7.7.7; Mitochondrial DNA polymerase ...	36	61	43	24	40	30	234
sp|P26321|RL5_YEAST	60S ribosomal protein L5 {ECO:0000303|PubMed:9559554}; L1; L1a; ...	149	60	58	116	102	102	587
sp|P0CX83|RL19B_YEAST	60S ribosomal protein L19-B {ECO:0000303|PubMed:9559554}; L23; ...	41	60	78	51	43	54	327
sp|P05750|RS3_YEAST	40S ribosomal protein S3 {ECO:0000303|PubMed:9559554}; RP13; Small ribosomal subunit protein uS3 {ECO:0000303|PubMed:24524803}; YS3;	105	59	49	75	49	50	387
sp|P0C2H8|RL31A_YEAST	60S ribosomal protein L31-A {ECO:0000303|PubMed:9559554}; L34; ...	87	59	35	86	60	60	387
sp|P32495|NHP2_YEAST	H/ACA ribonucleoprotein complex subunit NHP2; H/ACA snoRNP protein ...	27	59	72	31	45	47	281
sp|Q6Q547|NOP10_YEAST	H/ACA ribonucleoprotein complex subunit NOP10; Nucleolar protein ...	24	59	67	19	41	38	248
sp|P0CX40|RS8B_YEAST	40S ribosomal protein S8-B {ECO:0000303|PubMed:9559554}; RP19; ...	77	58	61	73	58	60	387
sp|P46672|ARC1_YEAST	tRNA-aminoacylation cofactor ARC1; Acyl-RNA-complex protein 1; ...	63	58	51	97	97	82	448
sp|Q08235|BRX1_YEAST	Ribosome biogenesis protein BRX1;	21	58	55	26	63	69	292
sp|Q12176|MAK21_YEAST	Ribosome biogenesis protein MAK21; Maintenance of killer protein ...	17	57	37	17	38	37	203
sp|P40507|AIR1_YEAST	Protein AIR1; Arginine methyltransferase-interacting RING finger ...	25	56	64	29	55	62	291
sp|Q03735|NAB6_YEAST	RNA-binding protein NAB6; Nucleic acid-binding protein 6;	24	56	48	24	54	54	260
sp|P26783|RS5_YEAST	40S ribosomal protein S5 {ECO:0000303|PubMed:9559554}; RP14; S2; Small ribosomal subunit protein uS7 {ECO:0000303|PubMed:24524803}; YS8;	88	55	51	80	52	49	375
sp|P32905|RSSA1_YEAST	40S ribosomal protein S0-A {ECO:0000255|HAMAP-Rule:MF_03015, ECO:0000303|PubMed:9559554}; Nucleic acid-binding protein NAB1A; Small ribosomal subunit protein uS2-A {ECO:0000303|PubMed:24524803};	84	55	44	80	53	50	366
sp|P00359|G3P3_YEAST	Glyceraldehyde-3-phosphate dehydrogenase 3; GAPDH 3; EC 1.2.1.12; ...	52	55	59	46	45	39	296
sp|P38691|KSP1_YEAST	Serine/threonine-protein kinase KSP1; EC 2.7.11.1;	21	54	48	44	81	89	337
sp|P07236|SYTM_YEAST	Threonine--tRNA ligase, mitochondrial; EC 6.1.1.3; Threonyl-tRNA ...	36	53	47	26	36	40	238
sp|P46951|YPP1_YEAST	Cargo-transport protein YPP1; Alpha-synuclein protective protein ...	35	53	56	48	67	63	322
sp|Q03782|SNU56_YEAST	56 kDa U1 small nuclear ribonucleoprotein component;	31	52	42	34	40	40	239
sp|P16521|EF3A_YEAST	Elongation factor 3A; EF-3; EF-3A; Eukaryotic elongation factor ...	47	51	64	40	40	40	282
sp|Q12339|UTP23_YEAST	rRNA-processing protein UTP23; U three protein 23; U3 small nucleolar ...	39	51	56	41	48	59	294
sp|P32588|PUB1_YEAST	Nuclear and cytoplasmic polyadenylated RNA-binding protein PUB1; ...	24	50	24	37	26	64	225
sp|P06169|PDC1_YEAST	Pyruvate decarboxylase isozyme 1; EC 4.1.1.- {ECO:0000269|PubMed:23642236, ...	56	49	49	48	44	47	293
sp|Q08208|NOP12_YEAST	Nucleolar protein 12;	34	48	53	34	39	43	251
sp|Q06147|LCB5_YEAST	Sphingoid long chain base kinase 5; LCB kinase 5; EC 2.7.1.91 ...	16	48	45	19	36	41	205
sp|P0CX47|RS11A_YEAST	40S ribosomal protein S11-A {ECO:0000303|PubMed:9559554}; RP41; ...	44	47	51	29	31	44	246
sp|P32481|IF2G_YEAST	Eukaryotic translation initiation factor 2 subunit gamma; eIF-2-gamma; ...	22	47	82	22	50	90	313
sp|P38180|YBI1_YEAST	Uncharacterized protein YBL081W;	42	45	45	51	47	54	284
sp|Q03220|CTL1_YEAST	Polynucleotide 5—-triphosphatase; EC 3.1.3.33; mRNA 5—-triphosphatase; ...	36	45	54	36	43	53	267
sp|P33329|PPZ2_YEAST	Serine/threonine-protein phosphatase PP-Z2; EC 3.1.3.16;	24	45	60	22	39	46	236
sp|Q03957|CTK1_YEAST	CTD kinase subunit alpha; CTDK-I subunit alpha; EC 2.7.11.23; ...	22	45	41	42	73	76	299
sp|P39516|RS14B_YEAST	40S ribosomal protein S14-B {ECO:0000303|PubMed:9559554}; RP59B; ...	63	44	43	57	37	43	287
sp|P0CX23|RL20A_YEAST	60S ribosomal protein L20-A {ECO:0000303|PubMed:9559554}; L18a; ...	51	44	32	49	43	42	261
sp|P50109|PSP2_YEAST	Protein PSP2; Mitochondrial regulator of splicing 15; Polymerase ...	27	44	24	40	40	44	219
sp|P39935|IF4F1_YEAST	Eukaryotic initiation factor 4F subunit p150; eIF-4F p150; eIF4F ...	816	43	17	694	37	21	1628
sp|P26785|RL16B_YEAST	60S ribosomal protein L16-B {ECO:0000303|PubMed:9559554}; L21; ...	39	43	42	39	36	36	235
sp|P20448|DBP4_YEAST	ATP-dependent RNA helicase HCA4; EC 3.6.4.13; DEAD box protein ...	20	43	29	16	48	41	197
sp|P0CX43|RL1A_YEAST	60S ribosomal protein L1-A {ECO:0000303|PubMed:9559554}; L10a; ...	70	42	35	55	47	42	291
sp|Q03653|EFR3_YEAST	Protein EFR3;	27	42	41	37	46	42	235
sp|P48589|RS12_YEAST	40S ribosomal protein S12 {ECO:0000303|PubMed:9559554}; Small ...	71	41	27	52	32	26	249
sp|P0C2H6|RL27A_YEAST	60S ribosomal protein L27-A {ECO:0000303|PubMed:9559554}; Large ...	61	41	44	54	48	47	295
sp|P0CX42|RL23B_YEAST	60S ribosomal protein L23-B {ECO:0000303|PubMed:9559554}; L17a; ...	65	40	29	56	32	32	254
sp|P23293|BUR1_YEAST	Serine/threonine-protein kinase BUR1; EC 2.7.11.22; EC 2.7.11.23; ...	64	40	31	25	6	3	169
sp|P16140|VATB_YEAST	V-type proton ATPase subunit B; V-ATPase subunit B; V-ATPase 57 kDa subunit; Vacuolar proton pump subunit B;	56	40	38	32	19	18	203
sp|Q00916|RU17_YEAST	U1 small nuclear ribonucleoprotein 70 kDa homolog; U1 70K; U1 ...	32	40	36	35	29	30	202
sp|P33399|LHP1_YEAST	La protein homolog; La autoantigen homolog; La ribonucleoprotein; ...	28	40	33	45	41	55	242
sp|P05317|RLA0_YEAST	60S acidic ribosomal protein P0 {ECO:0000303|PubMed:9559554}; ...	74	39	26	50	34	33	256
sp|P53131|PRP43_YEAST	Pre-mRNA-splicing factor ATP-dependent RNA helicase PRP43; EC ...	43	39	45	44	40	47	258
sp|Q07508|LUC7_YEAST	Protein LUC7;	32	39	29	27	32	26	185
sp|Q00955|ACAC_YEAST	Acetyl-CoA carboxylase; ACC; EC 6.4.1.2 {ECO:0000269|PubMed:12663926, ...	30	39	20	179	256	116	640
sp|P13099|TOP3_YEAST	DNA topoisomerase 3; EC 5.6.2.1 {ECO:0000255|PROSITE-ProRule:PRU10131}; ...	23	39	36	3	11	10	122
sp|P19524|MYO2_YEAST	Myosin-2; Cell division control protein 66; Class V unconventional ...	62	38	40	1	3	3	147
sp|Q12690|RL13A_YEAST	60S ribosomal protein L13-A {ECO:0000303|PubMed:9559554}; Large ...	51	38	47	45	34	43	258
sp|Q99383|HRP1_YEAST	Nuclear polyadenylated RNA-binding protein 4; Cleavage factor ...	35	38	43	52	36	44	248
sp|P26786|RS7A_YEAST	40S ribosomal protein S7-A {ECO:0000303|PubMed:9559554}; RP30; ...	76	37	33	66	35	39	286
sp|P02407|RS17A_YEAST	40S ribosomal protein S17-A {ECO:0000303|PubMed:9559554}; RP51A; ...	49	37	40	49	32	38	245
sp|P02294|H2B2_YEAST	Histone H2B.2;	38	37	46	41	61	57	280
sp|P00549|KPYK1_YEAST	Pyruvate kinase 1; PK 1; EC 2.7.1.40 {ECO:0000269|PubMed:10413488}; ...	35	37	38	25	31	36	202
sp|P32324|EF2_YEAST	Elongation factor 2; EF-2; Eukaryotic elongation factor 2; eEF2; ...	35	37	31	25	23	22	173
sp|P33441|MFT1_YEAST	THO complex subunit MFT1; Mitochondrial fusion target protein ...	19	37	38	18	31	32	175
sp|P05749|RL22A_YEAST	60S ribosomal protein L22-A {ECO:0000303|PubMed:9559554}; L1c; ...	82	36	14	52	55	36	275
sp|Q3E7Y3|RS22B_YEAST	40S ribosomal protein S22-B {ECO:0000303|PubMed:9559554}; RP50; ...	79	36	29	61	35	32	272
sp|P40010|NUG1_YEAST	Nuclear GTP-binding protein NUG1; Nuclear GTPase 1;	25	36	46	35	38	39	219
sp|P30771|NAM7_YEAST	ATP-dependent helicase NAM7; EC 3.6.4.-; Nonsense-mediated mRNA ...	80	35	15	75	47	36	288
sp|P07280|RS19A_YEAST	40S ribosomal protein S19-A {ECO:0000303|PubMed:9559554}; RP55A; ...	56	35	26	50	34	32	233
sp|Q01080|RPA49_YEAST	DNA-directed RNA polymerase I subunit RPA49; A49; DNA-directed ...	30	35	29	34	45	36	209
sp|P25339|PUF4_YEAST	Pumilio homology domain family member 4;	23	35	41	45	49	55	248
sp|Q03776|PRP42_YEAST	U1 small nuclear ribonucleoprotein component PRP42; U1 snRNP protein PRP42; 65 kDa snRNP protein; Pre-mRNA-processing factor 42;	23	35	35	27	40	27	187
sp|P0CX53|RL12A_YEAST	60S ribosomal protein L12-A {ECO:0000303|PubMed:9559554}; L15; ...	60	34	34	39	42	43	252
sp|P39990|SNU13_YEAST	13 kDa ribonucleoprotein-associated protein; Small nuclear ribonucleoprotein-associated ...	28	34	33	23	23	28	169
sp|P53914|NAT10_YEAST	RNA cytidine acetyltransferase {ECO:0000255|HAMAP-Rule:MF_03211, ...	15	34	20	25	29	25	148
sp|P36009|DHR2_YEAST	Probable ATP-dependent RNA helicase DHR2; EC 3.6.4.13; DEAH box ...	25	33	45	67	80	89	339
sp|Q12457|NSI1_YEAST	RNA polymerase I termination factor {ECO:0000303|PubMed:22805593}; ...	18	33	36	19	24	25	155
sp|P04456|RL25_YEAST	60S ribosomal protein L25 {ECO:0000303|PubMed:9559554}; Large ...	50	32	24	43	28	30	207
sp|P0CX31|RS24A_YEAST	40S ribosomal protein S24-A {ECO:0000303|PubMed:9559554}; RP50; ...	49	32	36	47	33	33	230
sp|P60010|ACT_YEAST	Actin;	48	32	30	17	55	19	201
sp|P48561|TRF5_YEAST	Poly(A) RNA polymerase protein 1; EC 2.7.7.19 {ECO:0000250|UniProtKB:P53632}; ...	16	32	30	14	28	29	149
sp|P0CX51|RS16A_YEAST	40S ribosomal protein S16-A {ECO:0000303|PubMed:9559554}; RP61R; ...	48	31	32	45	34	37	227
sp|P37263|YC16_YEAST	UPF0743 protein YCR087C-A;	21	31	35	22	28	37	174
sp|Q01855|RS15_YEAST	40S ribosomal protein S15 {ECO:0000303|PubMed:9559554}; RIG protein; ...	54	30	27	44	24	23	202
sp|P32644|ECM32_YEAST	Putative ATP-dependent RNA helicase ECM32; EC 3.6.4.13; DNA helicase ...	41	30	22	22	20	23	158
sp|Q03508|YM8F_YEAST	Uncharacterized protein YMR265C;	36	30	18	36	28	22	170
sp|P32605|RU1A_YEAST	U1 small nuclear ribonucleoprotein A; U1 snRNP A; U1-A; U1A; Mutant U1 die protein 1;	23	30	26	19	27	17	142
sp|P05738|RL9A_YEAST	60S ribosomal protein L9-A {ECO:0000303|PubMed:9559554}; L8; Large ribosomal subunit protein uL6-A {ECO:0000303|PubMed:24524803}; RP24; YL11;	63	29	24	44	34	26	220
sp|Q12159|YRA1_YEAST	RNA annealing protein YRA1;	45	29	24	47	30	33	208
sp|P53221|RL26B_YEAST	60S ribosomal protein L26-B {ECO:0000303|PubMed:9559554}; L33; ...	41	28	26	38	22	24	179
sp|P43633|ALK1_YEAST	Serine/threonine-protein kinase Haspin homolog ALK1; EC 2.7.11.1; ...	22	28	20	14	11	8	103
sp|P40078|NSA2_YEAST	Ribosome biogenesis protein NSA2; NOP7-associated protein 2;	15	28	42	18	26	28	157
sp|Q07362|PBP4_YEAST	Protein PBP4; PBP1-binding protein 4;	22	27	37	12	14	24	136
sp|P05748|RL15A_YEAST	60S ribosomal protein L15-A {ECO:0000303|PubMed:9559554}; L13; ...	38	26	30	31	22	26	173
sp|P39938|RS26A_YEAST	40S ribosomal protein S26-A {ECO:0000303|PubMed:9559554}; Small ...	16	26	39	13	19	24	137
sp|P02406|RL28_YEAST	60S ribosomal protein L28 {ECO:0000303|PubMed:9559554}; L27a; ...	39	25	30	42	24	39	199
sp|P38697|IMDH2_YEAST	Inosine-5—-monophosphate dehydrogenase 2 {ECO:0000255|HAMAP-Rule:MF_03156}; ...	31	25	3	28	23	9	119
sp|P40018|RSMB_YEAST	Small nuclear ribonucleoprotein-associated protein B; snRNP-B; ...	19	25	25	21	16	21	127
sp|P10080|SSBP1_YEAST	Single-stranded nucleic acid-binding protein;	15	25	12	13	18	15	98
sp|Q02326|RL6A_YEAST	60S ribosomal protein L6-A {ECO:0000303|PubMed:9559554}; L17; ...	46	24	22	37	25	22	176
sp|P05756|RS13_YEAST	40S ribosomal protein S13 {ECO:0000303|PubMed:9559554}; S27a; ...	38	24	23	36	21	22	164
sp|P04911|H2A1_YEAST	Histone H2A.1;	29	24	26	24	33	32	168
sp|P00958|SYMC_YEAST	Methionine--tRNA ligase, cytoplasmic; EC 6.1.1.10; Methionyl-tRNA ...	28	24	18	54	60	51	235
sp|P42945|UTP10_YEAST	U3 small nucleolar RNA-associated protein 10; U3 snoRNA-associated ...	15	24	25	24	32	31	151
sp|P07260|IF4E_YEAST	Eukaryotic translation initiation factor 4E; eIF-4E; eIF4E; eIF-4F ...	287	23	6	227	19	5	567
sp|P36105|RL14A_YEAST	60S ribosomal protein L14-A {ECO:0000303|PubMed:9559554}; Large ...	45	23	21	38	30	22	179
sp|P49167|RL38_YEAST	60S ribosomal protein L38 {ECO:0000303|PubMed:9559554}; Large ...	39	23	17	36	24	24	163
sp|P15108|HSC82_YEAST	ATP-dependent molecular chaperone HSC82; 82 kDa heat shock cognate ...	22	23	25	26	26	23	145
sp|P41814|TRM6_YEAST	tRNA (adenine(58)-N(1))-methyltransferase non-catalytic subunit ...	21	23	12	27	21	24	128
sp|P38631|FKS1_YEAST	1,3-beta-glucan synthase component FKS1; EC 2.4.1.34; 1,3-beta-D-glucan-UDP ...	21	23	19	12	15	13	103
sp|P46959|TRM61_YEAST	tRNA (adenine(58)-N(1))-methyltransferase catalytic subunit TRM61; ...	18	23	13	19	25	26	124
sp|Q02260|SMD1_YEAST	Small nuclear ribonucleoprotein Sm D1; Sm-D1; snRNP core protein ...	29	22	16	22	11	17	117
sp|P24000|RL24B_YEAST	60S ribosomal protein L24-B {ECO:0000303|PubMed:9559554}; L30; ...	20	22	21	23	19	24	129
sp|P25270|MRM1_YEAST	rRNA methyltransferase 1, mitochondrial {ECO:0000303|PubMed:11867542}; ...	18	22	12	23	14	11	100
sp|P14120|RL30_YEAST	60S ribosomal protein L30 {ECO:0000303|PubMed:9559554}; L32; Large ribosomal subunit protein eL30 {ECO:0000303|PubMed:24524803}; RP73; YL38;	36	21	21	30	25	26	159
sp|P00560|PGK_YEAST	Phosphoglycerate kinase; EC 2.7.2.3;	23	21	22	26	23	20	135
sp|Q3E754|RS21B_YEAST	40S ribosomal protein S21-B {ECO:0000303|PubMed:9559554}; S26; ...	35	20	21	25	20	19	140
sp|Q3E757|RL11B_YEAST	60S ribosomal protein L11-B {ECO:0000303|PubMed:9559554}; L16; ...	29	20	16	26	25	19	135
sp|P02309|H4_YEAST	Histone H4;	28	20	25	23	27	22	145
sp|Q03532|HAS1_YEAST	ATP-dependent RNA helicase HAS1; EC 3.6.4.13; Helicase associated ...	20	20	20	12	11	15	98
sp|P25368|RRP7_YEAST	Ribosomal RNA-processing protein 7;	17	20	14	14	11	12	88
sp|Q08920|NCBP2_YEAST	Nuclear cap-binding protein subunit 2; 20 kDa nuclear cap-binding ...	324	19	4	289	27	4	667
sp|P0CX84|RL35A_YEAST	60S ribosomal protein L35-A {ECO:0000303|PubMed:9559554}; Large ...	30	19	18	29	17	19	132
sp|P26784|RL16A_YEAST	60S ribosomal protein L16-A {ECO:0000303|PubMed:14562095}; L13a; ...	24	19	20	19	16	17	115
sp|P38701|RS20_YEAST	40S ribosomal protein S20 {ECO:0000303|PubMed:9559554}; Small ...	52	18	18	37	21	20	166
sp|Q3E792|RS25A_YEAST	40S ribosomal protein S25-A {ECO:0000303|PubMed:9559554}; RP45; ...	25	18	14	22	18	19	116
sp|Q06217|SMD2_YEAST	Small nuclear ribonucleoprotein Sm D2; Sm-D2; snRNP core protein ...	25	18	17	23	15	14	112
sp|Q07807|PUF3_YEAST	mRNA-binding protein PUF3; Pumilio homology domain family member ...	23	18	22	11	13	13	100
sp|Q12052|TGS1_YEAST	Trimethylguanosine synthase; EC 2.1.1.-; Cap-specific guanine-N2 ...	18	18	25	36	16	17	130
sp|P43321|SMD3_YEAST	Small nuclear ribonucleoprotein Sm D3; Sm-D3; snRNP core protein ...	16	18	18	13	12	12	89
sp|P46784|RS10B_YEAST	40S ribosomal protein S10-B {ECO:0000303|PubMed:9559554}; Small ...	46	17	16	33	23	14	149
sp|P0CX49|RL18A_YEAST	60S ribosomal protein L18-A {ECO:0000303|PubMed:9559554}; Large ...	27	17	24	23	19	16	126
sp|Q02753|RL21A_YEAST	60S ribosomal protein L21-A {ECO:0000303|PubMed:9559554}; Large ...	24	17	19	21	20	18	119
sp|P33302|PDR5_YEAST	Pleiotropic ABC efflux transporter of multiple drugs; Pleiotropic ...	21	17	15	10	10	9	82
sp|Q06679|UTP4_YEAST	U3 small nucleolar RNA-associated protein 4; U3 snoRNA-associated ...	15	17	14	14	14	13	87
sp|P15565|TRM1_YEAST	tRNA (guanine(26)-N(2))-dimethyltransferase, mitochondrial; EC ...	38	16	15	38	24	27	158
sp|P00925|ENO2_YEAST	Enolase 2; EC 4.2.1.11; 2-phospho-D-glycerate hydro-lyase 2; 2-phosphoglycerate dehydratase 2;	31	16	23	36	27	27	160
sp|P05318|RLA1_YEAST	60S acidic ribosomal protein P1-alpha {ECO:0000303|PubMed:9559554}; ...	26	16	14	20	17	21	114
sp|P47100|YJ12B_YEAST	Transposon Ty1-JR2 Gag-Pol polyprotein; Gag-Pol-p199; TY1A-TY1B; ...	18	15	13	23	20	19	108
sp|P05744|RL33A_YEAST	60S ribosomal protein L33-A {ECO:0000303|PubMed:9559554}; L37; ...	17	15	16	17	14	13	92
sp|P14540|ALF_YEAST	Fructose-bisphosphate aldolase; FBP aldolase; FBPA; EC 4.1.2.13; ...	15	15	17	22	25	22	116
sp|P32074|COPG_YEAST	Coatomer subunit gamma; Gamma-coat protein; Gamma-COP;	15	14	8	19	25	16	97
sp|P0CX26|RL43B_YEAST	60S ribosomal protein L43-B {ECO:0000303|PubMed:9559554}; L37a; ...	34	13	13	27	18	13	118
sp|P05759|RS31_YEAST	Ubiquitin-40S ribosomal protein S31; Contains: Ubiquitin; Contains: ...	21	13	13	20	19	12	98
sp|P16474|BIP_YEAST	Endoplasmic reticulum chaperone BiP {ECO:0000305}; EC 3.6.4.10 ...	17	13	8	16	9	15	78
sp|P24276|SSD1_YEAST	Protein SSD1; Protein SRK1;	29	12	9	25	19	16	110
sp|O14455|RL36B_YEAST	60S ribosomal protein L36-B {ECO:0000303|PubMed:9559554}; L39; ...	25	12	15	21	15	14	102
sp|P17076|RL8A_YEAST	60S ribosomal protein L8-A {ECO:0000303|PubMed:9559554}; L4; L4-2; L7a-1; Large ribosomal subunit protein eL8-A {ECO:0000303|PubMed:24524803}; Maintenance of killer protein 7; RP6; YL5;	18	12	10	15	12	10	77
sp|P10591|HSP71_YEAST	Heat shock protein SSA1; Heat shock protein YG100;	15	12	11	14	15	14	81
sp|P48164|RS7B_YEAST	40S ribosomal protein S7-B {ECO:0000303|PubMed:9559554}; Small ...	28	11	15	27	17	16	114
sp|P0CS90|HSP77_YEAST	Heat shock protein SSC1, mitochondrial; Endonuclease SceI 75 kDa subunit; Endo.SceI 75 kDa subunit; mtHSP70; Flags: Precursor;	18	11	9	13	9	13	73
sp|P08518|RPB2_YEAST	DNA-directed RNA polymerase II subunit RPB2; RNA polymerase II ...	18	11	9	3	4	2	47
sp|Q00416|SEN1_YEAST	Helicase SEN1; EC 3.6.4.-; tRNA-splicing endonuclease positive ...	26	10	3	52	22	17	130
sp|Q04305|UTP15_YEAST	U3 small nucleolar RNA-associated protein 15; U3 snoRNA-associated ...	18	10	14	13	5	11	71
sp|P10081|IF4A_YEAST	ATP-dependent RNA helicase eIF4A; EC 3.6.4.13 {ECO:0000269|PubMed:12535527, ...	15	10	12	17	16	15	85
sp|Q99177|BRR1_YEAST	Pre-mRNA-splicing factor BRR1; Bad response to refrigeration protein 1;	32	8	5	35	9	8	97
sp|P35997|RS27A_YEAST	40S ribosomal protein S27-A {ECO:0000303|PubMed:9559554}; RP61; ...	20	8	11	19	10	9	77
sp|Q3E7X9|RS28A_YEAST	40S ribosomal protein S28-A {ECO:0000303|PubMed:9559554}; S33; ...	16	8	10	11	9	8	62
sp|P02400|RLA4_YEAST	60S acidic ribosomal protein P2-beta {ECO:0000303|PubMed:9559554}; ...	17	7	6	12	11	10	63
sp|P04050|RPB1_YEAST	DNA-directed RNA polymerase II subunit RPB1; RNA polymerase II ...	27	6	7	8	2	4	54
sp|Q04670|YM14B_YEAST	Transposon Ty1-MR2 Gag-Pol polyprotein; Gag-Pol-p199; TY1A-TY1B; ...	20	6	3	14	10	8	61
sp|P06168|ILV5_YEAST	Ketol-acid reductoisomerase, mitochondrial; EC 1.1.1.86; Acetohydroxy-acid ...	17	6	5	11	7	8	54
sp|P05739|RL6B_YEAST	60S ribosomal protein L6-B {ECO:0000303|PubMed:9559554}; L17; ...	15	5	5	16	9	7	57
sp|P00830|ATPB_YEAST	ATP synthase subunit beta, mitochondrial; EC 7.1.2.2; Flags: Precursor;	20	4	5	6	5	5	45
sp|Q06698|YL419_YEAST	Putative ATP-dependent RNA helicase YLR419W; EC 3.6.4.13;	18	4	2	22	6	11	63
sp|P0CX33|RS30A_YEAST	40S ribosomal protein S30-A {ECO:0000303|PubMed:9559554}; Small ...	15	4	6	13	5	5	48
sp|Q03612|YE11B_YEAST	Transposon Ty1-ER1 Gag-Pol polyprotein; Gag-Pol-p199; TY1A-TY1B; ...	15	4	3	4	7	3	36
sp|P32523|PRP19_YEAST	Pre-mRNA-processing factor 19 {ECO:0000305}; EC 2.3.2.27 {ECO:0000269|PubMed:12627222}; ...	17	1		13	2	2	35
sp|P36041|EAP1_YEAST	Protein EAP1; eIF4E-associated protein 1;	24			87			111

## Sheet: Peptides
Spectrum	log(e)	log(I)	m+h	delta	z	zeta	retention	pre	start	sequence	end	post	modifications	protein	description	spectrum	model	Species	run #	Sample name
82	-2.2	2.79	782.39	-0.1	2	0.667	7.72	nsnr	858	YSSNRR	863	nmqn		sp|P39936|IF4F2_YEAST	Eukaryotic initiation factor 4F subunit p130; eIF-4F p130; eIF4F ...	File: &quot;Y:\QE\08-19-19\QE08246.raw&quot;; SpectrumID: &quot;82&quot;; scans: &quot;1787&quot; RTINSECONDS=781 |id=82|path=../gpm/archive/GPM80100003182.xml|source=F:\Dropbox\projects\MS5114_Sharma\mgf\QE08246.mgf|	1	YEAST	QE08246	#N/A
84	-3.1	2.76	806.357	0.2	2	0.667	8.37	rskr	533	MNDDRR	538	snrs		sp|P39935|IF4F1_YEAST	Eukaryotic initiation factor 4F subunit p150; eIF-4F p150; eIF4F ...	File: &quot;Y:\QE\08-19-19\QE08246.raw&quot;; SpectrumID: &quot;84&quot;; scans: &quot;1814&quot; RTINSECONDS=790 |id=84|path=../gpm/archive/GPM80100003182.xml|source=F:\Dropbox\projects\MS5114_Sharma\mgf\QE08246.mgf|	1	YEAST	QE08246	#N/A
86	-4.8	2.63	802.395	0.5	2	0.667	9.66	alrk	279	YVNHNR	284	lynq		sp|GAG_SCVLA|	Major capsid protein; Gag protein; Major coat protein;	File: &quot;Y:\QE\08-19-19\QE08246.raw&quot;; SpectrumID: &quot;86&quot;; scans: &quot;1837&quot; RTINSECONDS=797 |id=86|path=../gpm/archive/GPM80100003182.xml|source=F:\Dropbox\projects\MS5114_Sharma\mgf\QE08246.mgf|	1	SCVLA|	QE08246	#N/A
89	-3.9	2.81	749.336	0	2	0.667	8.57	rskr	497	MGDDRR	502	snrg		sp|P39936|IF4F2_YEAST	Eukaryotic initiation factor 4F subunit p130; eIF-4F p130; eIF4F ...	File: &quot;Y:\QE\08-19-19\QE08246.raw&quot;; SpectrumID: &quot;89&quot;; scans: &quot;1846&quot; RTINSECONDS=799 |id=89|path=../gpm/archive/GPM80100003182.xml|source=F:\Dropbox\projects\MS5114_Sharma\mgf\QE08246.mgf|	1	YEAST	QE08246	#N/A
92	-3.2	2.93	1518.74	0.6	3	0.75	6.98	eekk	171	ASKGEEKNDGVEQK	184	sksg		sp|P39936|IF4F2_YEAST	Eukaryotic initiation factor 4F subunit p130; eIF-4F p130; eIF4F ...	File: &quot;Y:\QE\08-19-19\QE08246.raw&quot;; SpectrumID: &quot;92&quot;; scans: &quot;1859&quot; RTINSECONDS=803 |id=92|path=../gpm/archive/GPM80100003182.xml|source=F:\Dropbox\projects\MS5114_Sharma\mgf\QE08246.mgf|	1	YEAST	QE08246	#N/A
93	-4.1	2.85	977.41	0.3	2	0.667	9.4	psmr	479	GMDHTSSSR	487	vssk		sp|P39936|IF4F2_YEAST	Eukaryotic initiation factor 4F subunit p130; eIF-4F p130; eIF4F ...	File: &quot;Y:\QE\08-19-19\QE08246.raw&quot;; SpectrumID: &quot;93&quot;; scans: &quot;1867&quot; RTINSECONDS=805 |id=93|path=../gpm/archive/GPM80100003182.xml|source=F:\Dropbox\projects\MS5114_Sharma\mgf\QE08246.mgf|	1	YEAST	QE08246	#N/A
94	-4.3	2.82	1051.55	0.4	3	0.75	11.8	liqk	291	KPVEAHENK	299	itlp		sp|Q99177|BRR1_YEAST	Pre-mRNA-splicing factor BRR1; Bad response to refrigeration protein 1;	File: &quot;Y:\QE\08-19-19\QE08246.raw&quot;; SpectrumID: &quot;94&quot;; scans: &quot;1869&quot; RTINSECONDS=806 |id=94|path=../gpm/archive/GPM80100003182.xml|source=F:\Dropbox\projects\MS5114_Sharma\mgf\QE08246.mgf|	1	YEAST	QE08246	#N/A
96	-3.5	2.81	1051.55	0.7	2	0.5	11.8	liqk	291	KPVEAHENK	299	itlp		sp|Q99177|BRR1_YEAST	Pre-mRNA-splicing factor BRR1; Bad response to refrigeration protein 1;	File: &quot;Y:\QE\08-19-19\QE08246.raw&quot;; SpectrumID: &quot;96&quot;; scans: &quot;1872&quot; RTINSECONDS=806 |id=96|path=../gpm/archive/GPM80100003182.xml|source=F:\Dropbox\projects\MS5114_Sharma\mgf\QE08246.mgf|	1	YEAST	QE08246	#N/A
97	-7.1	2.98	1331.58	0.8	2	0.667	8.1	snsr	847	FNNHNQSNSNR	857	yssn		sp|P39936|IF4F2_YEAST	Eukaryotic initiation factor 4F subunit p130; eIF-4F p130; eIF4F ...	File: &quot;Y:\QE\08-19-19\QE08246.raw&quot;; SpectrumID: &quot;97&quot;; scans: &quot;1879&quot; RTINSECONDS=808 |id=97|path=../gpm/archive/GPM80100003182.xml|source=F:\Dropbox\projects\MS5114_Sharma\mgf\QE08246.mgf|	1	YEAST	QE08246	#N/A
98	-4.7	2.9	982.518	0	3	1	6.7	iqer	96	NPSQRPQR	103	ry]		sp|P46784|RS10B_YEAST	40S ribosomal protein S10-B {ECO:0000303|PubMed:9559554}; Small ...	File: &quot;Y:\QE\08-19-19\QE08246.raw&quot;; SpectrumID: &quot;98&quot;; scans: &quot;1883&quot; RTINSECONDS=810 |id=98|path=../gpm/archive/GPM80100003182.xml|source=F:\Dropbox\projects\MS5114_Sharma\mgf\QE08246.mgf|	1	YEAST	QE08246	#N/A
100	-2.9	2.49	756.4	0.1	2	0.667	12.32	sgsr	650	SLSHANK	656	yind		sp|P34160|NCBP1_YEAST	Nuclear cap-binding protein complex subunit 1; 80 kDa nuclear ...	File: &quot;Y:\QE\08-19-19\QE08246.raw&quot;; SpectrumID: &quot;100&quot;; scans: &quot;1885&quot; RTINSECONDS=810 |id=100|path=../gpm/archive/GPM80100003182.xml|source=F:\Dropbox\projects\MS5114_Sharma\mgf\QE08246.mgf|	1	YEAST	QE08246	#N/A
108	-5	3.21	1518.74	0.9	2	0.5	6.98	eekk	171	ASKGEEKNDGVEQK	184	sksg		sp|P39936|IF4F2_YEAST	Eukaryotic initiation factor 4F subunit p130; eIF-4F p130; eIF4F ...	File: &quot;Y:\QE\08-19-19\QE08246.raw&quot;; SpectrumID: &quot;108&quot;; scans: &quot;1906&quot; RTINSECONDS=815 |id=108|path=../gpm/archive/GPM80100003182.xml|source=F:\Dropbox\projects\MS5114_Sharma\mgf\QE08246.mgf|	1	YEAST	QE08246	#N/A
123	-3.4	2.73	856.427	0	2	0.667	11.29	elak	113	HAVSEGTR	120	avtk		sp|P02294|H2B2_YEAST	Histone H2B.2;	File: &quot;Y:\QE\08-19-19\QE08246.raw&quot;; SpectrumID: &quot;123&quot;; scans: &quot;1939&quot; RTINSECONDS=822 |id=123|path=../gpm/archive/GPM80100003182.xml|source=F:\Dropbox\projects\MS5114_Sharma\mgf\QE08246.mgf|	1	YEAST	QE08246	#N/A
124	-2.5	2.82	817.42	0.2	2	0.5	12.26	nlkk	165	FHEEKK	170	askg		sp|P39936|IF4F2_YEAST	Eukaryotic initiation factor 4F subunit p130; eIF-4F p130; eIF4F ...	File: &quot;Y:\QE\08-19-19\QE08246.raw&quot;; SpectrumID: &quot;124&quot;; scans: &quot;1940&quot; RTINSECONDS=822 |id=124|path=../gpm/archive/GPM80100003182.xml|source=F:\Dropbox\projects\MS5114_Sharma\mgf\QE08246.mgf|	1	YEAST	QE08246	#N/A
126	-3.8	2.74	1079.5	0.3	2	0.667	7.6	nkrk	301	NNDRYNQR	308	redl		sp|P25555|GBP2_YEAST	Single-strand telomeric DNA-binding protein GBP2; G-strand-binding ...	File: &quot;Y:\QE\08-19-19\QE08246.raw&quot;; SpectrumID: &quot;126&quot;; scans: &quot;1942&quot; RTINSECONDS=822 |id=126|path=../gpm/archive/GPM80100003182.xml|source=F:\Dropbox\projects\MS5114_Sharma\mgf\QE08246.mgf|	1	YEAST	QE08246	#N/A
137	-2.8	2.79	996.533	0.5	2	0.667	7.4	iqer	96	NPTQRPQR	103	ry]		sp|Q08745|RS10A_YEAST	40S ribosomal protein S10-A {ECO:0000303|PubMed:9559554}; Small ...	File: &quot;Y:\QE\08-19-19\QE08246.raw&quot;; SpectrumID: &quot;137&quot;; scans: &quot;1970&quot; RTINSECONDS=829 |id=137|path=../gpm/archive/GPM80100003182.xml|source=F:\Dropbox\projects\MS5114_Sharma\mgf\QE08246.mgf|	1	YEAST	QE08246	#N/A
138	-4.9	2.55	1166.49	0.7	2	0.667	7.94	vgtr	460	CCTKPESER	468	mpct	C460+Carbamidomethyl; C461+Carbamidomethyl;	sp|ALBU_BOVIN|	Serum albumin; BSA; Bos d 6; Flags: Precursor;	File: &quot;Y:\QE\08-19-19\QE08246.raw&quot;; SpectrumID: &quot;138&quot;; scans: &quot;1971&quot; RTINSECONDS=829 |id=138|path=../gpm/archive/GPM80100003182.xml|source=F:\Dropbox\projects\MS5114_Sharma\mgf\QE08246.mgf|	1	BOVIN|	QE08246	#N/A
139	-4.9	2.81	1166.49	0.1	3	1	7.94	vgtr	460	CCTKPESER	468	mpct	C460+Carbamidomethyl; C461+Carbamidomethyl;	sp|ALBU_BOVIN|	Serum albumin; BSA; Bos d 6; Flags: Precursor;	File: &quot;Y:\QE\08-19-19\QE08246.raw&quot;; SpectrumID: &quot;139&quot;; scans: &quot;1972&quot; RTINSECONDS=829 |id=139|path=../gpm/archive/GPM80100003182.xml|source=F:\Dropbox\projects\MS5114_Sharma\mgf\QE08246.mgf|	1	BOVIN|	QE08246	#N/A
142	-3.2	2.63	905.437	0.1	3	0.75	10.04	rrsk	496	RMGDDRR	502	snrg		sp|P39936|IF4F2_YEAST	Eukaryotic initiation factor 4F subunit p130; eIF-4F p130; eIF4F ...	File: &quot;Y:\QE\08-19-19\QE08246.raw&quot;; SpectrumID: &quot;142&quot;; scans: &quot;1987&quot; RTINSECONDS=833 |id=142|path=../gpm/archive/GPM80100003182.xml|source=F:\Dropbox\projects\MS5114_Sharma\mgf\QE08246.mgf|	1	YEAST	QE08246	#N/A
144	-3.5	2.96	852.48	0.4	2	0.667	10.61	vqlk	130	RQPAQPR	136	esri		sp|Q02753|RL21A_YEAST	60S ribosomal protein L21-A {ECO:0000303|PubMed:9559554}; Large ...	File: &quot;Y:\QE\08-19-19\QE08246.raw&quot;; SpectrumID: &quot;144&quot;; scans: &quot;1989&quot; RTINSECONDS=833 |id=144|path=../gpm/archive/GPM80100003182.xml|source=F:\Dropbox\projects\MS5114_Sharma\mgf\QE08246.mgf|	1	YEAST	QE08246	#N/A
147	-2.1	2.58	1646.83	0	4	0.8	7.1	heek	170	KASKGEEKNDGVEQK	184	sksg		sp|P39936|IF4F2_YEAST	Eukaryotic initiation factor 4F subunit p130; eIF-4F p130; eIF4F ...	File: &quot;Y:\QE\08-19-19\QE08246.raw&quot;; SpectrumID: &quot;147&quot;; scans: &quot;1995&quot; RTINSECONDS=835 |id=147|path=../gpm/archive/GPM80100003182.xml|source=F:\Dropbox\projects\MS5114_Sharma\mgf\QE08246.mgf|	1	YEAST	QE08246	#N/A
152	-2.7	2.83	743.427	-0.1	2	0.667	12.31	lgpk	137	RANNIR	142	kffg		sp|P0CX38|RS6B_YEAST	40S ribosomal protein S6-B {ECO:0000303|PubMed:9559554}; RP9; ...	File: &quot;Y:\QE\08-19-19\QE08246.raw&quot;; SpectrumID: &quot;152&quot;; scans: &quot;2007&quot; RTINSECONDS=837 |id=152|path=../gpm/archive/GPM80100003182.xml|source=F:\Dropbox\projects\MS5114_Sharma\mgf\QE08246.mgf|	1	YEAST	QE08246	#N/A
154	-3.5	2.91	1529.72	0.7	3	0.75	7.58	sykr	1525	DSPSENEEKPNKR	1537	fkkd		sp|P53552|THO2_YEAST	THO complex subunit 2; Low dye-binding protein 5; THO complex ...	File: &quot;Y:\QE\08-19-19\QE08246.raw&quot;; SpectrumID: &quot;154&quot;; scans: &quot;2009&quot; RTINSECONDS=837 |id=154|path=../gpm/archive/GPM80100003182.xml|source=F:\Dropbox\projects\MS5114_Sharma\mgf\QE08246.mgf|	1	YEAST	QE08246	#N/A
156	-2.9	2.78	864.443	0.1	2	0.667	10.52	rllr	38	RGNYAQR	44	igsg		sp|P04911|H2A1_YEAST	Histone H2A.1;	File: &quot;Y:\QE\08-19-19\QE08246.raw&quot;; SpectrumID: &quot;156&quot;; scans: &quot;2014&quot; RTINSECONDS=839 |id=156|path=../gpm/archive/GPM80100003182.xml|source=F:\Dropbox\projects\MS5114_Sharma\mgf\QE08246.mgf|	1	YEAST	QE08246	#N/A
157	-2.9	2.76	690.332	0	2	0.667	10.78	ecsk	209	FGHSSR	214	irnt		sp|P24783|DBP2_YEAST	ATP-dependent RNA helicase DBP2; EC 3.6.4.13; DEAD box protein ...	File: &quot;Y:\QE\08-19-19\QE08246.raw&quot;; SpectrumID: &quot;157&quot;; scans: &quot;2015&quot; RTINSECONDS=839 |id=157|path=../gpm/archive/GPM80100003182.xml|source=F:\Dropbox\projects\MS5114_Sharma\mgf\QE08246.mgf|	1	YEAST	QE08246	#N/A
158	-2.8	2.74	809.438	-0.1	2	0.667	10.4	qlik	55	VAVHNGGR	62	khva		sp|P05738|RL9A_YEAST	60S ribosomal protein L9-A {ECO:0000303|PubMed:9559554}; L8; Large ribosomal subunit protein uL6-A {ECO:0000303|PubMed:24524803}; RP24; YL11;	File: &quot;Y:\QE\08-19-19\QE08246.raw&quot;; SpectrumID: &quot;158&quot;; scans: &quot;2016&quot; RTINSECONDS=839 |id=158|path=../gpm/archive/GPM80100003182.xml|source=F:\Dropbox\projects\MS5114_Sharma\mgf\QE08246.mgf|	1	YEAST	QE08246	#N/A
162	-9.8	2.73	869.52	0.2	2	0.5	12.5	tivk	53	KAVTVHSK	60	srtr		sp|P0CX83|RL19B_YEAST	60S ribosomal protein L19-B {ECO:0000303|PubMed:9559554}; L23; ...	File: &quot;Y:\QE\08-19-19\QE08246.raw&quot;; SpectrumID: &quot;162&quot;; scans: &quot;2023&quot; RTINSECONDS=840 |id=162|path=../gpm/archive/GPM80100003182.xml|source=F:\Dropbox\projects\MS5114_Sharma\mgf\QE08246.mgf|	1	YEAST	QE08246	#N/A
167	-2.2	2.73	753.4	0	2	0.667	12.47	fktr	396	HIQEAR	401	kkea		sp|Q02792|XRN2_YEAST	5—-3— exoribonuclease 2; EC 3.1.13.-; Ribonucleic acid-trafficking ...	File: &quot;Y:\QE\08-19-19\QE08246.raw&quot;; SpectrumID: &quot;167&quot;; scans: &quot;2031&quot; RTINSECONDS=841 |id=167|path=../gpm/archive/GPM80100003182.xml|source=F:\Dropbox\projects\MS5114_Sharma\mgf\QE08246.mgf|	1	YEAST	QE08246	#N/A
169	-4.1	2.84	930.49	-0.2	3	0.75	10.95	salr	278	KYVNHNR	284	lynq		sp|GAG_SCVLA|	Major capsid protein; Gag protein; Major coat protein;	File: &quot;Y:\QE\08-19-19\QE08246.raw&quot;; SpectrumID: &quot;169&quot;; scans: &quot;2034&quot; RTINSECONDS=842 |id=169|path=../gpm/archive/GPM80100003182.xml|source=F:\Dropbox\projects\MS5114_Sharma\mgf\QE08246.mgf|	1	SCVLA|	QE08246	#N/A
170	-6.8	2.48	830.39	0.1	2	0.667	10.2	ydrr	497	SYGGGHPR	504	yggg		sp|P24783|DBP2_YEAST	ATP-dependent RNA helicase DBP2; EC 3.6.4.13; DEAD box protein ...	File: &quot;Y:\QE\08-19-19\QE08246.raw&quot;; SpectrumID: &quot;170&quot;; scans: &quot;2036&quot; RTINSECONDS=842 |id=170|path=../gpm/archive/GPM80100003182.xml|source=F:\Dropbox\projects\MS5114_Sharma\mgf\QE08246.mgf|	1	YEAST	QE08246	#N/A
172	-5.6	2.74	930.49	0.5	2	0.5	10.95	salr	278	KYVNHNR	284	lynq		sp|GAG_SCVLA|	Major capsid protein; Gag protein; Major coat protein;	File: &quot;Y:\QE\08-19-19\QE08246.raw&quot;; SpectrumID: &quot;172&quot;; scans: &quot;2038&quot; RTINSECONDS=843 |id=172|path=../gpm/archive/GPM80100003182.xml|source=F:\Dropbox\projects\MS5114_Sharma\mgf\QE08246.mgf|	1	SCVLA|	QE08246	#N/A
173	-5.8	2.58	894.443	0.1	2	0.667	12.04	stpk	17	RPYESSR	23	ldae		sp|P05755|RS9B_YEAST	40S ribosomal protein S9-B {ECO:0000303|PubMed:9559554}; RP21; ...	File: &quot;Y:\QE\08-19-19\QE08246.raw&quot;; SpectrumID: &quot;173&quot;; scans: &quot;2039&quot; RTINSECONDS=843 |id=173|path=../gpm/archive/GPM80100003182.xml|source=F:\Dropbox\projects\MS5114_Sharma\mgf\QE08246.mgf|	1	YEAST	QE08246	#N/A
181	-2.3	3.01	839.364	-0.5	2	0.667	7.81	prsr	89	DRYDDR	94	rrgr		sp|P38922|HRB1_YEAST	Protein HRB1; Protein TOM34;	File: &quot;Y:\QE\08-19-19\QE08246.raw&quot;; SpectrumID: &quot;181&quot;; scans: &quot;2055&quot; RTINSECONDS=846 |id=181|path=../gpm/archive/GPM80100003182.xml|source=F:\Dropbox\projects\MS5114_Sharma\mgf\QE08246.mgf|	1	YEAST	QE08246	#N/A
182	-5	2.95	734.398	-0.1	2	0.667	12.22	lfsk	69	CGTIKR	74	iimg	C69+Carbamidomethyl;	sp|Q08920|NCBP2_YEAST	Nuclear cap-binding protein subunit 2; 20 kDa nuclear cap-binding ...	File: &quot;Y:\QE\08-19-19\QE08246.raw&quot;; SpectrumID: &quot;182&quot;; scans: &quot;2056&quot; RTINSECONDS=846 |id=182|path=../gpm/archive/GPM80100003182.xml|source=F:\Dropbox\projects\MS5114_Sharma\mgf\QE08246.mgf|	1	YEAST	QE08246	#N/A
183	-9.7	2.97	1182.56	-0.3	3	0.75	12.7	altr	237	SNSHASSLHSR	247	kssf		sp|P26570|PPZ1_YEAST	Serine/threonine-protein phosphatase PP-Z1; EC 3.1.3.16;	File: &quot;Y:\QE\08-19-19\QE08246.raw&quot;; SpectrumID: &quot;183&quot;; scans: &quot;2057&quot; RTINSECONDS=846 |id=183|path=../gpm/archive/GPM80100003182.xml|source=F:\Dropbox\projects\MS5114_Sharma\mgf\QE08246.mgf|	1	YEAST	QE08246	#N/A
184	-3.4	3.02	1332.57	-0.2	2	0.667	8.1	snsr	847	FNNHNQSNSNR	857	yssn	N848+Deamidated;	sp|P39936|IF4F2_YEAST	Eukaryotic initiation factor 4F subunit p130; eIF-4F p130; eIF4F ...	File: &quot;Y:\QE\08-19-19\QE08246.raw&quot;; SpectrumID: &quot;184&quot;; scans: &quot;2061&quot; RTINSECONDS=847 |id=184|path=../gpm/archive/GPM80100003182.xml|source=F:\Dropbox\projects\MS5114_Sharma\mgf\QE08246.mgf|	1	YEAST	QE08246	#N/A
185	-6.6	3.18	834.458	-0.5	2	0.5	13.5	rnhk	45	HALHGTAK	52	alaa		sp|P05747|RL29_YEAST	60S ribosomal protein L29 {ECO:0000303|PubMed:9559554}; Large ...	File: &quot;Y:\QE\08-19-19\QE08246.raw&quot;; SpectrumID: &quot;185&quot;; scans: &quot;2063&quot; RTINSECONDS=847 |id=185|path=../gpm/archive/GPM80100003182.xml|source=F:\Dropbox\projects\MS5114_Sharma\mgf\QE08246.mgf|	1	YEAST	QE08246	#N/A
192	-2.4	2.69	1112.56	0.3	2	0.5	10.4	ytqk	49	KPYNSNRPH	57	qqrg		sp|P39935|IF4F1_YEAST	Eukaryotic initiation factor 4F subunit p150; eIF-4F p150; eIF4F ...	File: &quot;Y:\QE\08-19-19\QE08246.raw&quot;; SpectrumID: &quot;192&quot;; scans: &quot;2081&quot; RTINSECONDS=852 |id=192|path=../gpm/archive/GPM80100003182.xml|source=F:\Dropbox\projects\MS5114_Sharma\mgf\QE08246.mgf|	1	YEAST	QE08246	#N/A
193	-4.4	2.75	1372.63	0.4	3	1	21.18	[m	2	TDETAHPTQSASK	14	qesa		sp|P39935|IF4F1_YEAST	Eukaryotic initiation factor 4F subunit p150; eIF-4F p150; eIF4F ...	File: &quot;Y:\QE\08-19-19\QE08246.raw&quot;; SpectrumID: &quot;193&quot;; scans: &quot;2083&quot; RTINSECONDS=852 |id=193|path=../gpm/archive/GPM80100003182.xml|source=F:\Dropbox\projects\MS5114_Sharma\mgf\QE08246.mgf|	1	YEAST	QE08246	#N/A
196	-10.7	2.66	1372.63	0.5	2	0.667	21.18	[m	2	TDETAHPTQSASK	14	qesa		sp|P39935|IF4F1_YEAST	Eukaryotic initiation factor 4F subunit p150; eIF-4F p150; eIF4F ...	File: &quot;Y:\QE\08-19-19\QE08246.raw&quot;; SpectrumID: &quot;196&quot;; scans: &quot;2087&quot; RTINSECONDS=853 |id=196|path=../gpm/archive/GPM80100003182.xml|source=F:\Dropbox\projects\MS5114_Sharma\mgf\QE08246.mgf|	1	YEAST	QE08246	#N/A
204	-2.8	2.87	996.522	-1	2	0.5	9.2	qlik	55	VAVHNGDRK	63	hvaa	N59+Deamidated;	sp|P51401|RL9B_YEAST	60S ribosomal protein L9-B {ECO:0000303|PubMed:9559554}; L8; Large ribosomal subunit protein uL6-B {ECO:0000303|PubMed:24524803}; RP24; YL11;	File: &quot;Y:\QE\08-19-19\QE08246.raw&quot;; SpectrumID: &quot;204&quot;; scans: &quot;2102&quot; RTINSECONDS=855 |id=204|path=../gpm/archive/GPM80100003182.xml|source=F:\Dropbox\projects\MS5114_Sharma\mgf\QE08246.mgf|	1	YEAST	QE08246	#N/A
209	-3	2.7	709.399	-0.3	2	0.667	14.38	fdvk	37	HPLNTK	42	wtlw		sp|P07260|IF4E_YEAST	Eukaryotic translation initiation factor 4E; eIF-4E; eIF4E; eIF-4F ...	File: &quot;Y:\QE\08-19-19\QE08246.raw&quot;; SpectrumID: &quot;209&quot;; scans: &quot;2110&quot; RTINSECONDS=857 |id=209|path=../gpm/archive/GPM80100003182.xml|source=F:\Dropbox\projects\MS5114_Sharma\mgf\QE08246.mgf|	1	YEAST	QE08246	#N/A
213	-6	3.06	1029.57	0.7	2	0.667	13.3	riar	70	ALKQEGAANK	79	tvvv		sp|P0CX49|RL18A_YEAST	60S ribosomal protein L18-A {ECO:0000303|PubMed:9559554}; Large ...	File: &quot;Y:\QE\08-19-19\QE08246.raw&quot;; SpectrumID: &quot;213&quot;; scans: &quot;2114&quot; RTINSECONDS=857 |id=213|path=../gpm/archive/GPM80100003182.xml|source=F:\Dropbox\projects\MS5114_Sharma\mgf\QE08246.mgf|	1	YEAST	QE08246	#N/A
218	-4.8	2.81	1029.57	-0.2	3	1	13.3	riar	70	ALKQEGAANK	79	tvvv		sp|P0CX49|RL18A_YEAST	60S ribosomal protein L18-A {ECO:0000303|PubMed:9559554}; Large ...	File: &quot;Y:\QE\08-19-19\QE08246.raw&quot;; SpectrumID: &quot;218&quot;; scans: &quot;2121&quot; RTINSECONDS=858 |id=218|path=../gpm/archive/GPM80100003182.xml|source=F:\Dropbox\projects\MS5114_Sharma\mgf\QE08246.mgf|	1	YEAST	QE08246	#N/A
222	-3.6	2.77	805.399	0.1	2	0.667	11.56	liyk	31	CGGIDKR	37	tiek	C31+Carbamidomethyl;	sp|P02994|EF1A_YEAST	Elongation factor 1-alpha; EF-1-alpha; Eukaryotic elongation factor 1A; eEF1A; Translation elongation factor 1A;	File: &quot;Y:\QE\08-19-19\QE08246.raw&quot;; SpectrumID: &quot;222&quot;; scans: &quot;2128&quot; RTINSECONDS=860 |id=222|path=../gpm/archive/GPM80100003182.xml|source=F:\Dropbox\projects\MS5114_Sharma\mgf\QE08246.mgf|	1	YEAST	QE08246	#N/A
223	-4.1	2.81	1156.57	-0.4	3	0.75	11.8	tfsk	35	GNTSHIEDKR	44	fihv		sp|P53851|TEX1_YEAST	Protein TEX1; Trex component 1;	File: &quot;Y:\QE\08-19-19\QE08246.raw&quot;; SpectrumID: &quot;223&quot;; scans: &quot;2129&quot; RTINSECONDS=860 |id=223|path=../gpm/archive/GPM80100003182.xml|source=F:\Dropbox\projects\MS5114_Sharma\mgf\QE08246.mgf|	1	YEAST	QE08246	#N/A
225	-4	3	758.358	-0.3	2	0.667	15.28	reik	811	HWNSAK	816	kdag	W812+Oxidation;	sp|P39936|IF4F2_YEAST	Eukaryotic initiation factor 4F subunit p130; eIF-4F p130; eIF4F ...	File: &quot;Y:\QE\08-19-19\QE08246.raw&quot;; SpectrumID: &quot;225&quot;; scans: &quot;2134&quot; RTINSECONDS=861 |id=225|path=../gpm/archive/GPM80100003182.xml|source=F:\Dropbox\projects\MS5114_Sharma\mgf\QE08246.mgf|	1	YEAST	QE08246	#N/A
227	-3.5	2.75	846.45	0	2	0.667	16.06	ikvk	188	IMRDPAK	194	srtg	M189+Oxidation;	sp|P05750|RS3_YEAST	40S ribosomal protein S3 {ECO:0000303|PubMed:9559554}; RP13; Small ribosomal subunit protein uS3 {ECO:0000303|PubMed:24524803}; YS3;	File: &quot;Y:\QE\08-19-19\QE08246.raw&quot;; SpectrumID: &quot;227&quot;; scans: &quot;2136&quot; RTINSECONDS=861 |id=227|path=../gpm/archive/GPM80100003182.xml|source=F:\Dropbox\projects\MS5114_Sharma\mgf\QE08246.mgf|	1	YEAST	QE08246	#N/A
232	-4.6	2.92	930.49	0	3	0.75	10.95	salr	278	KYVNHNR	284	lynq		sp|GAG_SCVLA|	Major capsid protein; Gag protein; Major coat protein;	File: &quot;Y:\QE\08-19-19\QE08246.raw&quot;; SpectrumID: &quot;232&quot;; scans: &quot;2145&quot; RTINSECONDS=863 |id=232|path=../gpm/archive/GPM80100003182.xml|source=F:\Dropbox\projects\MS5114_Sharma\mgf\QE08246.mgf|	1	SCVLA|	QE08246	#N/A
233	-3.4	3.07	1368.68	-0.2	3	0.75	8.5	ytqk	49	KPYNSNRPHQQ	59	rggk		sp|P39935|IF4F1_YEAST	Eukaryotic initiation factor 4F subunit p150; eIF-4F p150; eIF4F ...	File: &quot;Y:\QE\08-19-19\QE08246.raw&quot;; SpectrumID: &quot;233&quot;; scans: &quot;2147&quot; RTINSECONDS=863 |id=233|path=../gpm/archive/GPM80100003182.xml|source=F:\Dropbox\projects\MS5114_Sharma\mgf\QE08246.mgf|	1	YEAST	QE08246	#N/A
237	-2.2	2.69	821.474	0.1	2	0.667	7.19	rknr	96	APPQRPR	102	fnre		sp|P39938|RS26A_YEAST	40S ribosomal protein S26-A {ECO:0000303|PubMed:9559554}; Small ...	File: &quot;Y:\QE\08-19-19\QE08246.raw&quot;; SpectrumID: &quot;237&quot;; scans: &quot;2154&quot; RTINSECONDS=864 |id=237|path=../gpm/archive/GPM80100003182.xml|source=F:\Dropbox\projects\MS5114_Sharma\mgf\QE08246.mgf|	1	YEAST	QE08246	#N/A
238	-2.3	2.9	1053.52	0.7	2	0.667	11.85	kftk	263	EQYAAESKK	271	yrqt		sp|P26321|RL5_YEAST	60S ribosomal protein L5 {ECO:0000303|PubMed:9559554}; L1; L1a; ...	File: &quot;Y:\QE\08-19-19\QE08246.raw&quot;; SpectrumID: &quot;238&quot;; scans: &quot;2155&quot; RTINSECONDS=864 |id=238|path=../gpm/archive/GPM80100003182.xml|source=F:\Dropbox\projects\MS5114_Sharma\mgf\QE08246.mgf|	1	YEAST	QE08246	#N/A
242	-9.9	3.2	1982.83	0.3	3	0.75	9.21	dkkr	142	KSEDAEEEEDEESSNKK	158	qkne		sp|P27476|NSR1_YEAST	Nuclear localization sequence-binding protein; p67;	File: &quot;Y:\QE\08-19-19\QE08246.raw&quot;; SpectrumID: &quot;242&quot;; scans: &quot;2162&quot; RTINSECONDS=866 |id=242|path=../gpm/archive/GPM80100003182.xml|source=F:\Dropbox\projects\MS5114_Sharma\mgf\QE08246.mgf|	1	YEAST	QE08246	#N/A
243	-3.4	2.82	960.486	0.2	2	0.667	11.6	kggr	123	RISENGQR	130	dldr	N127+Deamidated;	sp|P07280|RS19A_YEAST	40S ribosomal protein S19-A {ECO:0000303|PubMed:9559554}; RP55A; ...	File: &quot;Y:\QE\08-19-19\QE08246.raw&quot;; SpectrumID: &quot;243&quot;; scans: &quot;2163&quot; RTINSECONDS=866 |id=243|path=../gpm/archive/GPM80100003182.xml|source=F:\Dropbox\projects\MS5114_Sharma\mgf\QE08246.mgf|	1	YEAST	QE08246	#N/A
244	-3.4	2.73	724.483	-0.3	2	0.5	11.59	rgnr	72	KRPVPK	77	gaty		sp|P05748|RL15A_YEAST	60S ribosomal protein L15-A {ECO:0000303|PubMed:9559554}; L13; ...	File: &quot;Y:\QE\08-19-19\QE08246.raw&quot;; SpectrumID: &quot;244&quot;; scans: &quot;2167&quot; RTINSECONDS=867 |id=244|path=../gpm/archive/GPM80100003182.xml|source=F:\Dropbox\projects\MS5114_Sharma\mgf\QE08246.mgf|	1	YEAST	QE08246	#N/A
245	-2.4	2.88	872.426	0.1	2	0.667	12.22	yipk	97	YNRYEK	102	rhkn		sp|P0CX47|RS11A_YEAST	40S ribosomal protein S11-A {ECO:0000303|PubMed:9559554}; RP41; ...	File: &quot;Y:\QE\08-19-19\QE08246.raw&quot;; SpectrumID: &quot;245&quot;; scans: &quot;2168&quot; RTINSECONDS=867 |id=245|path=../gpm/archive/GPM80100003182.xml|source=F:\Dropbox\projects\MS5114_Sharma\mgf\QE08246.mgf|	1	YEAST	QE08246	#N/A
249	-3.4	3.13	1052.58	0.1	3	0.75	14.2	idrk	1605	SGKPLQSHAK	1614	apfm		sp|P37297|STT4_YEAST	Phosphatidylinositol 4-kinase STT4; PI4-kinase; PtdIns-4-kinase; ...	File: &quot;Y:\QE\08-19-19\QE08246.raw&quot;; SpectrumID: &quot;249&quot;; scans: &quot;2175&quot; RTINSECONDS=868 |id=249|path=../gpm/archive/GPM80100003182.xml|source=F:\Dropbox\projects\MS5114_Sharma\mgf\QE08246.mgf|	1	YEAST	QE08246	#N/A
260	-11.6	2.76	1193.6	0.4	3	0.6	12.3	vfrr	25	DTHKSEIAHR	34	fkdl		sp|ALBU_BOVIN|	Serum albumin; BSA; Bos d 6; Flags: Precursor;	File: &quot;Y:\QE\08-19-19\QE08246.raw&quot;; SpectrumID: &quot;260&quot;; scans: &quot;2195&quot; RTINSECONDS=872 |id=260|path=../gpm/archive/GPM80100003182.xml|source=F:\Dropbox\projects\MS5114_Sharma\mgf\QE08246.mgf|	1	BOVIN|	QE08246	#N/A
261	-4.9	2.66	810.422	0	2	0.667	10.4	qlik	55	VAVHNGGR	62	khva	N59+Deamidated;	sp|P05738|RL9A_YEAST	60S ribosomal protein L9-A {ECO:0000303|PubMed:9559554}; L8; Large ribosomal subunit protein uL6-A {ECO:0000303|PubMed:24524803}; RP24; YL11;	File: &quot;Y:\QE\08-19-19\QE08246.raw&quot;; SpectrumID: &quot;261&quot;; scans: &quot;2196&quot; RTINSECONDS=872 |id=261|path=../gpm/archive/GPM80100003182.xml|source=F:\Dropbox\projects\MS5114_Sharma\mgf\QE08246.mgf|	1	YEAST	QE08246	#N/A
267	-11.5	2.75	1193.6	0.4	2	0.4	12.3	vfrr	25	DTHKSEIAHR	34	fkdl		sp|ALBU_BOVIN|	Serum albumin; BSA; Bos d 6; Flags: Precursor;	File: &quot;Y:\QE\08-19-19\QE08246.raw&quot;; SpectrumID: &quot;267&quot;; scans: &quot;2205&quot; RTINSECONDS=874 |id=267|path=../gpm/archive/GPM80100003182.xml|source=F:\Dropbox\projects\MS5114_Sharma\mgf\QE08246.mgf|	1	BOVIN|	QE08246	#N/A
273	-2.4	2.9	715.446	-0.1	2	0.667	12.8	iymr	69	KQVGVGK	75	lnkl		sp|P07280|RS19A_YEAST	40S ribosomal protein S19-A {ECO:0000303|PubMed:9559554}; RP55A; ...	File: &quot;Y:\QE\08-19-19\QE08246.raw&quot;; SpectrumID: &quot;273&quot;; scans: &quot;2214&quot; RTINSECONDS=875 |id=273|path=../gpm/archive/GPM80100003182.xml|source=F:\Dropbox\projects\MS5114_Sharma\mgf\QE08246.mgf|	1	YEAST	QE08246	#N/A
281	-6.1	3	1756.81	0.6	3	0.6	12.36	snsk	1364	RLEEDNDEEQSHKK	1377	tkqa		sp|P10964|RPA1_YEAST	DNA-directed RNA polymerase I subunit RPA190; EC 2.7.7.6; DNA-directed ...	File: &quot;Y:\QE\08-19-19\QE08246.raw&quot;; SpectrumID: &quot;281&quot;; scans: &quot;2222&quot; RTINSECONDS=876 |id=281|path=../gpm/archive/GPM80100003182.xml|source=F:\Dropbox\projects\MS5114_Sharma\mgf\QE08246.mgf|	1	YEAST	QE08246	#N/A
283	-5.2	2.8	1177.54	-0.3	3	1	10.54	nyrr	363	NLSDEKNDSR	372	sytn		sp|Q03612|YE11B_YEAST	Transposon Ty1-ER1 Gag-Pol polyprotein; Gag-Pol-p199; TY1A-TY1B; ...	File: &quot;Y:\QE\08-19-19\QE08246.raw&quot;; SpectrumID: &quot;283&quot;; scans: &quot;2224&quot; RTINSECONDS=876 |id=283|path=../gpm/archive/GPM80100003182.xml|source=F:\Dropbox\projects\MS5114_Sharma\mgf\QE08246.mgf|	1	YEAST	QE08246	#N/A
286	-6.5	2.81	1177.54	0.4	2	0.667	10.54	nyrr	363	NLSDEKNDSR	372	sytn		sp|Q03612|YE11B_YEAST	Transposon Ty1-ER1 Gag-Pol polyprotein; Gag-Pol-p199; TY1A-TY1B; ...	File: &quot;Y:\QE\08-19-19\QE08246.raw&quot;; SpectrumID: &quot;286&quot;; scans: &quot;2229&quot; RTINSECONDS=877 |id=286|path=../gpm/archive/GPM80100003182.xml|source=F:\Dropbox\projects\MS5114_Sharma\mgf\QE08246.mgf|	1	YEAST	QE08246	#N/A
287	-5.1	2.78	971.419	0.4	2	0.667	11.2	scyk	97	CGGPNHMAK	105	dcmk	C97+Carbamidomethyl;	sp|P53849|GIS2_YEAST	Zinc finger protein GIS2;	File: &quot;Y:\QE\08-19-19\QE08246.raw&quot;; SpectrumID: &quot;287&quot;; scans: &quot;2230&quot; RTINSECONDS=877 |id=287|path=../gpm/archive/GPM80100003182.xml|source=F:\Dropbox\projects\MS5114_Sharma\mgf\QE08246.mgf|	1	YEAST	QE08246	#N/A
288	-2.9	3.16	971.419	-0.1	3	1	11.2	scyk	97	CGGPNHMAK	105	dcmk	C97+Carbamidomethyl;	sp|P53849|GIS2_YEAST	Zinc finger protein GIS2;	File: &quot;Y:\QE\08-19-19\QE08246.raw&quot;; SpectrumID: &quot;288&quot;; scans: &quot;2231&quot; RTINSECONDS=877 |id=288|path=../gpm/archive/GPM80100003182.xml|source=F:\Dropbox\projects\MS5114_Sharma\mgf\QE08246.mgf|	1	YEAST	QE08246	#N/A
289	-8.7	2.92	1271.66	-0.1	2	0.5	18.9	kdld	639	PNIKDKENEGK	649	ngpk		sp|P39936|IF4F2_YEAST	Eukaryotic initiation factor 4F subunit p130; eIF-4F p130; eIF4F ...	File: &quot;Y:\QE\08-19-19\QE08246.raw&quot;; SpectrumID: &quot;289&quot;; scans: &quot;2232&quot; RTINSECONDS=877 |id=289|path=../gpm/archive/GPM80100003182.xml|source=F:\Dropbox\projects\MS5114_Sharma\mgf\QE08246.mgf|	1	YEAST	QE08246	#N/A
292	-3.6	2.78	769.395	0	2	0.667	11.84	nfra	427	TAIHGDR	433	tqse		sp|P06634|DED1_YEAST	ATP-dependent RNA helicase DED1; EC 3.6.4.13; DEAD box protein ...	File: &quot;Y:\QE\08-19-19\QE08246.raw&quot;; SpectrumID: &quot;292&quot;; scans: &quot;2238&quot; RTINSECONDS=878 |id=292|path=../gpm/archive/GPM80100003182.xml|source=F:\Dropbox\projects\MS5114_Sharma\mgf\QE08246.mgf|	1	YEAST	QE08246	#N/A
293	-2.7	2.63	792.484	0	2	0.5	14.98	kkgr	16	GHVKPVR	22	cvnc		sp|P39938|RS26A_YEAST	40S ribosomal protein S26-A {ECO:0000303|PubMed:9559554}; Small ...	File: &quot;Y:\QE\08-19-19\QE08246.raw&quot;; SpectrumID: &quot;293&quot;; scans: &quot;2239&quot; RTINSECONDS=878 |id=293|path=../gpm/archive/GPM80100003182.xml|source=F:\Dropbox\projects\MS5114_Sharma\mgf\QE08246.mgf|	1	YEAST	QE08246	#N/A
294	-3.9	2.66	950.417	-0.3	2	0.667	3.42	rrnr	365	SDEKNDSR	372	sytn		sp|Q99231|YD12B_YEAST	Transposon Ty1-DR3 Gag-Pol polyprotein; Gag-Pol-p199; TY1A-TY1B; ...	File: &quot;Y:\QE\08-19-19\QE08246.raw&quot;; SpectrumID: &quot;294&quot;; scans: &quot;2240&quot; RTINSECONDS=879 |id=294|path=../gpm/archive/GPM80100003182.xml|source=F:\Dropbox\projects\MS5114_Sharma\mgf\QE08246.mgf|	1	YEAST	QE08246	#N/A
296	-4.8	2.93	840.432	-0.1	2	0.667	12.78	qnfr	426	ATAIHGDR	433	tqse		sp|P06634|DED1_YEAST	ATP-dependent RNA helicase DED1; EC 3.6.4.13; DEAD box protein ...	File: &quot;Y:\QE\08-19-19\QE08246.raw&quot;; SpectrumID: &quot;296&quot;; scans: &quot;2245&quot; RTINSECONDS=880 |id=296|path=../gpm/archive/GPM80100003182.xml|source=F:\Dropbox\projects\MS5114_Sharma\mgf\QE08246.mgf|	1	YEAST	QE08246	#N/A
300	-2.1	2.96	1271.61	-0.2	2	0.4	12.8	kelr	848	HDKNWNSDKK	857	dngp		sp|P39935|IF4F1_YEAST	Eukaryotic initiation factor 4F subunit p150; eIF-4F p150; eIF4F ...	File: &quot;Y:\QE\08-19-19\QE08246.raw&quot;; SpectrumID: &quot;300&quot;; scans: &quot;2249&quot; RTINSECONDS=880 |id=300|path=../gpm/archive/GPM80100003182.xml|source=F:\Dropbox\projects\MS5114_Sharma\mgf\QE08246.mgf|	1	YEAST	QE08246	#N/A
302	-4.7	2.81	1125.43	-0.1	2	0.667	13.02	vrrr	26	MSDDHGYER	34	dnhl	M26+Oxidation;	sp|P38922|HRB1_YEAST	Protein HRB1; Protein TOM34;	File: &quot;Y:\QE\08-19-19\QE08246.raw&quot;; SpectrumID: &quot;302&quot;; scans: &quot;2251&quot; RTINSECONDS=880 |id=302|path=../gpm/archive/GPM80100003182.xml|source=F:\Dropbox\projects\MS5114_Sharma\mgf\QE08246.mgf|	1	YEAST	QE08246	#N/A
306	-2.7	2.81	725.467	-0.3	2	0.5	16.85	tqkr	310	THVLKK	315	nplk		sp|P10664|RL4A_YEAST	60S ribosomal protein L4-A {ECO:0000303|PubMed:9559554}; L2; Large ribosomal subunit protein uL4-A {ECO:0000303|PubMed:24524803}; RP2; YL2;	File: &quot;Y:\QE\08-19-19\QE08246.raw&quot;; SpectrumID: &quot;306&quot;; scans: &quot;2258&quot; RTINSECONDS=881 |id=306|path=../gpm/archive/GPM80100003182.xml|source=F:\Dropbox\projects\MS5114_Sharma\mgf\QE08246.mgf|	1	YEAST	QE08246	#N/A
307	-3.3	2.98	1143.52	-0.3	3	0.75	14.3	kelr	848	HDKNWNSDK	856	kdng		sp|P39935|IF4F1_YEAST	Eukaryotic initiation factor 4F subunit p150; eIF-4F p150; eIF4F ...	File: &quot;Y:\QE\08-19-19\QE08246.raw&quot;; SpectrumID: &quot;307&quot;; scans: &quot;2259&quot; RTINSECONDS=882 |id=307|path=../gpm/archive/GPM80100003182.xml|source=F:\Dropbox\projects\MS5114_Sharma\mgf\QE08246.mgf|	1	YEAST	QE08246	#N/A
311	-5.9	2.75	1143.52	0.3	2	0.5	14.3	kelr	848	HDKNWNSDK	856	kdng		sp|P39935|IF4F1_YEAST	Eukaryotic initiation factor 4F subunit p150; eIF-4F p150; eIF4F ...	File: &quot;Y:\QE\08-19-19\QE08246.raw&quot;; SpectrumID: &quot;311&quot;; scans: &quot;2263&quot; RTINSECONDS=882 |id=311|path=../gpm/archive/GPM80100003182.xml|source=F:\Dropbox\projects\MS5114_Sharma\mgf\QE08246.mgf|	1	YEAST	QE08246	#N/A
313	-2.8	3.05	812.426	0	2	0.667	13.86	piyk	239	HSVVNEK	245	tkrq		sp|P33203|PRP40_YEAST	Pre-mRNA-processing protein PRP40;	File: &quot;Y:\QE\08-19-19\QE08246.raw&quot;; SpectrumID: &quot;313&quot;; scans: &quot;2268&quot; RTINSECONDS=883 |id=313|path=../gpm/archive/GPM80100003182.xml|source=F:\Dropbox\projects\MS5114_Sharma\mgf\QE08246.mgf|	1	YEAST	QE08246	#N/A
316	-4.8	3	1519.67	0.4	3	1	14.16	[	1	MTDETAHPTQSASK	14	qesa	M1+Oxidation;	sp|P39935|IF4F1_YEAST	Eukaryotic initiation factor 4F subunit p150; eIF-4F p150; eIF4F ...	File: &quot;Y:\QE\08-19-19\QE08246.raw&quot;; SpectrumID: &quot;316&quot;; scans: &quot;2271&quot; RTINSECONDS=883 |id=316|path=../gpm/archive/GPM80100003182.xml|source=F:\Dropbox\projects\MS5114_Sharma\mgf\QE08246.mgf|	1	YEAST	QE08246	#N/A
317	-3.6	2.96	1055.53	0	3	0.75	20.19	fslk	167	NGDKPHMLK	175	f]	M173+Oxidation;	sp|Q02326|RL6A_YEAST	60S ribosomal protein L6-A {ECO:0000303|PubMed:9559554}; L17; ...	File: &quot;Y:\QE\08-19-19\QE08246.raw&quot;; SpectrumID: &quot;317&quot;; scans: &quot;2276&quot; RTINSECONDS=885 |id=317|path=../gpm/archive/GPM80100003182.xml|source=F:\Dropbox\projects\MS5114_Sharma\mgf\QE08246.mgf|	1	YEAST	QE08246	#N/A
319	-3.8	2.69	821.474	-0.1	2	0.667	7.19	rknr	96	APPQRPR	102	fnre		sp|P39938|RS26A_YEAST	40S ribosomal protein S26-A {ECO:0000303|PubMed:9559554}; Small ...	File: &quot;Y:\QE\08-19-19\QE08246.raw&quot;; SpectrumID: &quot;319&quot;; scans: &quot;2279&quot; RTINSECONDS=885 |id=319|path=../gpm/archive/GPM80100003182.xml|source=F:\Dropbox\projects\MS5114_Sharma\mgf\QE08246.mgf|	1	YEAST	QE08246	#N/A
321	-3.8	2.88	1091.62	-0.1	3	0.75	8.5	edrk	94	NRAPPQRPR	102	fnre		sp|P39938|RS26A_YEAST	40S ribosomal protein S26-A {ECO:0000303|PubMed:9559554}; Small ...	File: &quot;Y:\QE\08-19-19\QE08246.raw&quot;; SpectrumID: &quot;321&quot;; scans: &quot;2283&quot; RTINSECONDS=886 |id=321|path=../gpm/archive/GPM80100003182.xml|source=F:\Dropbox\projects\MS5114_Sharma\mgf\QE08246.mgf|	1	YEAST	QE08246	#N/A
324	-2.6	2.81	700.421	-0.1	2	0.667	15.41	rvgr	109	RAANLR	114	vlns		sp|P05748|RL15A_YEAST	60S ribosomal protein L15-A {ECO:0000303|PubMed:9559554}; L13; ...	File: &quot;Y:\QE\08-19-19\QE08246.raw&quot;; SpectrumID: &quot;324&quot;; scans: &quot;2286&quot; RTINSECONDS=886 |id=324|path=../gpm/archive/GPM80100003182.xml|source=F:\Dropbox\projects\MS5114_Sharma\mgf\QE08246.mgf|	1	YEAST	QE08246	#N/A
329	-13.6	2.99	1860.89	-0.1	3	0.75	10.9	sesr	450	RSGSNISQGQSSTGHTTR	467	ssts		sp|P53297|PBP1_YEAST	PAB1-binding protein 1;	File: &quot;Y:\QE\08-19-19\QE08246.raw&quot;; SpectrumID: &quot;329&quot;; scans: &quot;2294&quot; RTINSECONDS=888 |id=329|path=../gpm/archive/GPM80100003182.xml|source=F:\Dropbox\projects\MS5114_Sharma\mgf\QE08246.mgf|	1	YEAST	QE08246	#N/A
332	-7	2.53	917.505	0	2	0.5	13.28	yaik	213	KKDELER	219	vaks		sp|P26783|RS5_YEAST	40S ribosomal protein S5 {ECO:0000303|PubMed:9559554}; RP14; S2; Small ribosomal subunit protein uS7 {ECO:0000303|PubMed:24524803}; YS8;	File: &quot;Y:\QE\08-19-19\QE08246.raw&quot;; SpectrumID: &quot;332&quot;; scans: &quot;2300&quot; RTINSECONDS=889 |id=332|path=../gpm/archive/GPM80100003182.xml|source=F:\Dropbox\projects\MS5114_Sharma\mgf\QE08246.mgf|	1	YEAST	QE08246	#N/A
334	-6.3	2.69	1860.89	0.1	4	1	10.9	sesr	450	RSGSNISQGQSSTGHTTR	467	ssts		sp|P53297|PBP1_YEAST	PAB1-binding protein 1;	File: &quot;Y:\QE\08-19-19\QE08246.raw&quot;; SpectrumID: &quot;334&quot;; scans: &quot;2302&quot; RTINSECONDS=889 |id=334|path=../gpm/archive/GPM80100003182.xml|source=F:\Dropbox\projects\MS5114_Sharma\mgf\QE08246.mgf|	1	YEAST	QE08246	#N/A
335	-2.5	3.07	1070.5	-0.7	3	0.75	6.4	rrkr	144	CKGTVGNSHK	153	ttke	C144+Carbamidomethyl; C144+Ammonia-loss;	sp|Q3E757|RL11B_YEAST	60S ribosomal protein L11-B {ECO:0000303|PubMed:9559554}; L16; ...	File: &quot;Y:\QE\08-19-19\QE08246.raw&quot;; SpectrumID: &quot;335&quot;; scans: &quot;2303&quot; RTINSECONDS=889 |id=335|path=../gpm/archive/GPM80100003182.xml|source=F:\Dropbox\projects\MS5114_Sharma\mgf\QE08246.mgf|	1	YEAST	QE08246	#N/A
336	-6.2	2.77	1070.5	0.7	2	0.5	6.4	rrkr	144	CKGTVGNSHK	153	ttke	C144+Carbamidomethyl; C144+Ammonia-loss;	sp|Q3E757|RL11B_YEAST	60S ribosomal protein L11-B {ECO:0000303|PubMed:9559554}; L16; ...	File: &quot;Y:\QE\08-19-19\QE08246.raw&quot;; SpectrumID: &quot;336&quot;; scans: &quot;2304&quot; RTINSECONDS=889 |id=336|path=../gpm/archive/GPM80100003182.xml|source=F:\Dropbox\projects\MS5114_Sharma\mgf\QE08246.mgf|	1	YEAST	QE08246	#N/A
339	-7.5	2.93	1226.69	-0.1	3	0.75	12.8	iekk	134	KKAPAGGAADAAAK	147	aded		sp|P46672|ARC1_YEAST	tRNA-aminoacylation cofactor ARC1; Acyl-RNA-complex protein 1; ...	File: &quot;Y:\QE\08-19-19\QE08246.raw&quot;; SpectrumID: &quot;339&quot;; scans: &quot;2310&quot; RTINSECONDS=890 |id=339|path=../gpm/archive/GPM80100003182.xml|source=F:\Dropbox\projects\MS5114_Sharma\mgf\QE08246.mgf|	1	YEAST	QE08246	#N/A
344	-2.1	2.72	881.532	0.2	2	0.5	16.44	yqrk	35	RLVTQHK	41	akyn		sp|P26321|RL5_YEAST	60S ribosomal protein L5 {ECO:0000303|PubMed:9559554}; L1; L1a; ...	File: &quot;Y:\QE\08-19-19\QE08246.raw&quot;; SpectrumID: &quot;344&quot;; scans: &quot;2315&quot; RTINSECONDS=891 |id=344|path=../gpm/archive/GPM80100003182.xml|source=F:\Dropbox\projects\MS5114_Sharma\mgf\QE08246.mgf|	1	YEAST	QE08246	#N/A
346	-5.8	2.76	1226.69	-0.1	2	0.5	12.8	iekk	134	KKAPAGGAADAAAK	147	aded		sp|P46672|ARC1_YEAST	tRNA-aminoacylation cofactor ARC1; Acyl-RNA-complex protein 1; ...	File: &quot;Y:\QE\08-19-19\QE08246.raw&quot;; SpectrumID: &quot;346&quot;; scans: &quot;2317&quot; RTINSECONDS=891 |id=346|path=../gpm/archive/GPM80100003182.xml|source=F:\Dropbox\projects\MS5114_Sharma\mgf\QE08246.mgf|	1	YEAST	QE08246	#N/A
350	-3.4	2.54	926.48	0.3	2	0.667	13.56	kvtr	74	THGNSGVVR	82	atfr		sp|P05744|RL33A_YEAST	60S ribosomal protein L33-A {ECO:0000303|PubMed:9559554}; L37; ...	File: &quot;Y:\QE\08-19-19\QE08246.raw&quot;; SpectrumID: &quot;350&quot;; scans: &quot;2324&quot; RTINSECONDS=892 |id=350|path=../gpm/archive/GPM80100003182.xml|source=F:\Dropbox\projects\MS5114_Sharma\mgf\QE08246.mgf|	1	YEAST	QE08246	#N/A
351	-3.6	2.52	954.475	0	2	0.667	9.58	vllr	56	DAHGVTQAR	64	vitg		sp|P05756|RS13_YEAST	40S ribosomal protein S13 {ECO:0000303|PubMed:9559554}; S27a; ...	File: &quot;Y:\QE\08-19-19\QE08246.raw&quot;; SpectrumID: &quot;351&quot;; scans: &quot;2325&quot; RTINSECONDS=892 |id=351|path=../gpm/archive/GPM80100003182.xml|source=F:\Dropbox\projects\MS5114_Sharma\mgf\QE08246.mgf|	1	YEAST	QE08246	#N/A
353	-3.9	3.09	758.358	-0.3	2	0.667	15.28	reik	811	HWNSAK	816	kdag	W812+Oxidation;	sp|P39936|IF4F2_YEAST	Eukaryotic initiation factor 4F subunit p130; eIF-4F p130; eIF4F ...	File: &quot;Y:\QE\08-19-19\QE08246.raw&quot;; SpectrumID: &quot;353&quot;; scans: &quot;2327&quot; RTINSECONDS=892 |id=353|path=../gpm/archive/GPM80100003182.xml|source=F:\Dropbox\projects\MS5114_Sharma\mgf\QE08246.mgf|	1	YEAST	QE08246	#N/A
354	-5	2.63	926.48	-0.8	3	1	13.56	kvtr	74	THGNSGVVR	82	atfr		sp|P05744|RL33A_YEAST	60S ribosomal protein L33-A {ECO:0000303|PubMed:9559554}; L37; ...	File: &quot;Y:\QE\08-19-19\QE08246.raw&quot;; SpectrumID: &quot;354&quot;; scans: &quot;2328&quot; RTINSECONDS=893 |id=354|path=../gpm/archive/GPM80100003182.xml|source=F:\Dropbox\projects\MS5114_Sharma\mgf\QE08246.mgf|	1	YEAST	QE08246	#N/A
355	-3.5	2.98	1088.53	0.3	2	0.667	11.93	isfk	73	LQEEERER	80	kdqy		sp|P02407|RS17A_YEAST	40S ribosomal protein S17-A {ECO:0000303|PubMed:9559554}; RP51A; ...	File: &quot;Y:\QE\08-19-19\QE08246.raw&quot;; SpectrumID: &quot;355&quot;; scans: &quot;2329&quot; RTINSECONDS=893 |id=355|path=../gpm/archive/GPM80100003182.xml|source=F:\Dropbox\projects\MS5114_Sharma\mgf\QE08246.mgf|	1	YEAST	QE08246	#N/A
356	-3.4	2.73	1178.53	-0.3	3	1	10.54	nyrr	363	NLSDEKNDSR	372	sytn	N369+Deamidated;	sp|Q03612|YE11B_YEAST	Transposon Ty1-ER1 Gag-Pol polyprotein; Gag-Pol-p199; TY1A-TY1B; ...	File: &quot;Y:\QE\08-19-19\QE08246.raw&quot;; SpectrumID: &quot;356&quot;; scans: &quot;2330&quot; RTINSECONDS=893 |id=356|path=../gpm/archive/GPM80100003182.xml|source=F:\Dropbox\projects\MS5114_Sharma\mgf\QE08246.mgf|	1	YEAST	QE08246	#N/A
360	-2.2	2.68	1088.53	-0.4	3	1	11.93	isfk	73	LQEEERER	80	kdqy		sp|P02407|RS17A_YEAST	40S ribosomal protein S17-A {ECO:0000303|PubMed:9559554}; RP51A; ...	File: &quot;Y:\QE\08-19-19\QE08246.raw&quot;; SpectrumID: &quot;360&quot;; scans: &quot;2337&quot; RTINSECONDS=894 |id=360|path=../gpm/archive/GPM80100003182.xml|source=F:\Dropbox\projects\MS5114_Sharma\mgf\QE08246.mgf|	1	YEAST	QE08246	#N/A
364	-2.9	2.58	1053.56	0.6	2	0.667	11.9	kdsr	373	TYTNTTKPK	381	sitr		sp|Q12112|YN11B_YEAST	Transposon Ty1-NL1 Gag-Pol polyprotein; Gag-Pol-p199; TY1A-TY1B; ...	File: &quot;Y:\QE\08-19-19\QE08246.raw&quot;; SpectrumID: &quot;364&quot;; scans: &quot;2341&quot; RTINSECONDS=894 |id=364|path=../gpm/archive/GPM80100003182.xml|source=F:\Dropbox\projects\MS5114_Sharma\mgf\QE08246.mgf|	1	YEAST	QE08246	#N/A
376	-3	2.58	975.449	0.2	2	0.667	4.33	sfkl	74	QEEERER	80	kdqy		sp|P02407|RS17A_YEAST	40S ribosomal protein S17-A {ECO:0000303|PubMed:9559554}; RP51A; ...	File: &quot;Y:\QE\08-19-19\QE08246.raw&quot;; SpectrumID: &quot;376&quot;; scans: &quot;2356&quot; RTINSECONDS=896 |id=376|path=../gpm/archive/GPM80100003182.xml|source=F:\Dropbox\projects\MS5114_Sharma\mgf\QE08246.mgf|	1	YEAST	QE08246	#N/A
381	-2.5	2.52	1039.54	0.3	2	0.667	11.9	ndsr	373	SYTNTTKPK	381	viar		sp|P0C2I9|YP12B_YEAST	Transposon Ty1-PR1 Gag-Pol polyprotein; Gag-Pol-p199; TY1A-TY1B; ...	File: &quot;Y:\QE\08-19-19\QE08246.raw&quot;; SpectrumID: &quot;381&quot;; scans: &quot;2365&quot; RTINSECONDS=898 |id=381|path=../gpm/archive/GPM80100003182.xml|source=F:\Dropbox\projects\MS5114_Sharma\mgf\QE08246.mgf|	1	YEAST	QE08246	#N/A
387	-3	2.69	792.484	0	2	0.5	14.98	kkgr	16	GHVKPVR	22	cvnc		sp|P39938|RS26A_YEAST	40S ribosomal protein S26-A {ECO:0000303|PubMed:9559554}; Small ...	File: &quot;Y:\QE\08-19-19\QE08246.raw&quot;; SpectrumID: &quot;387&quot;; scans: &quot;2372&quot; RTINSECONDS=899 |id=387|path=../gpm/archive/GPM80100003182.xml|source=F:\Dropbox\projects\MS5114_Sharma\mgf\QE08246.mgf|	1	YEAST	QE08246	#N/A
389	-9.3	2.77	1171.6	0	2	0.667	10.01	drek	516	AAEKAEEQAPK	526	eeia		sp|P39936|IF4F2_YEAST	Eukaryotic initiation factor 4F subunit p130; eIF-4F p130; eIF4F ...	File: &quot;Y:\QE\08-19-19\QE08246.raw&quot;; SpectrumID: &quot;389&quot;; scans: &quot;2375&quot; RTINSECONDS=899 |id=389|path=../gpm/archive/GPM80100003182.xml|source=F:\Dropbox\projects\MS5114_Sharma\mgf\QE08246.mgf|	1	YEAST	QE08246	#N/A
390	-2.8	2.65	1171.6	-1	3	1	10.01	drek	516	AAEKAEEQAPK	526	eeia		sp|P39936|IF4F2_YEAST	Eukaryotic initiation factor 4F subunit p130; eIF-4F p130; eIF4F ...	File: &quot;Y:\QE\08-19-19\QE08246.raw&quot;; SpectrumID: &quot;390&quot;; scans: &quot;2376&quot; RTINSECONDS=899 |id=390|path=../gpm/archive/GPM80100003182.xml|source=F:\Dropbox\projects\MS5114_Sharma\mgf\QE08246.mgf|	1	YEAST	QE08246	#N/A
393	-3	2.91	899.434	0.2	2	0.4	0.2	grgm	35	AGGQHHHR	42	inmd		sp|P02406|RL28_YEAST	60S ribosomal protein L28 {ECO:0000303|PubMed:9559554}; L27a; ...	File: &quot;Y:\QE\08-19-19\QE08246.raw&quot;; SpectrumID: &quot;393&quot;; scans: &quot;2379&quot; RTINSECONDS=900 |id=393|path=../gpm/archive/GPM80100003182.xml|source=F:\Dropbox\projects\MS5114_Sharma\mgf\QE08246.mgf|	1	YEAST	QE08246	#N/A
394	-2.6	2.97	1115.62	0.4	2	0.5	13.56	khkr	1441	RKENVVQDK	1449	tidi		sp|Q05022|RRP5_YEAST	rRNA biogenesis protein RRP5; Ribosomal RNA-processing protein ...	File: &quot;Y:\QE\08-19-19\QE08246.raw&quot;; SpectrumID: &quot;394&quot;; scans: &quot;2380&quot; RTINSECONDS=900 |id=394|path=../gpm/archive/GPM80100003182.xml|source=F:\Dropbox\projects\MS5114_Sharma\mgf\QE08246.mgf|	1	YEAST	QE08246	#N/A
399	-2.8	2.99	1087.5	-0.6	3	0.6	7.3	pggr	33	GMAGGQHHHR	42	inmd		sp|P02406|RL28_YEAST	60S ribosomal protein L28 {ECO:0000303|PubMed:9559554}; L27a; ...	File: &quot;Y:\QE\08-19-19\QE08246.raw&quot;; SpectrumID: &quot;399&quot;; scans: &quot;2388&quot; RTINSECONDS=901 |id=399|path=../gpm/archive/GPM80100003182.xml|source=F:\Dropbox\projects\MS5114_Sharma\mgf\QE08246.mgf|	1	YEAST	QE08246	#N/A
404	-4	2.97	1032.5	0	2	0.667	12.7	erer	79	FNNRDNPR	86	srdr		sp|P38922|HRB1_YEAST	Protein HRB1; Protein TOM34;	File: &quot;Y:\QE\08-19-19\QE08246.raw&quot;; SpectrumID: &quot;404&quot;; scans: &quot;2393&quot; RTINSECONDS=902 |id=404|path=../gpm/archive/GPM80100003182.xml|source=F:\Dropbox\projects\MS5114_Sharma\mgf\QE08246.mgf|	1	YEAST	QE08246	#N/A
407	-3.1	2.99	793.366	0.1	2	0.667	13.8	ycgk	144	CHSVYK	149	vna]	C144+Carbamidomethyl;	sp|P05759|RS31_YEAST	Ubiquitin-40S ribosomal protein S31; Contains: Ubiquitin; Contains: ...	File: &quot;Y:\QE\08-19-19\QE08246.raw&quot;; SpectrumID: &quot;407&quot;; scans: &quot;2396&quot; RTINSECONDS=902 |id=407|path=../gpm/archive/GPM80100003182.xml|source=F:\Dropbox\projects\MS5114_Sharma\mgf\QE08246.mgf|	1	YEAST	QE08246	#N/A
408	-3.8	2.94	952.51	-0.1	2	0.667	10.6	dsrs	374	YTNTTKPK	381	viar		sp|P0C2I9|YP12B_YEAST	Transposon Ty1-PR1 Gag-Pol polyprotein; Gag-Pol-p199; TY1A-TY1B; ...	File: &quot;Y:\QE\08-19-19\QE08246.raw&quot;; SpectrumID: &quot;408&quot;; scans: &quot;2397&quot; RTINSECONDS=902 |id=408|path=../gpm/archive/GPM80100003182.xml|source=F:\Dropbox\projects\MS5114_Sharma\mgf\QE08246.mgf|	1	YEAST	QE08246	#N/A
412	-12.1	2.91	1424.67	0.4	3	0.75	13.43	eaek	522	FKEEDEKESQR	532	iask		sp|P10592|HSP72_YEAST	Heat shock protein SSA2;	File: &quot;Y:\QE\08-19-19\QE08246.raw&quot;; SpectrumID: &quot;412&quot;; scans: &quot;2404&quot; RTINSECONDS=903 |id=412|path=../gpm/archive/GPM80100003182.xml|source=F:\Dropbox\projects\MS5114_Sharma\mgf\QE08246.mgf|	1	YEAST	QE08246	#N/A
418	-2.6	2.63	962.49	0.4	2	0.667	13.32	alek	397	SLEDTKNR	404	ycgq		sp|K1C9_HUMAN|	Keratin, type I cytoskeletal 9; Cytokeratin-9; CK-9; Keratin-9; ...	File: &quot;Y:\QE\08-19-19\QE08246.raw&quot;; SpectrumID: &quot;418&quot;; scans: &quot;2410&quot; RTINSECONDS=904 |id=418|path=../gpm/archive/GPM80100003182.xml|source=F:\Dropbox\projects\MS5114_Sharma\mgf\QE08246.mgf|	1	HUMAN|	QE08246	#N/A
419	-2.7	2.85	1100.56	0.6	2	0.667	8.8	reka	517	AEKAEEQAPK	526	eeia		sp|P39936|IF4F2_YEAST	Eukaryotic initiation factor 4F subunit p130; eIF-4F p130; eIF4F ...	File: &quot;Y:\QE\08-19-19\QE08246.raw&quot;; SpectrumID: &quot;419&quot;; scans: &quot;2411&quot; RTINSECONDS=904 |id=419|path=../gpm/archive/GPM80100003182.xml|source=F:\Dropbox\projects\MS5114_Sharma\mgf\QE08246.mgf|	1	YEAST	QE08246	#N/A
420	-3.3	2.72	854.379	0	2	0.667	13.2	ilrr	823	YSHEYR	828	elad		sp|P34160|NCBP1_YEAST	Nuclear cap-binding protein complex subunit 1; 80 kDa nuclear ...	File: &quot;Y:\QE\08-19-19\QE08246.raw&quot;; SpectrumID: &quot;420&quot;; scans: &quot;2415&quot; RTINSECONDS=905 |id=420|path=../gpm/archive/GPM80100003182.xml|source=F:\Dropbox\projects\MS5114_Sharma\mgf\QE08246.mgf|	1	YEAST	QE08246	#N/A
422	-2.3	3.02	1424.67	-0.8	4	1	13.43	eaek	522	FKEEDEKESQR	532	iask		sp|P10592|HSP72_YEAST	Heat shock protein SSA2;	File: &quot;Y:\QE\08-19-19\QE08246.raw&quot;; SpectrumID: &quot;422&quot;; scans: &quot;2417&quot; RTINSECONDS=905 |id=422|path=../gpm/archive/GPM80100003182.xml|source=F:\Dropbox\projects\MS5114_Sharma\mgf\QE08246.mgf|	1	YEAST	QE08246	#N/A
425	-2.1	2.54	879.432	0	2	0.667	10.14	qgsr	355	NSKPNYR	361	rnps	N355+Deamidated;	sp|P0C2I9|YP12B_YEAST	Transposon Ty1-PR1 Gag-Pol polyprotein; Gag-Pol-p199; TY1A-TY1B; ...	File: &quot;Y:\QE\08-19-19\QE08246.raw&quot;; SpectrumID: &quot;425&quot;; scans: &quot;2420&quot; RTINSECONDS=905 |id=425|path=../gpm/archive/GPM80100003182.xml|source=F:\Dropbox\projects\MS5114_Sharma\mgf\QE08246.mgf|	1	YEAST	QE08246	#N/A
426	-4.1	2.94	1724.86	-0.1	4	1	10.8	gplk	140	ITHGDETANAQQKPSK	155	kvee		sp|P40059|DOT6_YEAST	Transcriptional regulatory protein DOT6; Disrupter of telomere ...	File: &quot;Y:\QE\08-19-19\QE08246.raw&quot;; SpectrumID: &quot;426&quot;; scans: &quot;2421&quot; RTINSECONDS=905 |id=426|path=../gpm/archive/GPM80100003182.xml|source=F:\Dropbox\projects\MS5114_Sharma\mgf\QE08246.mgf|	1	YEAST	QE08246	#N/A
427	-9.1	2.94	1724.86	0.5	3	0.75	10.8	gplk	140	ITHGDETANAQQKPSK	155	kvee		sp|P40059|DOT6_YEAST	Transcriptional regulatory protein DOT6; Disrupter of telomere ...	File: &quot;Y:\QE\08-19-19\QE08246.raw&quot;; SpectrumID: &quot;427&quot;; scans: &quot;2422&quot; RTINSECONDS=906 |id=427|path=../gpm/archive/GPM80100003182.xml|source=F:\Dropbox\projects\MS5114_Sharma\mgf\QE08246.mgf|	1	YEAST	QE08246	#N/A
432	-3	2.8	901.485	-0.1	2	0.667	15.29	nysk	251	RLQEAER	257	iake		sp|P53297|PBP1_YEAST	PAB1-binding protein 1;	File: &quot;Y:\QE\08-19-19\QE08246.raw&quot;; SpectrumID: &quot;432&quot;; scans: &quot;2430&quot; RTINSECONDS=907 |id=432|path=../gpm/archive/GPM80100003182.xml|source=F:\Dropbox\projects\MS5114_Sharma\mgf\QE08246.mgf|	1	YEAST	QE08246	#N/A
433	-4.2	2.67	842.509	0	2	0.667	11.94	svvf	125	IVPGSNKK	132	kdgk		sp|P32495|NHP2_YEAST	H/ACA ribonucleoprotein complex subunit NHP2; H/ACA snoRNP protein ...	File: &quot;Y:\QE\08-19-19\QE08246.raw&quot;; SpectrumID: &quot;433&quot;; scans: &quot;2431&quot; RTINSECONDS=907 |id=433|path=../gpm/archive/GPM80100003182.xml|source=F:\Dropbox\projects\MS5114_Sharma\mgf\QE08246.mgf|	1	YEAST	QE08246	#N/A
435	-6.7	2.98	1424.67	1.1	2	0.5	13.43	eaek	522	FKEEDEKESQR	532	iask		sp|P10592|HSP72_YEAST	Heat shock protein SSA2;	File: &quot;Y:\QE\08-19-19\QE08246.raw&quot;; SpectrumID: &quot;435&quot;; scans: &quot;2433&quot; RTINSECONDS=907 |id=435|path=../gpm/archive/GPM80100003182.xml|source=F:\Dropbox\projects\MS5114_Sharma\mgf\QE08246.mgf|	1	YEAST	QE08246	#N/A
441	-2.6	2.87	965.542	-0.1	3	0.75	14.03	rdnr	1484	LREEYKK	1490	nssq		sp|P53552|THO2_YEAST	THO complex subunit 2; Low dye-binding protein 5; THO complex ...	File: &quot;Y:\QE\08-19-19\QE08246.raw&quot;; SpectrumID: &quot;441&quot;; scans: &quot;2441&quot; RTINSECONDS=908 |id=441|path=../gpm/archive/GPM80100003182.xml|source=F:\Dropbox\projects\MS5114_Sharma\mgf\QE08246.mgf|	1	YEAST	QE08246	#N/A
442	-5	2.64	1010.48	-0.4	3	0.75	14.22	silr	822	RYSHEYR	828	elad		sp|P34160|NCBP1_YEAST	Nuclear cap-binding protein complex subunit 1; 80 kDa nuclear ...	File: &quot;Y:\QE\08-19-19\QE08246.raw&quot;; SpectrumID: &quot;442&quot;; scans: &quot;2442&quot; RTINSECONDS=908 |id=442|path=../gpm/archive/GPM80100003182.xml|source=F:\Dropbox\projects\MS5114_Sharma\mgf\QE08246.mgf|	1	YEAST	QE08246	#N/A
444	-4.8	2.85	1157.51	0.4	2	0.667	11.3	fllr	478	GNHECANVTR	487	vygf	C482+Carbamidomethyl;	sp|P26570|PPZ1_YEAST	Serine/threonine-protein phosphatase PP-Z1; EC 3.1.3.16;	File: &quot;Y:\QE\08-19-19\QE08246.raw&quot;; SpectrumID: &quot;444&quot;; scans: &quot;2444&quot; RTINSECONDS=909 |id=444|path=../gpm/archive/GPM80100003182.xml|source=F:\Dropbox\projects\MS5114_Sharma\mgf\QE08246.mgf|	1	YEAST	QE08246	#N/A
446	-3	2.97	1157.51	-0.3	3	1	11.3	fllr	478	GNHECANVTR	487	vygf	C482+Carbamidomethyl;	sp|P26570|PPZ1_YEAST	Serine/threonine-protein phosphatase PP-Z1; EC 3.1.3.16;	File: &quot;Y:\QE\08-19-19\QE08246.raw&quot;; SpectrumID: &quot;446&quot;; scans: &quot;2449&quot; RTINSECONDS=910 |id=446|path=../gpm/archive/GPM80100003182.xml|source=F:\Dropbox\projects\MS5114_Sharma\mgf\QE08246.mgf|	1	YEAST	QE08246	#N/A
448	-4.1	2.86	920.47	-0.1	2	0.667	11.84	tfrr	10	RNPYNTR	16	snki		sp|P87262|RL34A_YEAST	60S ribosomal protein L34-A {ECO:0000303|PubMed:9559554}; Large ...	File: &quot;Y:\QE\08-19-19\QE08246.raw&quot;; SpectrumID: &quot;448&quot;; scans: &quot;2451&quot; RTINSECONDS=910 |id=448|path=../gpm/archive/GPM80100003182.xml|source=F:\Dropbox\projects\MS5114_Sharma\mgf\QE08246.mgf|	1	YEAST	QE08246	#N/A
450	-3	2.86	1010.48	0.4	2	0.5	14.22	silr	822	RYSHEYR	828	elad		sp|P34160|NCBP1_YEAST	Nuclear cap-binding protein complex subunit 1; 80 kDa nuclear ...	File: &quot;Y:\QE\08-19-19\QE08246.raw&quot;; SpectrumID: &quot;450&quot;; scans: &quot;2453&quot; RTINSECONDS=910 |id=450|path=../gpm/archive/GPM80100003182.xml|source=F:\Dropbox\projects\MS5114_Sharma\mgf\QE08246.mgf|	1	YEAST	QE08246	#N/A
452	-3.1	2.9	1056.51	-0.2	2	0.5	20.19	fslk	167	NGDKPHMLK	175	f]	M173+Oxidation; N167+Deamidated;	sp|Q02326|RL6A_YEAST	60S ribosomal protein L6-A {ECO:0000303|PubMed:9559554}; L17; ...	File: &quot;Y:\QE\08-19-19\QE08246.raw&quot;; SpectrumID: &quot;452&quot;; scans: &quot;2455&quot; RTINSECONDS=910 |id=452|path=../gpm/archive/GPM80100003182.xml|source=F:\Dropbox\projects\MS5114_Sharma\mgf\QE08246.mgf|	1	YEAST	QE08246	#N/A
454	-4.2	2.85	1435.64	0.2	3	1	11.44	ipkr	420	SDDSNSNKNEGIR	432	rasv		sp|Q05672|RBS1_YEAST	RNA-binding suppressor of PAS kinase protein 1;	File: &quot;Y:\QE\08-19-19\QE08246.raw&quot;; SpectrumID: &quot;454&quot;; scans: &quot;2457&quot; RTINSECONDS=910 |id=454|path=../gpm/archive/GPM80100003182.xml|source=F:\Dropbox\projects\MS5114_Sharma\mgf\QE08246.mgf|	1	YEAST	QE08246	#N/A
457	-4.1	2.82	767.463	-0.3	2	0.5	14.65	igak	42	RIHSVR	47	trgg		sp|P0CX40|RS8B_YEAST	40S ribosomal protein S8-B {ECO:0000303|PubMed:9559554}; RP19; ...	File: &quot;Y:\QE\08-19-19\QE08246.raw&quot;; SpectrumID: &quot;457&quot;; scans: &quot;2462&quot; RTINSECONDS=911 |id=457|path=../gpm/archive/GPM80100003182.xml|source=F:\Dropbox\projects\MS5114_Sharma\mgf\QE08246.mgf|	1	YEAST	QE08246	#N/A
462	-5.9	3.12	2309.98	-1	3	1	5.19	slnk	55	LNNPNSNNSSSNNSNQDTSSSK	76	qdgt		sp|Q99383|HRP1_YEAST	Nuclear polyadenylated RNA-binding protein 4; Cleavage factor ...	File: &quot;Y:\QE\08-19-19\QE08246.raw&quot;; SpectrumID: &quot;462&quot;; scans: &quot;2467&quot; RTINSECONDS=912 |id=462|path=../gpm/archive/GPM80100003182.xml|source=F:\Dropbox\projects\MS5114_Sharma\mgf\QE08246.mgf|	1	YEAST	QE08246	#N/A
465	-3.5	3.02	776.416	-0.4	2	0.667	13.48	rnsr	65	FNSRPR	70	trsr		sp|P15424|MS116_YEAST	ATP-dependent RNA helicase MSS116, mitochondrial; EC 3.6.4.13; ...	File: &quot;Y:\QE\08-19-19\QE08246.raw&quot;; SpectrumID: &quot;465&quot;; scans: &quot;2473&quot; RTINSECONDS=913 |id=465|path=../gpm/archive/GPM80100003182.xml|source=F:\Dropbox\projects\MS5114_Sharma\mgf\QE08246.mgf|	1	YEAST	QE08246	#N/A
469	-10.3	2.68	1098.59	0.3	2	0.667	12.8	ekkk	135	KAPAGGAADAAAK	147	aded		sp|P46672|ARC1_YEAST	tRNA-aminoacylation cofactor ARC1; Acyl-RNA-complex protein 1; ...	File: &quot;Y:\QE\08-19-19\QE08246.raw&quot;; SpectrumID: &quot;469&quot;; scans: &quot;2477&quot; RTINSECONDS=913 |id=469|path=../gpm/archive/GPM80100003182.xml|source=F:\Dropbox\projects\MS5114_Sharma\mgf\QE08246.mgf|	1	YEAST	QE08246	#N/A
470	-5	2.82	996.522	-1	3	0.75	14	aeqr	437	GEHALKDAR	445	nkln		sp|K22E_HUMAN|	Keratin, type II cytoskeletal 2 epidermal; Cytokeratin-2e; CK-2e; ...	File: &quot;Y:\QE\08-19-19\QE08246.raw&quot;; SpectrumID: &quot;470&quot;; scans: &quot;2478&quot; RTINSECONDS=913 |id=470|path=../gpm/archive/GPM80100003182.xml|source=F:\Dropbox\projects\MS5114_Sharma\mgf\QE08246.mgf|	1	HUMAN|	QE08246	#N/A
473	-5.9	2.73	785.488	-0.6	2	0.667	15.27	qirk	169	TPLAQKK	175	ahla		sp|P14126|RL3_YEAST	60S ribosomal protein L3 {ECO:0000303|PubMed:9559554}; Large ribosomal subunit protein uL3 {ECO:0000303|PubMed:24524803}; Maintenance of killer protein 8; RP1; Trichodermin resistance protein; YL1;	File: &quot;Y:\QE\08-19-19\QE08246.raw&quot;; SpectrumID: &quot;473&quot;; scans: &quot;2483&quot; RTINSECONDS=914 |id=473|path=../gpm/archive/GPM80100003182.xml|source=F:\Dropbox\projects\MS5114_Sharma\mgf\QE08246.mgf|	1	YEAST	QE08246	#N/A
474	-5.6	2.63	1098.59	0.5	3	1	12.8	ekkk	135	KAPAGGAADAAAK	147	aded		sp|P46672|ARC1_YEAST	tRNA-aminoacylation cofactor ARC1; Acyl-RNA-complex protein 1; ...	File: &quot;Y:\QE\08-19-19\QE08246.raw&quot;; SpectrumID: &quot;474&quot;; scans: &quot;2484&quot; RTINSECONDS=914 |id=474|path=../gpm/archive/GPM80100003182.xml|source=F:\Dropbox\projects\MS5114_Sharma\mgf\QE08246.mgf|	1	YEAST	QE08246	#N/A
476	-2.4	2.99	1056.51	-0.3	3	0.75	20.19	fslk	167	NGDKPHMLK	175	f]	M173+Oxidation; N167+Deamidated;	sp|Q02326|RL6A_YEAST	60S ribosomal protein L6-A {ECO:0000303|PubMed:9559554}; L17; ...	File: &quot;Y:\QE\08-19-19\QE08246.raw&quot;; SpectrumID: &quot;476&quot;; scans: &quot;2487&quot; RTINSECONDS=915 |id=476|path=../gpm/archive/GPM80100003182.xml|source=F:\Dropbox\projects\MS5114_Sharma\mgf\QE08246.mgf|	1	YEAST	QE08246	#N/A
479	-4.7	2.64	996.522	0	2	0.5	14	aeqr	437	GEHALKDAR	445	nkln		sp|K22E_HUMAN|	Keratin, type II cytoskeletal 2 epidermal; Cytokeratin-2e; CK-2e; ...	File: &quot;Y:\QE\08-19-19\QE08246.raw&quot;; SpectrumID: &quot;479&quot;; scans: &quot;2491&quot; RTINSECONDS=915 |id=479|path=../gpm/archive/GPM80100003182.xml|source=F:\Dropbox\projects\MS5114_Sharma\mgf\QE08246.mgf|	1	HUMAN|	QE08246	#N/A
481	-5.5	2.96	1530.64	-0.5	2	1	1.76	aalk	22	QTGDDQQESQQQR	34	gytn	Q22+Ammonia-loss;	sp|P39935|IF4F1_YEAST	Eukaryotic initiation factor 4F subunit p150; eIF-4F p150; eIF4F ...	File: &quot;Y:\QE\08-19-19\QE08246.raw&quot;; SpectrumID: &quot;481&quot;; scans: &quot;2493&quot; RTINSECONDS=916 |id=481|path=../gpm/archive/GPM80100003182.xml|source=F:\Dropbox\projects\MS5114_Sharma\mgf\QE08246.mgf|	1	YEAST	QE08246	#N/A
483	-6.3	3.17	1854.74	0	3	1	10.82	dkkr	142	KSEDAEEEEDEESSNK	157	kqkn		sp|P27476|NSR1_YEAST	Nuclear localization sequence-binding protein; p67;	File: &quot;Y:\QE\08-19-19\QE08246.raw&quot;; SpectrumID: &quot;483&quot;; scans: &quot;2495&quot; RTINSECONDS=916 |id=483|path=../gpm/archive/GPM80100003182.xml|source=F:\Dropbox\projects\MS5114_Sharma\mgf\QE08246.mgf|	1	YEAST	QE08246	#N/A
484	-2.5	2.8	1316.59	0.1	3	0.75	22.78	ylkk	286	NHEEEMKDLR	295	nvst	M291+Oxidation;	sp|K1C10_HUMAN|	Keratin, type I cytoskeletal 10; Cytokeratin-10; CK-10; Keratin-10; ...	File: &quot;Y:\QE\08-19-19\QE08246.raw&quot;; SpectrumID: &quot;484&quot;; scans: &quot;2499&quot; RTINSECONDS=917 |id=484|path=../gpm/archive/GPM80100003182.xml|source=F:\Dropbox\projects\MS5114_Sharma\mgf\QE08246.mgf|	1	HUMAN|	QE08246	#N/A
485	-2.7	2.77	911.469	-0.2	3	1	14.39	givk	47	QIVHDSGR	54	gapl		sp|P0CX45|RL2A_YEAST	60S ribosomal protein L2-A {ECO:0000303|PubMed:9559554}; L5; Large ribosomal subunit protein uL2-A {ECO:0000303|PubMed:24524803}; RP8; YL6;	File: &quot;Y:\QE\08-19-19\QE08246.raw&quot;; SpectrumID: &quot;485&quot;; scans: &quot;2500&quot; RTINSECONDS=917 |id=485|path=../gpm/archive/GPM80100003182.xml|source=F:\Dropbox\projects\MS5114_Sharma\mgf\QE08246.mgf|	1	YEAST	QE08246	#N/A
486	-6.6	2.92	911.469	-0.1	2	0.667	14.39	givk	47	QIVHDSGR	54	gapl		sp|P0CX45|RL2A_YEAST	60S ribosomal protein L2-A {ECO:0000303|PubMed:9559554}; L5; Large ribosomal subunit protein uL2-A {ECO:0000303|PubMed:24524803}; RP8; YL6;	File: &quot;Y:\QE\08-19-19\QE08246.raw&quot;; SpectrumID: &quot;486&quot;; scans: &quot;2501&quot; RTINSECONDS=917 |id=486|path=../gpm/archive/GPM80100003182.xml|source=F:\Dropbox\projects\MS5114_Sharma\mgf\QE08246.mgf|	1	YEAST	QE08246	#N/A
487	-5.5	3.04	1017.5	-0.5	3	0.75	13.7	rqik	731	IHPTCHPR	738	vlfq	C735+Carbamidomethyl;	sp|Q04748|SOV1_YEAST	Protein SOV1, mitochondrial; Flags: Precursor;	File: &quot;Y:\QE\08-19-19\QE08246.raw&quot;; SpectrumID: &quot;487&quot;; scans: &quot;2502&quot; RTINSECONDS=917 |id=487|path=../gpm/archive/GPM80100003182.xml|source=F:\Dropbox\projects\MS5114_Sharma\mgf\QE08246.mgf|	1	YEAST	QE08246	#N/A
488	-2.5	2.68	883.453	-0.7	2	0.5	15.28	nhfr	16	KHWQER	21	vkvh		sp|Q12690|RL13A_YEAST	60S ribosomal protein L13-A {ECO:0000303|PubMed:9559554}; Large ...	File: &quot;Y:\QE\08-19-19\QE08246.raw&quot;; SpectrumID: &quot;488&quot;; scans: &quot;2503&quot; RTINSECONDS=917 |id=488|path=../gpm/archive/GPM80100003182.xml|source=F:\Dropbox\projects\MS5114_Sharma\mgf\QE08246.mgf|	1	YEAST	QE08246	#N/A
490	-2.3	2.75	742.432	-0.3	2	0.667	13.57	sqrr	46	SLPNRR	51	gpir		sp|Q12159|YRA1_YEAST	RNA annealing protein YRA1;	File: &quot;Y:\QE\08-19-19\QE08246.raw&quot;; SpectrumID: &quot;490&quot;; scans: &quot;2508&quot; RTINSECONDS=918 |id=490|path=../gpm/archive/GPM80100003182.xml|source=F:\Dropbox\projects\MS5114_Sharma\mgf\QE08246.mgf|	1	YEAST	QE08246	#N/A
495	-7	2.76	1316.59	-0.1	2	0.5	22.78	ylkk	286	NHEEEMKDLR	295	nvst	M291+Oxidation;	sp|K1C10_HUMAN|	Keratin, type I cytoskeletal 10; Cytokeratin-10; CK-10; Keratin-10; ...	File: &quot;Y:\QE\08-19-19\QE08246.raw&quot;; SpectrumID: &quot;495&quot;; scans: &quot;2513&quot; RTINSECONDS=919 |id=495|path=../gpm/archive/GPM80100003182.xml|source=F:\Dropbox\projects\MS5114_Sharma\mgf\QE08246.mgf|	1	HUMAN|	QE08246	#N/A
498	-3	2.76	792.484	0	2	0.5	14.98	kkgr	16	GHVKPVR	22	cvnc		sp|P39938|RS26A_YEAST	40S ribosomal protein S26-A {ECO:0000303|PubMed:9559554}; Small ...	File: &quot;Y:\QE\08-19-19\QE08246.raw&quot;; SpectrumID: &quot;498&quot;; scans: &quot;2517&quot; RTINSECONDS=919 |id=498|path=../gpm/archive/GPM80100003182.xml|source=F:\Dropbox\projects\MS5114_Sharma\mgf\QE08246.mgf|	1	YEAST	QE08246	#N/A
499	-12.5	3.04	1434.68	-0.1	3	0.75	14.3	aeqk	84	HDTVSHAQVNGNR	96	ialt		sp|P33203|PRP40_YEAST	Pre-mRNA-processing protein PRP40;	File: &quot;Y:\QE\08-19-19\QE08246.raw&quot;; SpectrumID: &quot;499&quot;; scans: &quot;2519&quot; RTINSECONDS=920 |id=499|path=../gpm/archive/GPM80100003182.xml|source=F:\Dropbox\projects\MS5114_Sharma\mgf\QE08246.mgf|	1	YEAST	QE08246	#N/A
500	-6.5	2.87	1129.54	-0.8	3	1	11.5	kngk	63	YGTNKYNNR	71	nnsq		sp|P39936|IF4F2_YEAST	Eukaryotic initiation factor 4F subunit p130; eIF-4F p130; eIF4F ...	File: &quot;Y:\QE\08-19-19\QE08246.raw&quot;; SpectrumID: &quot;500&quot;; scans: &quot;2520&quot; RTINSECONDS=920 |id=500|path=../gpm/archive/GPM80100003182.xml|source=F:\Dropbox\projects\MS5114_Sharma\mgf\QE08246.mgf|	1	YEAST	QE08246	#N/A
506	-2.3	2.71	821.452	-0.2	2	0.667	9.85	tqhk	42	AKYNTPK	48	yrlv		sp|P26321|RL5_YEAST	60S ribosomal protein L5 {ECO:0000303|PubMed:9559554}; L1; L1a; ...	File: &quot;Y:\QE\08-19-19\QE08246.raw&quot;; SpectrumID: &quot;506&quot;; scans: &quot;2529&quot; RTINSECONDS=921 |id=506|path=../gpm/archive/GPM80100003182.xml|source=F:\Dropbox\projects\MS5114_Sharma\mgf\QE08246.mgf|	1	YEAST	QE08246	#N/A
507	-3.7	3.08	1192.63	-0.8	3	0.75	13.6	lfnk	97	YRPETAAEKK	106	erlt		sp|P29453|RL8B_YEAST	60S ribosomal protein L8-B {ECO:0000303|PubMed:9559554}; L4; L4-1; Large ribosomal subunit protein eL8-B {ECO:0000303|PubMed:24524803}; RP6; YL5;	File: &quot;Y:\QE\08-19-19\QE08246.raw&quot;; SpectrumID: &quot;507&quot;; scans: &quot;2530&quot; RTINSECONDS=921 |id=507|path=../gpm/archive/GPM80100003182.xml|source=F:\Dropbox\projects\MS5114_Sharma\mgf\QE08246.mgf|	1	YEAST	QE08246	#N/A
512	-2.6	2.83	936.562	-0.5	3	0.75	15.8	ahfd	35	VKHPLNTK	42	wtlw		sp|P07260|IF4E_YEAST	Eukaryotic translation initiation factor 4E; eIF-4E; eIF4E; eIF-4F ...	File: &quot;Y:\QE\08-19-19\QE08246.raw&quot;; SpectrumID: &quot;512&quot;; scans: &quot;2538&quot; RTINSECONDS=923 |id=512|path=../gpm/archive/GPM80100003182.xml|source=F:\Dropbox\projects\MS5114_Sharma\mgf\QE08246.mgf|	1	YEAST	QE08246	#N/A
516	-2.3	2.91	1192.63	0.1	2	0.5	13.6	lfnk	97	YRPETAAEKK	106	erlt		sp|P29453|RL8B_YEAST	60S ribosomal protein L8-B {ECO:0000303|PubMed:9559554}; L4; L4-1; Large ribosomal subunit protein eL8-B {ECO:0000303|PubMed:24524803}; RP6; YL5;	File: &quot;Y:\QE\08-19-19\QE08246.raw&quot;; SpectrumID: &quot;516&quot;; scans: &quot;2545&quot; RTINSECONDS=924 |id=516|path=../gpm/archive/GPM80100003182.xml|source=F:\Dropbox\projects\MS5114_Sharma\mgf\QE08246.mgf|	1	YEAST	QE08246	#N/A
517	-4.2	2.7	1444.68	0	3	0.6	20.55	aylk	285	KNHEEEMKDLR	295	nvst	M291+Oxidation;	sp|K1C10_HUMAN|	Keratin, type I cytoskeletal 10; Cytokeratin-10; CK-10; Keratin-10; ...	File: &quot;Y:\QE\08-19-19\QE08246.raw&quot;; SpectrumID: &quot;517&quot;; scans: &quot;2546&quot; RTINSECONDS=924 |id=517|path=../gpm/archive/GPM80100003182.xml|source=F:\Dropbox\projects\MS5114_Sharma\mgf\QE08246.mgf|	1	HUMAN|	QE08246	#N/A
522	-5.3	3.02	1424.67	-1.1	3	0.75	19.5	nllr	758	GPMGSSTTLHHQR	770	vins	M760+Oxidation;	sp|Q08921|TCO89_YEAST	Target of rapamycin complex 1 subunit TCO89; TORC1 subunit TCO89; ...	File: &quot;Y:\QE\08-19-19\QE08246.raw&quot;; SpectrumID: &quot;522&quot;; scans: &quot;2552&quot; RTINSECONDS=925 |id=522|path=../gpm/archive/GPM80100003182.xml|source=F:\Dropbox\projects\MS5114_Sharma\mgf\QE08246.mgf|	1	YEAST	QE08246	#N/A
523	-2.6	2.72	871.416	-0.1	2	0.667	12.93	nqak	32	HEEIDTK	38	nlyv		sp|P46784|RS10B_YEAST	40S ribosomal protein S10-B {ECO:0000303|PubMed:9559554}; Small ...	File: &quot;Y:\QE\08-19-19\QE08246.raw&quot;; SpectrumID: &quot;523&quot;; scans: &quot;2553&quot; RTINSECONDS=925 |id=523|path=../gpm/archive/GPM80100003182.xml|source=F:\Dropbox\projects\MS5114_Sharma\mgf\QE08246.mgf|	1	YEAST	QE08246	#N/A
525	-10.3	2.78	936.562	-0.1	2	0.5	15.8	ahfd	35	VKHPLNTK	42	wtlw		sp|P07260|IF4E_YEAST	Eukaryotic translation initiation factor 4E; eIF-4E; eIF4E; eIF-4F ...	File: &quot;Y:\QE\08-19-19\QE08246.raw&quot;; SpectrumID: &quot;525&quot;; scans: &quot;2555&quot; RTINSECONDS=925 |id=525|path=../gpm/archive/GPM80100003182.xml|source=F:\Dropbox\projects\MS5114_Sharma\mgf\QE08246.mgf|	1	YEAST	QE08246	#N/A
526	-2.6	2.78	668.373	-0.6	2	0.667	14.56	hhtk	255	SHSIPK	260	hnee		sp|Q01477|UBP3_YEAST	Ubiquitin carboxyl-terminal hydrolase 3; EC 3.4.19.12 {ECO:0000269|PubMed:12778054, ...	File: &quot;Y:\QE\08-19-19\QE08246.raw&quot;; SpectrumID: &quot;526&quot;; scans: &quot;2556&quot; RTINSECONDS=925 |id=526|path=../gpm/archive/GPM80100003182.xml|source=F:\Dropbox\projects\MS5114_Sharma\mgf\QE08246.mgf|	1	YEAST	QE08246	#N/A
527	-4	2.8	1120.49	-0.8	2	0.667	12.18	thgr	54	YAGEVSHDDK	63	hiiv		sp|P00359|G3P3_YEAST	Glyceraldehyde-3-phosphate dehydrogenase 3; GAPDH 3; EC 1.2.1.12; ...	File: &quot;Y:\QE\08-19-19\QE08246.raw&quot;; SpectrumID: &quot;527&quot;; scans: &quot;2557&quot; RTINSECONDS=925 |id=527|path=../gpm/archive/GPM80100003182.xml|source=F:\Dropbox\projects\MS5114_Sharma\mgf\QE08246.mgf|	1	YEAST	QE08246	#N/A
531	-3.3	2.73	854.379	0.1	2	0.667	13.2	ilrr	823	YSHEYR	828	elad		sp|P34160|NCBP1_YEAST	Nuclear cap-binding protein complex subunit 1; 80 kDa nuclear ...	File: &quot;Y:\QE\08-19-19\QE08246.raw&quot;; SpectrumID: &quot;531&quot;; scans: &quot;2562&quot; RTINSECONDS=926 |id=531|path=../gpm/archive/GPM80100003182.xml|source=F:\Dropbox\projects\MS5114_Sharma\mgf\QE08246.mgf|	1	YEAST	QE08246	#N/A
532	-2.5	2.93	973.533	-0.5	3	0.75	14.22	vygk	348	IIPNHHSR	355	skkq		sp|Q02554|CUS1_YEAST	Cold sensitive U2 snRNA suppressor 1;	File: &quot;Y:\QE\08-19-19\QE08246.raw&quot;; SpectrumID: &quot;532&quot;; scans: &quot;2564&quot; RTINSECONDS=926 |id=532|path=../gpm/archive/GPM80100003182.xml|source=F:\Dropbox\projects\MS5114_Sharma\mgf\QE08246.mgf|	1	YEAST	QE08246	#N/A
537	-2.6	2.84	1182.57	0.3	3	0.75	15.5	iver	121	YNGHELHNAK	130	ieve		sp|P36036|YRA2_YEAST	RNA annealing protein YRA2;	File: &quot;Y:\QE\08-19-19\QE08246.raw&quot;; SpectrumID: &quot;537&quot;; scans: &quot;2569&quot; RTINSECONDS=927 |id=537|path=../gpm/archive/GPM80100003182.xml|source=F:\Dropbox\projects\MS5114_Sharma\mgf\QE08246.mgf|	1	YEAST	QE08246	#N/A
543	-2.3	2.78	728.43	0.1	2	0.667	14.6	ktek	591	KLAPDGK	597	tell		sp|P39935|IF4F1_YEAST	Eukaryotic initiation factor 4F subunit p150; eIF-4F p150; eIF4F ...	File: &quot;Y:\QE\08-19-19\QE08246.raw&quot;; SpectrumID: &quot;543&quot;; scans: &quot;2578&quot; RTINSECONDS=928 |id=543|path=../gpm/archive/GPM80100003182.xml|source=F:\Dropbox\projects\MS5114_Sharma\mgf\QE08246.mgf|	1	YEAST	QE08246	#N/A
545	-5	3	2179.06	-0.5	4	0.667	13.94	slik	420	EVETEKEEVKEDDSKKEK	437	kekk		sp|P33322|CBF5_YEAST	H/ACA ribonucleoprotein complex subunit CBF5; EC 5.4.99.- {ECO:0000269|PubMed:21131909, ...	File: &quot;Y:\QE\08-19-19\QE08246.raw&quot;; SpectrumID: &quot;545&quot;; scans: &quot;2580&quot; RTINSECONDS=928 |id=545|path=../gpm/archive/GPM80100003182.xml|source=F:\Dropbox\projects\MS5114_Sharma\mgf\QE08246.mgf|	1	YEAST	QE08246	#N/A
547	-6.5	2.84	2179.06	0	3	0.5	13.94	slik	420	EVETEKEEVKEDDSKKEK	437	kekk		sp|P33322|CBF5_YEAST	H/ACA ribonucleoprotein complex subunit CBF5; EC 5.4.99.- {ECO:0000269|PubMed:21131909, ...	File: &quot;Y:\QE\08-19-19\QE08246.raw&quot;; SpectrumID: &quot;547&quot;; scans: &quot;2582&quot; RTINSECONDS=928 |id=547|path=../gpm/archive/GPM80100003182.xml|source=F:\Dropbox\projects\MS5114_Sharma\mgf\QE08246.mgf|	1	YEAST	QE08246	#N/A
551	-2.3	3.04	1573.77	638	3	0.75	9.24	kkpk	652	KEEATTPTNPDDKK	665	mgdd		sp|P37838|NOP4_YEAST	Nucleolar protein 4; Nucleolar protein NOP77;	File: &quot;Y:\QE\08-19-19\QE08246.raw&quot;; SpectrumID: &quot;551&quot;; scans: &quot;2586&quot; RTINSECONDS=929 |id=551|path=../gpm/archive/GPM80100003182.xml|source=F:\Dropbox\projects\MS5114_Sharma\mgf\QE08246.mgf|	1	YEAST	QE08246	#N/A
552	-5.5	2.88	1010.48	-0.6	3	0.75	14.22	silr	822	RYSHEYR	828	elad		sp|P34160|NCBP1_YEAST	Nuclear cap-binding protein complex subunit 1; 80 kDa nuclear ...	File: &quot;Y:\QE\08-19-19\QE08246.raw&quot;; SpectrumID: &quot;552&quot;; scans: &quot;2588&quot; RTINSECONDS=929 |id=552|path=../gpm/archive/GPM80100003182.xml|source=F:\Dropbox\projects\MS5114_Sharma\mgf\QE08246.mgf|	1	YEAST	QE08246	#N/A
556	-8	2.76	1443.56	-0.2	3	1	15.3	sglk	118	CYTCGQAGHMSR	129	dcqn	C118+Carbamidomethyl; C121+Carbamidomethyl; M127+Oxidation;	sp|P53849|GIS2_YEAST	Zinc finger protein GIS2;	File: &quot;Y:\QE\08-19-19\QE08246.raw&quot;; SpectrumID: &quot;556&quot;; scans: &quot;2592&quot; RTINSECONDS=929 |id=556|path=../gpm/archive/GPM80100003182.xml|source=F:\Dropbox\projects\MS5114_Sharma\mgf\QE08246.mgf|	1	YEAST	QE08246	#N/A
558	-9.5	3.08	1704.79	0.8	3	1	11.6	esrr	451	SGSNISQGQSSTGHTTR	467	ssts		sp|P53297|PBP1_YEAST	PAB1-binding protein 1;	File: &quot;Y:\QE\08-19-19\QE08246.raw&quot;; SpectrumID: &quot;558&quot;; scans: &quot;2594&quot; RTINSECONDS=930 |id=558|path=../gpm/archive/GPM80100003182.xml|source=F:\Dropbox\projects\MS5114_Sharma\mgf\QE08246.mgf|	1	YEAST	QE08246	#N/A
567	-5.3	3.02	1274.7	-0.2	3	0.75	16.59	lgkk	125	KNVKEEETVAK	135	skna		sp|P0CX40|RS8B_YEAST	40S ribosomal protein S8-B {ECO:0000303|PubMed:9559554}; RP19; ...	File: &quot;Y:\QE\08-19-19\QE08246.raw&quot;; SpectrumID: &quot;567&quot;; scans: &quot;2605&quot; RTINSECONDS=931 |id=567|path=../gpm/archive/GPM80100003182.xml|source=F:\Dropbox\projects\MS5114_Sharma\mgf\QE08246.mgf|	1	YEAST	QE08246	#N/A
569	-4	2.91	916.442	-0.2	2	0.5	17.16	sank	403	YHHFQGK	409	nsys		sp|Q05672|RBS1_YEAST	RNA-binding suppressor of PAS kinase protein 1;	File: &quot;Y:\QE\08-19-19\QE08246.raw&quot;; SpectrumID: &quot;569&quot;; scans: &quot;2607&quot; RTINSECONDS=931 |id=569|path=../gpm/archive/GPM80100003182.xml|source=F:\Dropbox\projects\MS5114_Sharma\mgf\QE08246.mgf|	1	YEAST	QE08246	#N/A
571	-6.9	3.09	1274.7	-0.3	2	0.5	16.59	lgkk	125	KNVKEEETVAK	135	skna		sp|P0CX40|RS8B_YEAST	40S ribosomal protein S8-B {ECO:0000303|PubMed:9559554}; RP19; ...	File: &quot;Y:\QE\08-19-19\QE08246.raw&quot;; SpectrumID: &quot;571&quot;; scans: &quot;2609&quot; RTINSECONDS=931 |id=571|path=../gpm/archive/GPM80100003182.xml|source=F:\Dropbox\projects\MS5114_Sharma\mgf\QE08246.mgf|	1	YEAST	QE08246	#N/A
574	-4.2	2.7	900.413	0	2	1	19.11	gvvr	125	YVMESGAK	132	gcev	M127+Oxidation;	sp|P05750|RS3_YEAST	40S ribosomal protein S3 {ECO:0000303|PubMed:9559554}; RP13; Small ribosomal subunit protein uS3 {ECO:0000303|PubMed:24524803}; YS3;	File: &quot;Y:\QE\08-19-19\QE08246.raw&quot;; SpectrumID: &quot;574&quot;; scans: &quot;2612&quot; RTINSECONDS=932 |id=574|path=../gpm/archive/GPM80100003182.xml|source=F:\Dropbox\projects\MS5114_Sharma\mgf\QE08246.mgf|	1	YEAST	QE08246	#N/A
576	-10.4	2.85	1443.56	0.6	2	0.667	15.3	sglk	118	CYTCGQAGHMSR	129	dcqn	C118+Carbamidomethyl; C121+Carbamidomethyl; M127+Oxidation;	sp|P53849|GIS2_YEAST	Zinc finger protein GIS2;	File: &quot;Y:\QE\08-19-19\QE08246.raw&quot;; SpectrumID: &quot;576&quot;; scans: &quot;2614&quot; RTINSECONDS=932 |id=576|path=../gpm/archive/GPM80100003182.xml|source=F:\Dropbox\projects\MS5114_Sharma\mgf\QE08246.mgf|	1	YEAST	QE08246	#N/A
580	-3.3	2.8	827.51	-0.4	2	0.5	15.79	atvk	64	KGKPELR	70	kkvm		sp|P0CX42|RL23B_YEAST	60S ribosomal protein L23-B {ECO:0000303|PubMed:9559554}; L17a; ...	File: &quot;Y:\QE\08-19-19\QE08246.raw&quot;; SpectrumID: &quot;580&quot;; scans: &quot;2619&quot; RTINSECONDS=932 |id=580|path=../gpm/archive/GPM80100003182.xml|source=F:\Dropbox\projects\MS5114_Sharma\mgf\QE08246.mgf|	1	YEAST	QE08246	#N/A
581	-3.4	2.61	895.511	-0.1	2	0.667	12.9	mpqk	178	GGNAPRPVK	186	rgpn		sp|Q12159|YRA1_YEAST	RNA annealing protein YRA1;	File: &quot;Y:\QE\08-19-19\QE08246.raw&quot;; SpectrumID: &quot;581&quot;; scans: &quot;2621&quot; RTINSECONDS=933 |id=581|path=../gpm/archive/GPM80100003182.xml|source=F:\Dropbox\projects\MS5114_Sharma\mgf\QE08246.mgf|	1	YEAST	QE08246	#N/A
586	-3.3	2.81	1022.54	0.4	3	0.75	15.84	dfvk	52	SHGGHTVISK	61	ilia		sp|Q00955|ACAC_YEAST	Acetyl-CoA carboxylase; ACC; EC 6.4.1.2 {ECO:0000269|PubMed:12663926, ...	File: &quot;Y:\QE\08-19-19\QE08246.raw&quot;; SpectrumID: &quot;586&quot;; scans: &quot;2626&quot; RTINSECONDS=933 |id=586|path=../gpm/archive/GPM80100003182.xml|source=F:\Dropbox\projects\MS5114_Sharma\mgf\QE08246.mgf|	1	YEAST	QE08246	#N/A
588	-12.3	2.9	1704.79	-0.1	2	0.667	11.6	esrr	451	SGSNISQGQSSTGHTTR	467	ssts		sp|P53297|PBP1_YEAST	PAB1-binding protein 1;	File: &quot;Y:\QE\08-19-19\QE08246.raw&quot;; SpectrumID: &quot;588&quot;; scans: &quot;2628&quot; RTINSECONDS=933 |id=588|path=../gpm/archive/GPM80100003182.xml|source=F:\Dropbox\projects\MS5114_Sharma\mgf\QE08246.mgf|	1	YEAST	QE08246	#N/A
595	-2.8	2.53	875.495	-0.1	2	0.667	16.24	sgak	156	KVISSDAR	163	gvig		sp|P0CX45|RL2A_YEAST	60S ribosomal protein L2-A {ECO:0000303|PubMed:9559554}; L5; Large ribosomal subunit protein uL2-A {ECO:0000303|PubMed:24524803}; RP8; YL6;	File: &quot;Y:\QE\08-19-19\QE08246.raw&quot;; SpectrumID: &quot;595&quot;; scans: &quot;2638&quot; RTINSECONDS=935 |id=595|path=../gpm/archive/GPM80100003182.xml|source=F:\Dropbox\projects\MS5114_Sharma\mgf\QE08246.mgf|	1	YEAST	QE08246	#N/A
597	-8	3.16	937.42	0.2	2	0.667	14.86	ydsr	85	SGTHNMYK	92	eird		sp|P0CX23|RL20A_YEAST	60S ribosomal protein L20-A {ECO:0000303|PubMed:9559554}; L18a; ...	File: &quot;Y:\QE\08-19-19\QE08246.raw&quot;; SpectrumID: &quot;597&quot;; scans: &quot;2640&quot; RTINSECONDS=935 |id=597|path=../gpm/archive/GPM80100003182.xml|source=F:\Dropbox\projects\MS5114_Sharma\mgf\QE08246.mgf|	1	YEAST	QE08246	#N/A
599	-7.3	3.04	1323.61	-0.4	3	0.75	10.9	hidr	1507	CVHPEPENGKR	1517	vlvt	C1507+Carbamidomethyl; N1514+Deamidated;	sp|P10964|RPA1_YEAST	DNA-directed RNA polymerase I subunit RPA190; EC 2.7.7.6; DNA-directed ...	File: &quot;Y:\QE\08-19-19\QE08246.raw&quot;; SpectrumID: &quot;599&quot;; scans: &quot;2642&quot; RTINSECONDS=935 |id=599|path=../gpm/archive/GPM80100003182.xml|source=F:\Dropbox\projects\MS5114_Sharma\mgf\QE08246.mgf|	1	YEAST	QE08246	#N/A
600	-5.7	2.76	1414.64	0	3	1	21.18	[m	2	TDETAHPTQSASK	14	qesa	T2+Acetyl;	sp|P39935|IF4F1_YEAST	Eukaryotic initiation factor 4F subunit p150; eIF-4F p150; eIF4F ...	File: &quot;Y:\QE\08-19-19\QE08246.raw&quot;; SpectrumID: &quot;600&quot;; scans: &quot;2643&quot; RTINSECONDS=935 |id=600|path=../gpm/archive/GPM80100003182.xml|source=F:\Dropbox\projects\MS5114_Sharma\mgf\QE08246.mgf|	1	YEAST	QE08246	#N/A
601	-2.7	2.76	1115.53	-0.5	2	0.667	12.54	nadk	488	NVSESSEHVK	497	ikfd		sp|P53207|SNU71_YEAST	U1 small nuclear ribonucleoprotein component SNU71;	File: &quot;Y:\QE\08-19-19\QE08246.raw&quot;; SpectrumID: &quot;601&quot;; scans: &quot;2644&quot; RTINSECONDS=936 |id=601|path=../gpm/archive/GPM80100003182.xml|source=F:\Dropbox\projects\MS5114_Sharma\mgf\QE08246.mgf|	1	YEAST	QE08246	#N/A
602	-9.3	2.74	1414.64	-0.2	2	0.667	21.18	[m	2	TDETAHPTQSASK	14	qesa	T2+Acetyl;	sp|P39935|IF4F1_YEAST	Eukaryotic initiation factor 4F subunit p150; eIF-4F p150; eIF4F ...	File: &quot;Y:\QE\08-19-19\QE08246.raw&quot;; SpectrumID: &quot;602&quot;; scans: &quot;2645&quot; RTINSECONDS=936 |id=602|path=../gpm/archive/GPM80100003182.xml|source=F:\Dropbox\projects\MS5114_Sharma\mgf\QE08246.mgf|	1	YEAST	QE08246	#N/A
604	-3.7	3.13	1469.8	-0.3	3	0.6	12.3	qqqk	81	QHQHQPVATPAKK	93	vekp		sp|P37263|YC16_YEAST	UPF0743 protein YCR087C-A;	File: &quot;Y:\QE\08-19-19\QE08246.raw&quot;; SpectrumID: &quot;604&quot;; scans: &quot;2647&quot; RTINSECONDS=936 |id=604|path=../gpm/archive/GPM80100003182.xml|source=F:\Dropbox\projects\MS5114_Sharma\mgf\QE08246.mgf|	1	YEAST	QE08246	#N/A
607	-3.2	2.87	838.489	-0.6	2	0.667	13.4	pqkg	179	GNAPRPVK	186	rgpn		sp|Q12159|YRA1_YEAST	RNA annealing protein YRA1;	File: &quot;Y:\QE\08-19-19\QE08246.raw&quot;; SpectrumID: &quot;607&quot;; scans: &quot;2650&quot; RTINSECONDS=936 |id=607|path=../gpm/archive/GPM80100003182.xml|source=F:\Dropbox\projects\MS5114_Sharma\mgf\QE08246.mgf|	1	YEAST	QE08246	#N/A
610	-4.8	2.56	686.456	0	2	0.5	8.8	diky	415	KKPSVK	420	ytyg		sp|P39936|IF4F2_YEAST	Eukaryotic initiation factor 4F subunit p130; eIF-4F p130; eIF4F ...	File: &quot;Y:\QE\08-19-19\QE08246.raw&quot;; SpectrumID: &quot;610&quot;; scans: &quot;2656&quot; RTINSECONDS=937 |id=610|path=../gpm/archive/GPM80100003182.xml|source=F:\Dropbox\projects\MS5114_Sharma\mgf\QE08246.mgf|	1	YEAST	QE08246	#N/A
611	-6.2	2.67	849.519	-0.4	2	0.5	12.32	pdik	414	YKKPSVK	420	ytyg		sp|P39936|IF4F2_YEAST	Eukaryotic initiation factor 4F subunit p130; eIF-4F p130; eIF4F ...	File: &quot;Y:\QE\08-19-19\QE08246.raw&quot;; SpectrumID: &quot;611&quot;; scans: &quot;2657&quot; RTINSECONDS=937 |id=611|path=../gpm/archive/GPM80100003182.xml|source=F:\Dropbox\projects\MS5114_Sharma\mgf\QE08246.mgf|	1	YEAST	QE08246	#N/A
614	-8.9	3.03	1349.68	-0.2	3	0.75	13	yttk	241	INKDDPNYSKR	251	lqea		sp|P53297|PBP1_YEAST	PAB1-binding protein 1;	File: &quot;Y:\QE\08-19-19\QE08246.raw&quot;; SpectrumID: &quot;614&quot;; scans: &quot;2660&quot; RTINSECONDS=938 |id=614|path=../gpm/archive/GPM80100003182.xml|source=F:\Dropbox\projects\MS5114_Sharma\mgf\QE08246.mgf|	1	YEAST	QE08246	#N/A
623	-3.7	2.94	911.469	0.2	2	0.667	14.39	givk	47	QIVHDSGR	54	gapl		sp|P0CX45|RL2A_YEAST	60S ribosomal protein L2-A {ECO:0000303|PubMed:9559554}; L5; Large ribosomal subunit protein uL2-A {ECO:0000303|PubMed:24524803}; RP8; YL6;	File: &quot;Y:\QE\08-19-19\QE08246.raw&quot;; SpectrumID: &quot;623&quot;; scans: &quot;2670&quot; RTINSECONDS=939 |id=623|path=../gpm/archive/GPM80100003182.xml|source=F:\Dropbox\projects\MS5114_Sharma\mgf\QE08246.mgf|	1	YEAST	QE08246	#N/A
627	-4.6	2.83	1004.52	0.2	2	0.667	18.14	tdlk	190	IMKDPATGR	198	srgf	M191+Oxidation;	sp|Q99383|HRP1_YEAST	Nuclear polyadenylated RNA-binding protein 4; Cleavage factor ...	File: &quot;Y:\QE\08-19-19\QE08246.raw&quot;; SpectrumID: &quot;627&quot;; scans: &quot;2675&quot; RTINSECONDS=939 |id=627|path=../gpm/archive/GPM80100003182.xml|source=F:\Dropbox\projects\MS5114_Sharma\mgf\QE08246.mgf|	1	YEAST	QE08246	#N/A
638	-11.9	2.72	1402.79	0.2	3	0.6	14.7	tlgk	124	KKNVKEEETVAK	135	skna		sp|P0CX40|RS8B_YEAST	40S ribosomal protein S8-B {ECO:0000303|PubMed:9559554}; RP19; ...	File: &quot;Y:\QE\08-19-19\QE08246.raw&quot;; SpectrumID: &quot;638&quot;; scans: &quot;2688&quot; RTINSECONDS=941 |id=638|path=../gpm/archive/GPM80100003182.xml|source=F:\Dropbox\projects\MS5114_Sharma\mgf\QE08246.mgf|	1	YEAST	QE08246	#N/A
639	-5.3	2.81	1004.52	-0.6	3	1	18.14	tdlk	190	IMKDPATGR	198	srgf	M191+Oxidation;	sp|Q99383|HRP1_YEAST	Nuclear polyadenylated RNA-binding protein 4; Cleavage factor ...	File: &quot;Y:\QE\08-19-19\QE08246.raw&quot;; SpectrumID: &quot;639&quot;; scans: &quot;2689&quot; RTINSECONDS=941 |id=639|path=../gpm/archive/GPM80100003182.xml|source=F:\Dropbox\projects\MS5114_Sharma\mgf\QE08246.mgf|	1	YEAST	QE08246	#N/A
642	-2.8	2.87	1284.63	1.2	2	0.667	14.8	vcsr	27	TIQHSDSQVNR	37	leit		sp|P41318|LST8_YEAST	Target of rapamycin complex subunit LST8; TORC subunit LST8; Lethal with SEC13 protein 8;	File: &quot;Y:\QE\08-19-19\QE08246.raw&quot;; SpectrumID: &quot;642&quot;; scans: &quot;2692&quot; RTINSECONDS=941 |id=642|path=../gpm/archive/GPM80100003182.xml|source=F:\Dropbox\projects\MS5114_Sharma\mgf\QE08246.mgf|	1	YEAST	QE08246	#N/A
645	-2.6	2.76	821.39	0	2	0.667	12.48	ygnr	108	RDDYPR	113	sfrs		sp|P38922|HRB1_YEAST	Protein HRB1; Protein TOM34;	File: &quot;Y:\QE\08-19-19\QE08246.raw&quot;; SpectrumID: &quot;645&quot;; scans: &quot;2698&quot; RTINSECONDS=942 |id=645|path=../gpm/archive/GPM80100003182.xml|source=F:\Dropbox\projects\MS5114_Sharma\mgf\QE08246.mgf|	1	YEAST	QE08246	#N/A
646	-3.2	2.5	676.389	-0.1	2	0.667	13.66	idgk	93	HVPAPR	98	neka		sp|P06634|DED1_YEAST	ATP-dependent RNA helicase DED1; EC 3.6.4.13; DEAD box protein ...	File: &quot;Y:\QE\08-19-19\QE08246.raw&quot;; SpectrumID: &quot;646&quot;; scans: &quot;2699&quot; RTINSECONDS=942 |id=646|path=../gpm/archive/GPM80100003182.xml|source=F:\Dropbox\projects\MS5114_Sharma\mgf\QE08246.mgf|	1	YEAST	QE08246	#N/A
648	-6.1	2.99	1305.68	0.3	3	1	12.9	dmvr	251	KNNSQALSTSQK	262	fdlr		sp|Q03508|YM8F_YEAST	Uncharacterized protein YMR265C;	File: &quot;Y:\QE\08-19-19\QE08246.raw&quot;; SpectrumID: &quot;648&quot;; scans: &quot;2701&quot; RTINSECONDS=943 |id=648|path=../gpm/archive/GPM80100003182.xml|source=F:\Dropbox\projects\MS5114_Sharma\mgf\QE08246.mgf|	1	YEAST	QE08246	#N/A
649	-3.2	2.75	826.453	0.2	2	0.667	14.5	ldmk	175	SVHAVGTR	182	ieid		sp|P13099|TOP3_YEAST	DNA topoisomerase 3; EC 5.6.2.1 {ECO:0000255|PROSITE-ProRule:PRU10131}; ...	File: &quot;Y:\QE\08-19-19\QE08246.raw&quot;; SpectrumID: &quot;649&quot;; scans: &quot;2702&quot; RTINSECONDS=943 |id=649|path=../gpm/archive/GPM80100003182.xml|source=F:\Dropbox\projects\MS5114_Sharma\mgf\QE08246.mgf|	1	YEAST	QE08246	#N/A
650	-11.7	3.15	1435.67	0	3	0.75	14.3	aeqk	84	HDTVSHAQVNGNR	96	ialt	N93+Deamidated;	sp|P33203|PRP40_YEAST	Pre-mRNA-processing protein PRP40;	File: &quot;Y:\QE\08-19-19\QE08246.raw&quot;; SpectrumID: &quot;650&quot;; scans: &quot;2703&quot; RTINSECONDS=943 |id=650|path=../gpm/archive/GPM80100003182.xml|source=F:\Dropbox\projects\MS5114_Sharma\mgf\QE08246.mgf|	1	YEAST	QE08246	#N/A
651	-3.4	3.16	1192.63	0	3	0.75	13.6	lfnk	97	YRPETAAEKK	106	erlt		sp|P29453|RL8B_YEAST	60S ribosomal protein L8-B {ECO:0000303|PubMed:9559554}; L4; L4-1; Large ribosomal subunit protein eL8-B {ECO:0000303|PubMed:24524803}; RP6; YL5;	File: &quot;Y:\QE\08-19-19\QE08246.raw&quot;; SpectrumID: &quot;651&quot;; scans: &quot;2704&quot; RTINSECONDS=943 |id=651|path=../gpm/archive/GPM80100003182.xml|source=F:\Dropbox\projects\MS5114_Sharma\mgf\QE08246.mgf|	1	YEAST	QE08246	#N/A
652	-3.9	2.96	1034.49	1.3	3	0.75	14.7	viyr	364	CNLTPHHR	371	tgst	C364+Carbamidomethyl;	sp|P46655|SYEC_YEAST	Glutamate--tRNA ligase, cytoplasmic; EC 6.1.1.17; Glutamyl-tRNA ...	File: &quot;Y:\QE\08-19-19\QE08246.raw&quot;; SpectrumID: &quot;652&quot;; scans: &quot;2705&quot; RTINSECONDS=943 |id=652|path=../gpm/archive/GPM80100003182.xml|source=F:\Dropbox\projects\MS5114_Sharma\mgf\QE08246.mgf|	1	YEAST	QE08246	#N/A
653	-6.9	3.11	1180.64	0.7	2	0.5	16.04	nivk	44	NAEQHNLVKK	53	gpvr		sp|P38701|RS20_YEAST	40S ribosomal protein S20 {ECO:0000303|PubMed:9559554}; Small ...	File: &quot;Y:\QE\08-19-19\QE08246.raw&quot;; SpectrumID: &quot;653&quot;; scans: &quot;2706&quot; RTINSECONDS=943 |id=653|path=../gpm/archive/GPM80100003182.xml|source=F:\Dropbox\projects\MS5114_Sharma\mgf\QE08246.mgf|	1	YEAST	QE08246	#N/A
658	-3.1	2.82	935.487	0	2	0.667	20.16	vltk	129	MKEIAEAK	136	igkk	M129+Oxidation;	sp|P11484|SSB1_YEAST	Ribosome-associated molecular chaperone SSB1 {ECO:0000303|PubMed:11739779}; ...	File: &quot;Y:\QE\08-19-19\QE08246.raw&quot;; SpectrumID: &quot;658&quot;; scans: &quot;2713&quot; RTINSECONDS=944 |id=658|path=../gpm/archive/GPM80100003182.xml|source=F:\Dropbox\projects\MS5114_Sharma\mgf\QE08246.mgf|	1	YEAST	QE08246	#N/A
659	-6.3	3.1	1210.61	-0.2	3	0.75	13.6	rkrk	115	CGHTNQLRPK	124	kklk]	C115+Carbamidomethyl;	sp|P0CH09|RL40B_YEAST	Ubiquitin-60S ribosomal protein L40; Contains: Ubiquitin; Contains: ...	File: &quot;Y:\QE\08-19-19\QE08246.raw&quot;; SpectrumID: &quot;659&quot;; scans: &quot;2714&quot; RTINSECONDS=944 |id=659|path=../gpm/archive/GPM80100003182.xml|source=F:\Dropbox\projects\MS5114_Sharma\mgf\QE08246.mgf|	1	YEAST	QE08246	#N/A
667	-5.2	2.57	707.456	-0.8	2	0.667	11.95	gink	95	IPPKPR	100	kvlq		sp|P05737|RL7A_YEAST	60S ribosomal protein L7-A {ECO:0000303|PubMed:9559554}; L6; Large ribosomal subunit protein uL30-A {ECO:0000303|PubMed:24524803}; RP11; YL8;	File: &quot;Y:\QE\08-19-19\QE08246.raw&quot;; SpectrumID: &quot;667&quot;; scans: &quot;2726&quot; RTINSECONDS=946 |id=667|path=../gpm/archive/GPM80100003182.xml|source=F:\Dropbox\projects\MS5114_Sharma\mgf\QE08246.mgf|	1	YEAST	QE08246	#N/A
669	-8	2.72	1034.49	1.1	2	0.5	14.7	viyr	364	CNLTPHHR	371	tgst	C364+Carbamidomethyl;	sp|P46655|SYEC_YEAST	Glutamate--tRNA ligase, cytoplasmic; EC 6.1.1.17; Glutamyl-tRNA ...	File: &quot;Y:\QE\08-19-19\QE08246.raw&quot;; SpectrumID: &quot;669&quot;; scans: &quot;2728&quot; RTINSECONDS=946 |id=669|path=../gpm/archive/GPM80100003182.xml|source=F:\Dropbox\projects\MS5114_Sharma\mgf\QE08246.mgf|	1	YEAST	QE08246	#N/A
672	-12.2	3.03	1573.77	0.5	2	0.5	9.24	kkpk	652	KEEATTPTNPDDKK	665	mgdd		sp|P37838|NOP4_YEAST	Nucleolar protein 4; Nucleolar protein NOP77;	File: &quot;Y:\QE\08-19-19\QE08246.raw&quot;; SpectrumID: &quot;672&quot;; scans: &quot;2731&quot; RTINSECONDS=947 |id=672|path=../gpm/archive/GPM80100003182.xml|source=F:\Dropbox\projects\MS5114_Sharma\mgf\QE08246.mgf|	1	YEAST	QE08246	#N/A
673	-15	2.81	1339.62	-0.4	3	0.75	16.7	sdvk	221	HLATCSADHTAR	232	vwsi	C225+Carbamidomethyl;	sp|P41318|LST8_YEAST	Target of rapamycin complex subunit LST8; TORC subunit LST8; Lethal with SEC13 protein 8;	File: &quot;Y:\QE\08-19-19\QE08246.raw&quot;; SpectrumID: &quot;673&quot;; scans: &quot;2732&quot; RTINSECONDS=947 |id=673|path=../gpm/archive/GPM80100003182.xml|source=F:\Dropbox\projects\MS5114_Sharma\mgf\QE08246.mgf|	1	YEAST	QE08246	#N/A
674	-5.5	2.96	981.538	-0.3	3	0.6	13.2	wfkr	63	KYAHVHAR	70	eqdr		sp|P25270|MRM1_YEAST	rRNA methyltransferase 1, mitochondrial {ECO:0000303|PubMed:11867542}; ...	File: &quot;Y:\QE\08-19-19\QE08246.raw&quot;; SpectrumID: &quot;674&quot;; scans: &quot;2733&quot; RTINSECONDS=947 |id=674|path=../gpm/archive/GPM80100003182.xml|source=F:\Dropbox\projects\MS5114_Sharma\mgf\QE08246.mgf|	1	YEAST	QE08246	#N/A
679	-8.6	2.94	1210.61	0.2	2	0.5	13.6	rkrk	115	CGHTNQLRPK	124	kklk]	C115+Carbamidomethyl;	sp|P0CH09|RL40B_YEAST	Ubiquitin-60S ribosomal protein L40; Contains: Ubiquitin; Contains: ...	File: &quot;Y:\QE\08-19-19\QE08246.raw&quot;; SpectrumID: &quot;679&quot;; scans: &quot;2741&quot; RTINSECONDS=948 |id=679|path=../gpm/archive/GPM80100003182.xml|source=F:\Dropbox\projects\MS5114_Sharma\mgf\QE08246.mgf|	1	YEAST	QE08246	#N/A
680	-2.4	2.96	881.422	-0.1	2	0.667	14.41	gssr	572	SRDNSFR	578	ggsg		sp|P06634|DED1_YEAST	ATP-dependent RNA helicase DED1; EC 3.6.4.13; DEAD box protein ...	File: &quot;Y:\QE\08-19-19\QE08246.raw&quot;; SpectrumID: &quot;680&quot;; scans: &quot;2742&quot; RTINSECONDS=948 |id=680|path=../gpm/archive/GPM80100003182.xml|source=F:\Dropbox\projects\MS5114_Sharma\mgf\QE08246.mgf|	1	YEAST	QE08246	#N/A
691	-3.1	2.78	1058.46	0.5	2	1	11.4	imyk	884	YNNQNYSR	891	rwnf		sp|Q02792|XRN2_YEAST	5—-3— exoribonuclease 2; EC 3.1.13.-; Ribonucleic acid-trafficking ...	File: &quot;Y:\QE\08-19-19\QE08246.raw&quot;; SpectrumID: &quot;691&quot;; scans: &quot;2754&quot; RTINSECONDS=949 |id=691|path=../gpm/archive/GPM80100003182.xml|source=F:\Dropbox\projects\MS5114_Sharma\mgf\QE08246.mgf|	1	YEAST	QE08246	#N/A
692	-2.6	2.64	1040.53	-0.1	3	1	11.9	ndsr	373	SYTNTTKPK	381	viar	N376+Deamidated;	sp|P0C2I9|YP12B_YEAST	Transposon Ty1-PR1 Gag-Pol polyprotein; Gag-Pol-p199; TY1A-TY1B; ...	File: &quot;Y:\QE\08-19-19\QE08246.raw&quot;; SpectrumID: &quot;692&quot;; scans: &quot;2755&quot; RTINSECONDS=949 |id=692|path=../gpm/archive/GPM80100003182.xml|source=F:\Dropbox\projects\MS5114_Sharma\mgf\QE08246.mgf|	1	YEAST	QE08246	#N/A
693	-4.4	2.56	1382.65	-0.5	3	0.75	17.2	fygr	23	HVATCSSDQHIK	34	vfkl	C27+Carbamidomethyl;	sp|P53011|SEH1_YEAST	Nucleoporin SEH1; Nuclear pore protein SEH1; SEC13 homolog 1; ...	File: &quot;Y:\QE\08-19-19\QE08246.raw&quot;; SpectrumID: &quot;693&quot;; scans: &quot;2756&quot; RTINSECONDS=950 |id=693|path=../gpm/archive/GPM80100003182.xml|source=F:\Dropbox\projects\MS5114_Sharma\mgf\QE08246.mgf|	1	YEAST	QE08246	#N/A
694	-3.8	2.93	1447.72	0.1	3	0.6	14.32	kelk	485	IKEEHYTEKDR	495	yisd		sp|P53276|UTP8_YEAST	U3 small nucleolar RNA-associated protein 8; U3 snoRNA-associated ...	File: &quot;Y:\QE\08-19-19\QE08246.raw&quot;; SpectrumID: &quot;694&quot;; scans: &quot;2757&quot; RTINSECONDS=950 |id=694|path=../gpm/archive/GPM80100003182.xml|source=F:\Dropbox\projects\MS5114_Sharma\mgf\QE08246.mgf|	1	YEAST	QE08246	#N/A
695	-6.6	3.01	1573.77	-0.1	3	0.75	9.24	kkpk	652	KEEATTPTNPDDKK	665	mgdd		sp|P37838|NOP4_YEAST	Nucleolar protein 4; Nucleolar protein NOP77;	File: &quot;Y:\QE\08-19-19\QE08246.raw&quot;; SpectrumID: &quot;695&quot;; scans: &quot;2759&quot; RTINSECONDS=950 |id=695|path=../gpm/archive/GPM80100003182.xml|source=F:\Dropbox\projects\MS5114_Sharma\mgf\QE08246.mgf|	1	YEAST	QE08246	#N/A
698	-3.7	2.78	938.553	-0.6	3	0.75	27.73	[m	2	AKVHGSLAR	10	agkv		sp|P0CX33|RS30A_YEAST	40S ribosomal protein S30-A {ECO:0000303|PubMed:9559554}; Small ...	File: &quot;Y:\QE\08-19-19\QE08246.raw&quot;; SpectrumID: &quot;698&quot;; scans: &quot;2762&quot; RTINSECONDS=950 |id=698|path=../gpm/archive/GPM80100003182.xml|source=F:\Dropbox\projects\MS5114_Sharma\mgf\QE08246.mgf|	1	YEAST	QE08246	#N/A
699	-4.9	2.83	1513.77	-0.3	3	0.75	15	nplk	548	GSSVHKPATVSNSSR	562	fsvs		sp|P38851|LAM1_YEAST	Membrane-anchored lipid-binding protein LAM1 {ECO:0000303|PubMed:26001273}; ...	File: &quot;Y:\QE\08-19-19\QE08246.raw&quot;; SpectrumID: &quot;699&quot;; scans: &quot;2763&quot; RTINSECONDS=950 |id=699|path=../gpm/archive/GPM80100003182.xml|source=F:\Dropbox\projects\MS5114_Sharma\mgf\QE08246.mgf|	1	YEAST	QE08246	#N/A
701	-2.8	2.61	1246.57	-0.6	2	1	14.99	krak	217	VSNTMENPPNK	227	vlli	M221+Oxidation;	sp|P32605|RU1A_YEAST	U1 small nuclear ribonucleoprotein A; U1 snRNP A; U1-A; U1A; Mutant U1 die protein 1;	File: &quot;Y:\QE\08-19-19\QE08246.raw&quot;; SpectrumID: &quot;701&quot;; scans: &quot;2765&quot; RTINSECONDS=951 |id=701|path=../gpm/archive/GPM80100003182.xml|source=F:\Dropbox\projects\MS5114_Sharma\mgf\QE08246.mgf|	1	YEAST	QE08246	#N/A
709	-2.2	2.88	1147.55	-1.1	2	0.667	12.29	itlk	834	NNTSGIDDRR	843	yklt		sp|Q01477|UBP3_YEAST	Ubiquitin carboxyl-terminal hydrolase 3; EC 3.4.19.12 {ECO:0000269|PubMed:12778054, ...	File: &quot;Y:\QE\08-19-19\QE08246.raw&quot;; SpectrumID: &quot;709&quot;; scans: &quot;2776&quot; RTINSECONDS=952 |id=709|path=../gpm/archive/GPM80100003182.xml|source=F:\Dropbox\projects\MS5114_Sharma\mgf\QE08246.mgf|	1	YEAST	QE08246	#N/A
713	-14.2	3.1	1668.83	0	3	0.75	14.4	pegk	42	RPNSAAGNDGEEPVKK	57	krkt		sp|Q07623|NOP6_YEAST	Nucleolar protein 6;	File: &quot;Y:\QE\08-19-19\QE08246.raw&quot;; SpectrumID: &quot;713&quot;; scans: &quot;2782&quot; RTINSECONDS=953 |id=713|path=../gpm/archive/GPM80100003182.xml|source=F:\Dropbox\projects\MS5114_Sharma\mgf\QE08246.mgf|	1	YEAST	QE08246	#N/A
714	-5	2.84	938.553	-0.1	2	0.5	27.73	[m	2	AKVHGSLAR	10	agkv		sp|P0CX33|RS30A_YEAST	40S ribosomal protein S30-A {ECO:0000303|PubMed:9559554}; Small ...	File: &quot;Y:\QE\08-19-19\QE08246.raw&quot;; SpectrumID: &quot;714&quot;; scans: &quot;2783&quot; RTINSECONDS=953 |id=714|path=../gpm/archive/GPM80100003182.xml|source=F:\Dropbox\projects\MS5114_Sharma\mgf\QE08246.mgf|	1	YEAST	QE08246	#N/A
721	-3.1	2.77	813.469	-0.6	2	0.667	15.36	rslk	512	RPSQLGR	518	tksd		sp|P53135|SLD3_YEAST	DNA replication regulator SLD3;	File: &quot;Y:\QE\08-19-19\QE08246.raw&quot;; SpectrumID: &quot;721&quot;; scans: &quot;2790&quot; RTINSECONDS=954 |id=721|path=../gpm/archive/GPM80100003182.xml|source=F:\Dropbox\projects\MS5114_Sharma\mgf\QE08246.mgf|	1	YEAST	QE08246	#N/A
722	-3.8	2.7	1090.56	-0.6	3	1	14.6	rfsr	191	SSNSRPSSIR	200	sgsv		sp|P26570|PPZ1_YEAST	Serine/threonine-protein phosphatase PP-Z1; EC 3.1.3.16;	File: &quot;Y:\QE\08-19-19\QE08246.raw&quot;; SpectrumID: &quot;722&quot;; scans: &quot;2794&quot; RTINSECONDS=955 |id=722|path=../gpm/archive/GPM80100003182.xml|source=F:\Dropbox\projects\MS5114_Sharma\mgf\QE08246.mgf|	1	YEAST	QE08246	#N/A
725	-2.4	2.95	967.568	-0.5	3	0.75	12.6	enlk	207	QSQKPLKR	214	akvs	Q207+Ammonia-loss;	sp|P32605|RU1A_YEAST	U1 small nuclear ribonucleoprotein A; U1 snRNP A; U1-A; U1A; Mutant U1 die protein 1;	File: &quot;Y:\QE\08-19-19\QE08246.raw&quot;; SpectrumID: &quot;725&quot;; scans: &quot;2797&quot; RTINSECONDS=955 |id=725|path=../gpm/archive/GPM80100003182.xml|source=F:\Dropbox\projects\MS5114_Sharma\mgf\QE08246.mgf|	1	YEAST	QE08246	#N/A
726	-3.5	2.43	967.568	0.3	2	0.5	12.6	enlk	207	QSQKPLKR	214	akvs	Q207+Ammonia-loss;	sp|P32605|RU1A_YEAST	U1 small nuclear ribonucleoprotein A; U1 snRNP A; U1-A; U1A; Mutant U1 die protein 1;	File: &quot;Y:\QE\08-19-19\QE08246.raw&quot;; SpectrumID: &quot;726&quot;; scans: &quot;2798&quot; RTINSECONDS=955 |id=726|path=../gpm/archive/GPM80100003182.xml|source=F:\Dropbox\projects\MS5114_Sharma\mgf\QE08246.mgf|	1	YEAST	QE08246	#N/A
729	-2.8	2.9	873.494	0.5	2	0.5	16.12	cgrr	26	SFHVQKK	32	tcss		sp|P49166|RL37A_YEAST	60S ribosomal protein L37-A {ECO:0000303|PubMed:9559554}; L43; ...	File: &quot;Y:\QE\08-19-19\QE08246.raw&quot;; SpectrumID: &quot;729&quot;; scans: &quot;2801&quot; RTINSECONDS=955 |id=729|path=../gpm/archive/GPM80100003182.xml|source=F:\Dropbox\projects\MS5114_Sharma\mgf\QE08246.mgf|	1	YEAST	QE08246	#N/A
730	-5.7	2.9	1668.83	-0.2	4	1	14.4	pegk	42	RPNSAAGNDGEEPVKK	57	krkt		sp|Q07623|NOP6_YEAST	Nucleolar protein 6;	File: &quot;Y:\QE\08-19-19\QE08246.raw&quot;; SpectrumID: &quot;730&quot;; scans: &quot;2802&quot; RTINSECONDS=956 |id=730|path=../gpm/archive/GPM80100003182.xml|source=F:\Dropbox\projects\MS5114_Sharma\mgf\QE08246.mgf|	1	YEAST	QE08246	#N/A
751	-3.1	2.79	1183.68	-0.3	3	0.75	17.4	esvk	71	ASEPASRPLKK	81	kktt		sp|Q05022|RRP5_YEAST	rRNA biogenesis protein RRP5; Ribosomal RNA-processing protein ...	File: &quot;Y:\QE\08-19-19\QE08246.raw&quot;; SpectrumID: &quot;751&quot;; scans: &quot;2830&quot; RTINSECONDS=960 |id=751|path=../gpm/archive/GPM80100003182.xml|source=F:\Dropbox\projects\MS5114_Sharma\mgf\QE08246.mgf|	1	YEAST	QE08246	#N/A
754	-4.9	2.93	1067.54	1.1	2	0.667	14.04	[mlr	4	FVTKNSQDK	12	ssdl	N8+Deamidated;	sp|GAG_SCVLA|	Major capsid protein; Gag protein; Major coat protein;	File: &quot;Y:\QE\08-19-19\QE08246.raw&quot;; SpectrumID: &quot;754&quot;; scans: &quot;2833&quot; RTINSECONDS=960 |id=754|path=../gpm/archive/GPM80100003182.xml|source=F:\Dropbox\projects\MS5114_Sharma\mgf\QE08246.mgf|	1	SCVLA|	QE08246	#N/A
764	-3.1	3.2	773.467	0	2	0.5	17.08	yyfk	279	FTHIKK	284	ikvn		sp|P46951|YPP1_YEAST	Cargo-transport protein YPP1; Alpha-synuclein protective protein ...	File: &quot;Y:\QE\08-19-19\QE08246.raw&quot;; SpectrumID: &quot;764&quot;; scans: &quot;2846&quot; RTINSECONDS=962 |id=764|path=../gpm/archive/GPM80100003182.xml|source=F:\Dropbox\projects\MS5114_Sharma\mgf\QE08246.mgf|	1	YEAST	QE08246	#N/A
772	-2.8	2.91	2233.96	-0.7	4	0.667	13.34	sipk	261	HNEEVKTETHGEEEDAHDK	279	kpha		sp|Q01477|UBP3_YEAST	Ubiquitin carboxyl-terminal hydrolase 3; EC 3.4.19.12 {ECO:0000269|PubMed:12778054, ...	File: &quot;Y:\QE\08-19-19\QE08246.raw&quot;; SpectrumID: &quot;772&quot;; scans: &quot;2854&quot; RTINSECONDS=962 |id=772|path=../gpm/archive/GPM80100003182.xml|source=F:\Dropbox\projects\MS5114_Sharma\mgf\QE08246.mgf|	1	YEAST	QE08246	#N/A
776	-11.5	3.15	1081.61	-0.8	3	0.6	16	lvck	49	KADVDLHKR	57	agel		sp|P0CX55|RS18A_YEAST	40S ribosomal protein S18-A {ECO:0000303|PubMed:9559554}; Small ...	File: &quot;Y:\QE\08-19-19\QE08246.raw&quot;; SpectrumID: &quot;776&quot;; scans: &quot;2860&quot; RTINSECONDS=963 |id=776|path=../gpm/archive/GPM80100003182.xml|source=F:\Dropbox\projects\MS5114_Sharma\mgf\QE08246.mgf|	1	YEAST	QE08246	#N/A
778	-2.9	2.97	1144.62	-0.3	3	0.75	15.81	dhpr	164	GKPDEETLKK	173	lree		sp|P46672|ARC1_YEAST	tRNA-aminoacylation cofactor ARC1; Acyl-RNA-complex protein 1; ...	File: &quot;Y:\QE\08-19-19\QE08246.raw&quot;; SpectrumID: &quot;778&quot;; scans: &quot;2862&quot; RTINSECONDS=963 |id=778|path=../gpm/archive/GPM80100003182.xml|source=F:\Dropbox\projects\MS5114_Sharma\mgf\QE08246.mgf|	1	YEAST	QE08246	#N/A
780	-2.5	2.87	821.39	-0.5	2	0.667	12.48	ygnr	108	RDDYPR	113	sfrs		sp|P38922|HRB1_YEAST	Protein HRB1; Protein TOM34;	File: &quot;Y:\QE\08-19-19\QE08246.raw&quot;; SpectrumID: &quot;780&quot;; scans: &quot;2864&quot; RTINSECONDS=964 |id=780|path=../gpm/archive/GPM80100003182.xml|source=F:\Dropbox\projects\MS5114_Sharma\mgf\QE08246.mgf|	1	YEAST	QE08246	#N/A
786	-6.6	2.77	1081.61	1	2	0.4	16	lvck	49	KADVDLHKR	57	agel		sp|P0CX55|RS18A_YEAST	40S ribosomal protein S18-A {ECO:0000303|PubMed:9559554}; Small ...	File: &quot;Y:\QE\08-19-19\QE08246.raw&quot;; SpectrumID: &quot;786&quot;; scans: &quot;2870&quot; RTINSECONDS=964 |id=786|path=../gpm/archive/GPM80100003182.xml|source=F:\Dropbox\projects\MS5114_Sharma\mgf\QE08246.mgf|	1	YEAST	QE08246	#N/A
787	-6.2	3.18	1435.67	-2.1	3	0.75	14.3	aeqk	84	HDTVSHAQVNGNR	96	ialt	N93+Deamidated;	sp|P33203|PRP40_YEAST	Pre-mRNA-processing protein PRP40;	File: &quot;Y:\QE\08-19-19\QE08246.raw&quot;; SpectrumID: &quot;787&quot;; scans: &quot;2872&quot; RTINSECONDS=964 |id=787|path=../gpm/archive/GPM80100003182.xml|source=F:\Dropbox\projects\MS5114_Sharma\mgf\QE08246.mgf|	1	YEAST	QE08246	#N/A
788	-4.9	2.73	1089.54	-1.7	3	1	11.8	veek	250	GSDKPEVTEK	259	tkpa		sp|P39935|IF4F1_YEAST	Eukaryotic initiation factor 4F subunit p150; eIF-4F p150; eIF4F ...	File: &quot;Y:\QE\08-19-19\QE08246.raw&quot;; SpectrumID: &quot;788&quot;; scans: &quot;2874&quot; RTINSECONDS=965 |id=788|path=../gpm/archive/GPM80100003182.xml|source=F:\Dropbox\projects\MS5114_Sharma\mgf\QE08246.mgf|	1	YEAST	QE08246	#N/A
793	-5	2.84	1011.59	-0.1	2	0.5	16.9	fgkk	14	KSATAVAHVK	23	agkg		sp|P0CX51|RS16A_YEAST	40S ribosomal protein S16-A {ECO:0000303|PubMed:9559554}; RP61R; ...	File: &quot;Y:\QE\08-19-19\QE08246.raw&quot;; SpectrumID: &quot;793&quot;; scans: &quot;2879&quot; RTINSECONDS=965 |id=793|path=../gpm/archive/GPM80100003182.xml|source=F:\Dropbox\projects\MS5114_Sharma\mgf\QE08246.mgf|	1	YEAST	QE08246	#N/A
796	-6.2	2.68	1921.92	0.3	4	0.8	14.54	slik	420	EVETEKEEVKEDDSKK	435	ekke		sp|P33322|CBF5_YEAST	H/ACA ribonucleoprotein complex subunit CBF5; EC 5.4.99.- {ECO:0000269|PubMed:21131909, ...	File: &quot;Y:\QE\08-19-19\QE08246.raw&quot;; SpectrumID: &quot;796&quot;; scans: &quot;2885&quot; RTINSECONDS=966 |id=796|path=../gpm/archive/GPM80100003182.xml|source=F:\Dropbox\projects\MS5114_Sharma\mgf\QE08246.mgf|	1	YEAST	QE08246	#N/A
797	-4.6	2.86	857.52	-0.1	2	0.667	15.6	kaak	13	AAAALAGGKK	22	skkk		sp|Q3E792|RS25A_YEAST	40S ribosomal protein S25-A {ECO:0000303|PubMed:9559554}; RP45; ...	File: &quot;Y:\QE\08-19-19\QE08246.raw&quot;; SpectrumID: &quot;797&quot;; scans: &quot;2886&quot; RTINSECONDS=967 |id=797|path=../gpm/archive/GPM80100003182.xml|source=F:\Dropbox\projects\MS5114_Sharma\mgf\QE08246.mgf|	1	YEAST	QE08246	#N/A
798	-6.8	2.93	953.516	0	2	0.5	16.99	vckk	50	ADVDLHKR	57	agel		sp|P0CX55|RS18A_YEAST	40S ribosomal protein S18-A {ECO:0000303|PubMed:9559554}; Small ...	File: &quot;Y:\QE\08-19-19\QE08246.raw&quot;; SpectrumID: &quot;798&quot;; scans: &quot;2887&quot; RTINSECONDS=967 |id=798|path=../gpm/archive/GPM80100003182.xml|source=F:\Dropbox\projects\MS5114_Sharma\mgf\QE08246.mgf|	1	YEAST	QE08246	#N/A
800	-7.3	2.91	1235.56	-0.4	3	1	13.32	gyvr	61	SRGESDDSLNR	71	laqn		sp|Q3E754|RS21B_YEAST	40S ribosomal protein S21-B {ECO:0000303|PubMed:9559554}; S26; ...	File: &quot;Y:\QE\08-19-19\QE08246.raw&quot;; SpectrumID: &quot;800&quot;; scans: &quot;2889&quot; RTINSECONDS=967 |id=800|path=../gpm/archive/GPM80100003182.xml|source=F:\Dropbox\projects\MS5114_Sharma\mgf\QE08246.mgf|	1	YEAST	QE08246	#N/A
801	-6	2.56	1032.52	-0.8	2	0.667	13.02	eekg	251	SDKPEVTEK	259	tkpa		sp|P39935|IF4F1_YEAST	Eukaryotic initiation factor 4F subunit p150; eIF-4F p150; eIF4F ...	File: &quot;Y:\QE\08-19-19\QE08246.raw&quot;; SpectrumID: &quot;801&quot;; scans: &quot;2890&quot; RTINSECONDS=967 |id=801|path=../gpm/archive/GPM80100003182.xml|source=F:\Dropbox\projects\MS5114_Sharma\mgf\QE08246.mgf|	1	YEAST	QE08246	#N/A
806	-5.6	2.89	1235.56	-0.6	2	0.667	13.32	gyvr	61	SRGESDDSLNR	71	laqn		sp|Q3E754|RS21B_YEAST	40S ribosomal protein S21-B {ECO:0000303|PubMed:9559554}; S26; ...	File: &quot;Y:\QE\08-19-19\QE08246.raw&quot;; SpectrumID: &quot;806&quot;; scans: &quot;2895&quot; RTINSECONDS=967 |id=806|path=../gpm/archive/GPM80100003182.xml|source=F:\Dropbox\projects\MS5114_Sharma\mgf\QE08246.mgf|	1	YEAST	QE08246	#N/A
808	-5.2	2.45	707.456	-0.4	2	0.667	11.95	gink	95	IPPKPR	100	kvlq		sp|P05737|RL7A_YEAST	60S ribosomal protein L7-A {ECO:0000303|PubMed:9559554}; L6; Large ribosomal subunit protein uL30-A {ECO:0000303|PubMed:24524803}; RP11; YL8;	File: &quot;Y:\QE\08-19-19\QE08246.raw&quot;; SpectrumID: &quot;808&quot;; scans: &quot;2898&quot; RTINSECONDS=968 |id=808|path=../gpm/archive/GPM80100003182.xml|source=F:\Dropbox\projects\MS5114_Sharma\mgf\QE08246.mgf|	1	YEAST	QE08246	#N/A
809	-8.1	2.95	1011.59	-0.3	3	0.75	16.9	fgkk	14	KSATAVAHVK	23	agkg		sp|P0CX51|RS16A_YEAST	40S ribosomal protein S16-A {ECO:0000303|PubMed:9559554}; RP61R; ...	File: &quot;Y:\QE\08-19-19\QE08246.raw&quot;; SpectrumID: &quot;809&quot;; scans: &quot;2900&quot; RTINSECONDS=968 |id=809|path=../gpm/archive/GPM80100003182.xml|source=F:\Dropbox\projects\MS5114_Sharma\mgf\QE08246.mgf|	1	YEAST	QE08246	#N/A
810	-3.6	2.53	945.489	0	2	0.667	11.77	ekgs	252	DKPEVTEK	259	tkpa		sp|P39935|IF4F1_YEAST	Eukaryotic initiation factor 4F subunit p150; eIF-4F p150; eIF4F ...	File: &quot;Y:\QE\08-19-19\QE08246.raw&quot;; SpectrumID: &quot;810&quot;; scans: &quot;2901&quot; RTINSECONDS=968 |id=810|path=../gpm/archive/GPM80100003182.xml|source=F:\Dropbox\projects\MS5114_Sharma\mgf\QE08246.mgf|	1	YEAST	QE08246	#N/A
812	-4.1	2.91	1032.52	-0.3	3	1	13.02	eekg	251	SDKPEVTEK	259	tkpa		sp|P39935|IF4F1_YEAST	Eukaryotic initiation factor 4F subunit p150; eIF-4F p150; eIF4F ...	File: &quot;Y:\QE\08-19-19\QE08246.raw&quot;; SpectrumID: &quot;812&quot;; scans: &quot;2903&quot; RTINSECONDS=968 |id=812|path=../gpm/archive/GPM80100003182.xml|source=F:\Dropbox\projects\MS5114_Sharma\mgf\QE08246.mgf|	1	YEAST	QE08246	#N/A
818	-6.4	2.78	882.479	0	2	0.5	14.82	ckka	51	DVDLHKR	57	agel		sp|P0CX55|RS18A_YEAST	40S ribosomal protein S18-A {ECO:0000303|PubMed:9559554}; Small ...	File: &quot;Y:\QE\08-19-19\QE08246.raw&quot;; SpectrumID: &quot;818&quot;; scans: &quot;2909&quot; RTINSECONDS=969 |id=818|path=../gpm/archive/GPM80100003182.xml|source=F:\Dropbox\projects\MS5114_Sharma\mgf\QE08246.mgf|	1	YEAST	QE08246	#N/A
821	-7.3	2.95	1921.92	0.1	3	0.6	14.54	slik	420	EVETEKEEVKEDDSKK	435	ekke		sp|P33322|CBF5_YEAST	H/ACA ribonucleoprotein complex subunit CBF5; EC 5.4.99.- {ECO:0000269|PubMed:21131909, ...	File: &quot;Y:\QE\08-19-19\QE08246.raw&quot;; SpectrumID: &quot;821&quot;; scans: &quot;2913&quot; RTINSECONDS=970 |id=821|path=../gpm/archive/GPM80100003182.xml|source=F:\Dropbox\projects\MS5114_Sharma\mgf\QE08246.mgf|	1	YEAST	QE08246	#N/A
823	-10	2.7	1184.6	-0.2	2	0.667	18.6	[m	2	SAPEAQQQKR	11	ggfg	S2+Acetyl;	sp|P25443|RS2_YEAST	40S ribosomal protein S2 {ECO:0000303|PubMed:9559554}; Omnipotent ...	File: &quot;Y:\QE\08-19-19\QE08246.raw&quot;; SpectrumID: &quot;823&quot;; scans: &quot;2915&quot; RTINSECONDS=970 |id=823|path=../gpm/archive/GPM80100003182.xml|source=F:\Dropbox\projects\MS5114_Sharma\mgf\QE08246.mgf|	1	YEAST	QE08246	#N/A
824	-2.1	2.67	1054.47	0.7	2	0.667	19.53	astk	371	RMCDDITK	378	ylre	C373+Carbamidomethyl; M372+Oxidation;	sp|P24783|DBP2_YEAST	ATP-dependent RNA helicase DBP2; EC 3.6.4.13; DEAD box protein ...	File: &quot;Y:\QE\08-19-19\QE08246.raw&quot;; SpectrumID: &quot;824&quot;; scans: &quot;2916&quot; RTINSECONDS=970 |id=824|path=../gpm/archive/GPM80100003182.xml|source=F:\Dropbox\projects\MS5114_Sharma\mgf\QE08246.mgf|	1	YEAST	QE08246	#N/A
831	-3	2.6	785.488	-0.8	2	0.667	15.93	tqir	168	KTPLAQK	174	kahl		sp|P14126|RL3_YEAST	60S ribosomal protein L3 {ECO:0000303|PubMed:9559554}; Large ribosomal subunit protein uL3 {ECO:0000303|PubMed:24524803}; Maintenance of killer protein 8; RP1; Trichodermin resistance protein; YL1;	File: &quot;Y:\QE\08-19-19\QE08246.raw&quot;; SpectrumID: &quot;831&quot;; scans: &quot;2926&quot; RTINSECONDS=971 |id=831|path=../gpm/archive/GPM80100003182.xml|source=F:\Dropbox\projects\MS5114_Sharma\mgf\QE08246.mgf|	1	YEAST	QE08246	#N/A
836	-8	2.63	1089.54	-0.6	2	0.667	11.8	veek	250	GSDKPEVTEK	259	tkpa		sp|P39935|IF4F1_YEAST	Eukaryotic initiation factor 4F subunit p150; eIF-4F p150; eIF4F ...	File: &quot;Y:\QE\08-19-19\QE08246.raw&quot;; SpectrumID: &quot;836&quot;; scans: &quot;2932&quot; RTINSECONDS=972 |id=836|path=../gpm/archive/GPM80100003182.xml|source=F:\Dropbox\projects\MS5114_Sharma\mgf\QE08246.mgf|	1	YEAST	QE08246	#N/A
843	-2.7	2.84	953.528	-0.1	3	1	11.7	sssr	21	NPRPQVSR	28	tets		sp|P26570|PPZ1_YEAST	Serine/threonine-protein phosphatase PP-Z1; EC 3.1.3.16;	File: &quot;Y:\QE\08-19-19\QE08246.raw&quot;; SpectrumID: &quot;843&quot;; scans: &quot;2943&quot; RTINSECONDS=974 |id=843|path=../gpm/archive/GPM80100003182.xml|source=F:\Dropbox\projects\MS5114_Sharma\mgf\QE08246.mgf|	1	YEAST	QE08246	#N/A
844	-2.6	2.94	744.371	-0.3	2	0.667	17.57	qmik	284	HISEMK	289	ayne		sp|Q03782|SNU56_YEAST	56 kDa U1 small nuclear ribonucleoprotein component;	File: &quot;Y:\QE\08-19-19\QE08246.raw&quot;; SpectrumID: &quot;844&quot;; scans: &quot;2944&quot; RTINSECONDS=974 |id=844|path=../gpm/archive/GPM80100003182.xml|source=F:\Dropbox\projects\MS5114_Sharma\mgf\QE08246.mgf|	1	YEAST	QE08246	#N/A
848	-2.3	3.02	980.48	-1	2	0.667	14.87	qyik	154	EHDLQNPK	161	drre		sp|Q05024|TRI1_YEAST	Protein TRI1;	File: &quot;Y:\QE\08-19-19\QE08246.raw&quot;; SpectrumID: &quot;848&quot;; scans: &quot;2948&quot; RTINSECONDS=974 |id=848|path=../gpm/archive/GPM80100003182.xml|source=F:\Dropbox\projects\MS5114_Sharma\mgf\QE08246.mgf|	1	YEAST	QE08246	#N/A
849	-6.2	2.73	1080.46	0.3	2	1	11.63	vlgk	1231	VVTCDEDSR	1239	islt	C1234+Carbamidomethyl;	sp|Q05022|RRP5_YEAST	rRNA biogenesis protein RRP5; Ribosomal RNA-processing protein ...	File: &quot;Y:\QE\08-19-19\QE08246.raw&quot;; SpectrumID: &quot;849&quot;; scans: &quot;2949&quot; RTINSECONDS=974 |id=849|path=../gpm/archive/GPM80100003182.xml|source=F:\Dropbox\projects\MS5114_Sharma\mgf\QE08246.mgf|	1	YEAST	QE08246	#N/A
852	-6.3	2.99	1030.48	-0.3	2	0.667	20.6	slgk	68	CPQMHLTK	75	hkiq	C68+Carbamidomethyl; M71+Oxidation;	sp|Q07508|LUC7_YEAST	Protein LUC7;	File: &quot;Y:\QE\08-19-19\QE08246.raw&quot;; SpectrumID: &quot;852&quot;; scans: &quot;2954&quot; RTINSECONDS=975 |id=852|path=../gpm/archive/GPM80100003182.xml|source=F:\Dropbox\projects\MS5114_Sharma\mgf\QE08246.mgf|	1	YEAST	QE08246	#N/A
854	-4	2.89	812.499	-0.4	2	0.667	16.2	wydk	192	KGPAAIQK	199	nysp		sp|K1C9_HUMAN|	Keratin, type I cytoskeletal 9; Cytokeratin-9; CK-9; Keratin-9; ...	File: &quot;Y:\QE\08-19-19\QE08246.raw&quot;; SpectrumID: &quot;854&quot;; scans: &quot;2956&quot; RTINSECONDS=975 |id=854|path=../gpm/archive/GPM80100003182.xml|source=F:\Dropbox\projects\MS5114_Sharma\mgf\QE08246.mgf|	1	HUMAN|	QE08246	#N/A
855	-4	2.95	880.489	0	2	0.667	22.31	kakn	25	PLTHSTPK	32	nfgi		sp|P29453|RL8B_YEAST	60S ribosomal protein L8-B {ECO:0000303|PubMed:9559554}; L4; L4-1; Large ribosomal subunit protein eL8-B {ECO:0000303|PubMed:24524803}; RP6; YL5;	File: &quot;Y:\QE\08-19-19\QE08246.raw&quot;; SpectrumID: &quot;855&quot;; scans: &quot;2957&quot; RTINSECONDS=976 |id=855|path=../gpm/archive/GPM80100003182.xml|source=F:\Dropbox\projects\MS5114_Sharma\mgf\QE08246.mgf|	1	YEAST	QE08246	#N/A
859	-2.2	2.66	652.414	-0.5	2	0.667	18	apik	54	HAVVVK	59	dtnk		sp|P37838|NOP4_YEAST	Nucleolar protein 4; Nucleolar protein NOP77;	File: &quot;Y:\QE\08-19-19\QE08246.raw&quot;; SpectrumID: &quot;859&quot;; scans: &quot;2963&quot; RTINSECONDS=976 |id=859|path=../gpm/archive/GPM80100003182.xml|source=F:\Dropbox\projects\MS5114_Sharma\mgf\QE08246.mgf|	1	YEAST	QE08246	#N/A
860	-4.9	2.74	1051.6	-0.4	3	0.75	16.85	[m	2	VTKPSHNLR	10	rehk		sp|P35187|SGS1_YEAST	ATP-dependent helicase SGS1 {ECO:0000303|PubMed:7969174}; EC 3.6.4.12 {ECO:0000269|PubMed:9545297}; Helicase TPS1;	File: &quot;Y:\QE\08-19-19\QE08246.raw&quot;; SpectrumID: &quot;860&quot;; scans: &quot;2964&quot; RTINSECONDS=977 |id=860|path=../gpm/archive/GPM80100003182.xml|source=F:\Dropbox\projects\MS5114_Sharma\mgf\QE08246.mgf|	1	YEAST	QE08246	#N/A
861	-9.1	2.89	970.495	-0.2	2	1	12.21	kkkk	136	APAGGAADAAAK	147	aded		sp|P46672|ARC1_YEAST	tRNA-aminoacylation cofactor ARC1; Acyl-RNA-complex protein 1; ...	File: &quot;Y:\QE\08-19-19\QE08246.raw&quot;; SpectrumID: &quot;861&quot;; scans: &quot;2965&quot; RTINSECONDS=977 |id=861|path=../gpm/archive/GPM80100003182.xml|source=F:\Dropbox\projects\MS5114_Sharma\mgf\QE08246.mgf|	1	YEAST	QE08246	#N/A
862	-9.5	2.88	1109.43	0	2	0.667	13.02	vrrr	26	MSDDHGYER	34	dnhl		sp|P38922|HRB1_YEAST	Protein HRB1; Protein TOM34;	File: &quot;Y:\QE\08-19-19\QE08246.raw&quot;; SpectrumID: &quot;862&quot;; scans: &quot;2966&quot; RTINSECONDS=977 |id=862|path=../gpm/archive/GPM80100003182.xml|source=F:\Dropbox\projects\MS5114_Sharma\mgf\QE08246.mgf|	1	YEAST	QE08246	#N/A
868	-5.8	2.73	978.391	-0.4	2	0.667	9.09	rrrm	27	SDDHGYER	34	dnhl		sp|P38922|HRB1_YEAST	Protein HRB1; Protein TOM34;	File: &quot;Y:\QE\08-19-19\QE08246.raw&quot;; SpectrumID: &quot;868&quot;; scans: &quot;2974&quot; RTINSECONDS=978 |id=868|path=../gpm/archive/GPM80100003182.xml|source=F:\Dropbox\projects\MS5114_Sharma\mgf\QE08246.mgf|	1	YEAST	QE08246	#N/A
869	-5.8	2.56	1027.59	-0.1	2	0.667	11.2	kpgk	136	IAKPNTANAK	145	htss		sp|P40018|RSMB_YEAST	Small nuclear ribonucleoprotein-associated protein B; snRNP-B; ...	File: &quot;Y:\QE\08-19-19\QE08246.raw&quot;; SpectrumID: &quot;869&quot;; scans: &quot;2978&quot; RTINSECONDS=979 |id=869|path=../gpm/archive/GPM80100003182.xml|source=F:\Dropbox\projects\MS5114_Sharma\mgf\QE08246.mgf|	1	YEAST	QE08246	#N/A
870	-6.1	2.8	1038.5	0	2	0.667	14.53	pmgk	250	GSIDEQHPR	258	yggv		sp|P06169|PDC1_YEAST	Pyruvate decarboxylase isozyme 1; EC 4.1.1.- {ECO:0000269|PubMed:23642236, ...	File: &quot;Y:\QE\08-19-19\QE08246.raw&quot;; SpectrumID: &quot;870&quot;; scans: &quot;2979&quot; RTINSECONDS=979 |id=870|path=../gpm/archive/GPM80100003182.xml|source=F:\Dropbox\projects\MS5114_Sharma\mgf\QE08246.mgf|	1	YEAST	QE08246	#N/A
873	-2.8	2.64	1476.65	0.2	3	1	17.9	vsek	56	AGHQTSAESWGTGR	69	avar	W65+Dioxidation;	sp|P10664|RL4A_YEAST	60S ribosomal protein L4-A {ECO:0000303|PubMed:9559554}; L2; Large ribosomal subunit protein uL4-A {ECO:0000303|PubMed:24524803}; RP2; YL2;	File: &quot;Y:\QE\08-19-19\QE08246.raw&quot;; SpectrumID: &quot;873&quot;; scans: &quot;2982&quot; RTINSECONDS=979 |id=873|path=../gpm/archive/GPM80100003182.xml|source=F:\Dropbox\projects\MS5114_Sharma\mgf\QE08246.mgf|	1	YEAST	QE08246	#N/A
874	-2.1	2.67	638.373	-0.3	2	0.667	18.02	idgk	13	GHLVGR	18	lasv		sp|P26784|RL16A_YEAST	60S ribosomal protein L16-A {ECO:0000303|PubMed:14562095}; L13a; ...	File: &quot;Y:\QE\08-19-19\QE08246.raw&quot;; SpectrumID: &quot;874&quot;; scans: &quot;2986&quot; RTINSECONDS=980 |id=874|path=../gpm/archive/GPM80100003182.xml|source=F:\Dropbox\projects\MS5114_Sharma\mgf\QE08246.mgf|	1	YEAST	QE08246	#N/A
877	-5.2	2.75	1193.58	-0.2	2	0.667	13.13	yttk	241	INKDDPNYSK	250	rlqe		sp|P53297|PBP1_YEAST	PAB1-binding protein 1;	File: &quot;Y:\QE\08-19-19\QE08246.raw&quot;; SpectrumID: &quot;877&quot;; scans: &quot;2989&quot; RTINSECONDS=980 |id=877|path=../gpm/archive/GPM80100003182.xml|source=F:\Dropbox\projects\MS5114_Sharma\mgf\QE08246.mgf|	1	YEAST	QE08246	#N/A
880	-2.8	3.14	1318.7	-0.6	3	0.75	16	npvk	508	SIKETEEGAAKR	519	iral		sp|P48234|NOL10_YEAST	Ribosome biogenesis protein ENP2; Essential nuclear protein 2; ...	File: &quot;Y:\QE\08-19-19\QE08246.raw&quot;; SpectrumID: &quot;880&quot;; scans: &quot;2992&quot; RTINSECONDS=981 |id=880|path=../gpm/archive/GPM80100003182.xml|source=F:\Dropbox\projects\MS5114_Sharma\mgf\QE08246.mgf|	1	YEAST	QE08246	#N/A
881	-5.8	2.9	1412.74	0.5	3	0.75	15.12	kkak	549	IEEKPESEPAKR	560	nsge		sp|P53632|PAP2_YEAST	Poly(A) RNA polymerase protein 2; EC 2.7.7.19 {ECO:0000269|PubMed:20696927}; ...	File: &quot;Y:\QE\08-19-19\QE08246.raw&quot;; SpectrumID: &quot;881&quot;; scans: &quot;2993&quot; RTINSECONDS=981 |id=881|path=../gpm/archive/GPM80100003182.xml|source=F:\Dropbox\projects\MS5114_Sharma\mgf\QE08246.mgf|	1	YEAST	QE08246	#N/A
883	-4.6	2.84	1976.91	0.4	4	0.8	12.94	evlr	400	INKEEHRDQDDTYGTR	415	krie		sp|P15565|TRM1_YEAST	tRNA (guanine(26)-N(2))-dimethyltransferase, mitochondrial; EC ...	File: &quot;Y:\QE\08-19-19\QE08246.raw&quot;; SpectrumID: &quot;883&quot;; scans: &quot;2995&quot; RTINSECONDS=981 |id=883|path=../gpm/archive/GPM80100003182.xml|source=F:\Dropbox\projects\MS5114_Sharma\mgf\QE08246.mgf|	1	YEAST	QE08246	#N/A
885	-5.1	3.03	1353.66	-0.3	3	0.6	12.75	dmvk	1034	QHDELKEESKK	1044	qlee	Q1034+Ammonia-loss;	sp|P19524|MYO2_YEAST	Myosin-2; Cell division control protein 66; Class V unconventional ...	File: &quot;Y:\QE\08-19-19\QE08246.raw&quot;; SpectrumID: &quot;885&quot;; scans: &quot;2997&quot; RTINSECONDS=981 |id=885|path=../gpm/archive/GPM80100003182.xml|source=F:\Dropbox\projects\MS5114_Sharma\mgf\QE08246.mgf|	1	YEAST	QE08246	#N/A
887	-3.8	3.1	1732.86	0	3	1	10.3	rgar	244	KGNNTANATNSANTVQK	260	nrni		sp|P39015|STM1_YEAST	Suppressor protein STM1; 3BP1; GU4 nucleic-binding protein 2; ...	File: &quot;Y:\QE\08-19-19\QE08246.raw&quot;; SpectrumID: &quot;887&quot;; scans: &quot;2999&quot; RTINSECONDS=981 |id=887|path=../gpm/archive/GPM80100003182.xml|source=F:\Dropbox\projects\MS5114_Sharma\mgf\QE08246.mgf|	1	YEAST	QE08246	#N/A
888	-5.4	2.8	1066.52	-0.3	2	1	7.49	lmvr	195	QDNPPPEAAK	204	efsk		sp|P25555|GBP2_YEAST	Single-strand telomeric DNA-binding protein GBP2; G-strand-binding ...	File: &quot;Y:\QE\08-19-19\QE08246.raw&quot;; SpectrumID: &quot;888&quot;; scans: &quot;3001&quot; RTINSECONDS=982 |id=888|path=../gpm/archive/GPM80100003182.xml|source=F:\Dropbox\projects\MS5114_Sharma\mgf\QE08246.mgf|	1	YEAST	QE08246	#N/A
889	-4.7	2.61	695.395	0	2	0.667	15.32	pflk	21	GLVNHR	26	vgvk		sp|P54999|RUXF_YEAST	Small nuclear ribonucleoprotein F; snRNP-F; Sm protein F; Sm-F; ...	File: &quot;Y:\QE\08-19-19\QE08246.raw&quot;; SpectrumID: &quot;889&quot;; scans: &quot;3002&quot; RTINSECONDS=982 |id=889|path=../gpm/archive/GPM80100003182.xml|source=F:\Dropbox\projects\MS5114_Sharma\mgf\QE08246.mgf|	1	YEAST	QE08246	#N/A
891	-6.7	2.61	951.476	-0.1	2	0.667	16.1	ddsr	127	RGGFGSSGAR	136	gdyg		sp|P38922|HRB1_YEAST	Protein HRB1; Protein TOM34;	File: &quot;Y:\QE\08-19-19\QE08246.raw&quot;; SpectrumID: &quot;891&quot;; scans: &quot;3004&quot; RTINSECONDS=982 |id=891|path=../gpm/archive/GPM80100003182.xml|source=F:\Dropbox\projects\MS5114_Sharma\mgf\QE08246.mgf|	1	YEAST	QE08246	#N/A
894	-5.6	2.51	914.505	-0.5	2	0.667	6	pgki	137	AKPNTANAK	145	htss		sp|P40018|RSMB_YEAST	Small nuclear ribonucleoprotein-associated protein B; snRNP-B; ...	File: &quot;Y:\QE\08-19-19\QE08246.raw&quot;; SpectrumID: &quot;894&quot;; scans: &quot;3007&quot; RTINSECONDS=982 |id=894|path=../gpm/archive/GPM80100003182.xml|source=F:\Dropbox\projects\MS5114_Sharma\mgf\QE08246.mgf|	1	YEAST	QE08246	#N/A
895	-3.3	2.86	1080.5	0.8	2	0.667	8.58	ttki	242	NKDDPNYSK	250	rlqe		sp|P53297|PBP1_YEAST	PAB1-binding protein 1;	File: &quot;Y:\QE\08-19-19\QE08246.raw&quot;; SpectrumID: &quot;895&quot;; scans: &quot;3008&quot; RTINSECONDS=982 |id=895|path=../gpm/archive/GPM80100003182.xml|source=F:\Dropbox\projects\MS5114_Sharma\mgf\QE08246.mgf|	1	YEAST	QE08246	#N/A
900	-2.7	2.87	817.399	-0.7	2	1	11.94	krar	119	TPGQMQR	125	ggfr		sp|P10080|SSBP1_YEAST	Single-stranded nucleic acid-binding protein;	File: &quot;Y:\QE\08-19-19\QE08246.raw&quot;; SpectrumID: &quot;900&quot;; scans: &quot;3013&quot; RTINSECONDS=983 |id=900|path=../gpm/archive/GPM80100003182.xml|source=F:\Dropbox\projects\MS5114_Sharma\mgf\QE08246.mgf|	1	YEAST	QE08246	#N/A
903	-2.3	2.37	699.415	-0.7	2	0.667	16.05	tvkk	65	GKPELR	70	kkvm		sp|P0CX42|RL23B_YEAST	60S ribosomal protein L23-B {ECO:0000303|PubMed:9559554}; L17a; ...	File: &quot;Y:\QE\08-19-19\QE08246.raw&quot;; SpectrumID: &quot;903&quot;; scans: &quot;3018&quot; RTINSECONDS=984 |id=903|path=../gpm/archive/GPM80100003182.xml|source=F:\Dropbox\projects\MS5114_Sharma\mgf\QE08246.mgf|	1	YEAST	QE08246	#N/A
904	-2.7	2.58	751.337	-0.7	2	1	11.71	ggsr	345	GGYDSPR	351	ggyd		sp|Q01560|NOP3_YEAST	Nucleolar protein 3; Mitochondrial targeting suppressor 1 protein; ...	File: &quot;Y:\QE\08-19-19\QE08246.raw&quot;; SpectrumID: &quot;904&quot;; scans: &quot;3019&quot; RTINSECONDS=984 |id=904|path=../gpm/archive/GPM80100003182.xml|source=F:\Dropbox\projects\MS5114_Sharma\mgf\QE08246.mgf|	1	YEAST	QE08246	#N/A
904	-2.7	2.58	751.337	-0.7	2	1	11.71	dspr	352	GGYDSPR	358	ggys		sp|Q01560|NOP3_YEAST	Nucleolar protein 3; Mitochondrial targeting suppressor 1 protein; ...	File: &quot;Y:\QE\08-19-19\QE08246.raw&quot;; SpectrumID: &quot;904&quot;; scans: &quot;3019&quot; RTINSECONDS=984 |id=904|path=../gpm/archive/GPM80100003182.xml|source=F:\Dropbox\projects\MS5114_Sharma\mgf\QE08246.mgf|	2	YEAST	QE08246	#N/A
906	-5.5	3.26	2033.93	0	4	0.8	16.1	sssk	772	NNSHFDKTDSTSDANKPR	789	eeen		sp|Q02805|ROD1_YEAST	Protein ROD1; Resistance to o-dinitrobenzene protein 1;	File: &quot;Y:\QE\08-19-19\QE08246.raw&quot;; SpectrumID: &quot;906&quot;; scans: &quot;3021&quot; RTINSECONDS=984 |id=906|path=../gpm/archive/GPM80100003182.xml|source=F:\Dropbox\projects\MS5114_Sharma\mgf\QE08246.mgf|	1	YEAST	QE08246	#N/A
911	-3	2.97	1144.62	-0.7	3	0.75	15.81	dhpr	164	GKPDEETLKK	173	lree		sp|P46672|ARC1_YEAST	tRNA-aminoacylation cofactor ARC1; Acyl-RNA-complex protein 1; ...	File: &quot;Y:\QE\08-19-19\QE08246.raw&quot;; SpectrumID: &quot;911&quot;; scans: &quot;3027&quot; RTINSECONDS=985 |id=911|path=../gpm/archive/GPM80100003182.xml|source=F:\Dropbox\projects\MS5114_Sharma\mgf\QE08246.mgf|	1	YEAST	QE08246	#N/A
912	-3	2.67	794.5	-0.1	2	0.5	21.3	nggr	63	KHVAALR	69	tvks		sp|P05738|RL9A_YEAST	60S ribosomal protein L9-A {ECO:0000303|PubMed:9559554}; L8; Large ribosomal subunit protein uL6-A {ECO:0000303|PubMed:24524803}; RP24; YL11;	File: &quot;Y:\QE\08-19-19\QE08246.raw&quot;; SpectrumID: &quot;912&quot;; scans: &quot;3028&quot; RTINSECONDS=985 |id=912|path=../gpm/archive/GPM80100003182.xml|source=F:\Dropbox\projects\MS5114_Sharma\mgf\QE08246.mgf|	1	YEAST	QE08246	#N/A
915	-2	2.8	1155.67	-0.7	3	0.75	16.24	iaik	37	LVDDKKAPAAK	47	ldda		sp|P46655|SYEC_YEAST	Glutamate--tRNA ligase, cytoplasmic; EC 6.1.1.17; Glutamyl-tRNA ...	File: &quot;Y:\QE\08-19-19\QE08246.raw&quot;; SpectrumID: &quot;915&quot;; scans: &quot;3031&quot; RTINSECONDS=985 |id=915|path=../gpm/archive/GPM80100003182.xml|source=F:\Dropbox\projects\MS5114_Sharma\mgf\QE08246.mgf|	1	YEAST	QE08246	#N/A
923	-4.5	2.92	1089.54	-1	3	1	11.8	veek	250	GSDKPEVTEK	259	tkpa		sp|P39935|IF4F1_YEAST	Eukaryotic initiation factor 4F subunit p150; eIF-4F p150; eIF4F ...	File: &quot;Y:\QE\08-19-19\QE08246.raw&quot;; SpectrumID: &quot;923&quot;; scans: &quot;3040&quot; RTINSECONDS=986 |id=923|path=../gpm/archive/GPM80100003182.xml|source=F:\Dropbox\projects\MS5114_Sharma\mgf\QE08246.mgf|	1	YEAST	QE08246	#N/A
935	-2.1	2.96	1443.56	-0.1	3	1	15.3	sglk	118	CYTCGQAGHMSR	129	dcqn	C118+Carbamidomethyl; C121+Carbamidomethyl; M127+Oxidation;	sp|P53849|GIS2_YEAST	Zinc finger protein GIS2;	File: &quot;Y:\QE\08-19-19\QE08246.raw&quot;; SpectrumID: &quot;935&quot;; scans: &quot;3052&quot; RTINSECONDS=987 |id=935|path=../gpm/archive/GPM80100003182.xml|source=F:\Dropbox\projects\MS5114_Sharma\mgf\QE08246.mgf|	1	YEAST	QE08246	#N/A
936	-2.1	2.91	1428.73	702.7	2	0.5	12.61	rkdr	514	EKAAEKAEEQAPK	526	eeia		sp|P39936|IF4F2_YEAST	Eukaryotic initiation factor 4F subunit p130; eIF-4F p130; eIF4F ...	File: &quot;Y:\QE\08-19-19\QE08246.raw&quot;; SpectrumID: &quot;936&quot;; scans: &quot;3053&quot; RTINSECONDS=987 |id=936|path=../gpm/archive/GPM80100003182.xml|source=F:\Dropbox\projects\MS5114_Sharma\mgf\QE08246.mgf|	1	YEAST	QE08246	#N/A
937	-5.3	2.77	1742.82	-0.4	3	1	14.5	apsn	386	SQIHTANSNNNVNSSR	401	nnln		sp|P32770|NRP1_YEAST	Asparagine-rich protein; Protein ARP;	File: &quot;Y:\QE\08-19-19\QE08246.raw&quot;; SpectrumID: &quot;937&quot;; scans: &quot;3054&quot; RTINSECONDS=987 |id=937|path=../gpm/archive/GPM80100003182.xml|source=F:\Dropbox\projects\MS5114_Sharma\mgf\QE08246.mgf|	1	YEAST	QE08246	#N/A
939	-5	2.97	988.532	-0.5	3	0.75	16.2	lyvk	11	GKHLSYQR	18	skrv		sp|P05744|RL33A_YEAST	60S ribosomal protein L33-A {ECO:0000303|PubMed:9559554}; L37; ...	File: &quot;Y:\QE\08-19-19\QE08246.raw&quot;; SpectrumID: &quot;939&quot;; scans: &quot;3059&quot; RTINSECONDS=988 |id=939|path=../gpm/archive/GPM80100003182.xml|source=F:\Dropbox\projects\MS5114_Sharma\mgf\QE08246.mgf|	1	YEAST	QE08246	#N/A
942	-4.1	2.88	1076.52	0.4	2	1	12.68	eker	161	VNGESNEVTK	170	frtd		sp|P53297|PBP1_YEAST	PAB1-binding protein 1;	File: &quot;Y:\QE\08-19-19\QE08246.raw&quot;; SpectrumID: &quot;942&quot;; scans: &quot;3062&quot; RTINSECONDS=989 |id=942|path=../gpm/archive/GPM80100003182.xml|source=F:\Dropbox\projects\MS5114_Sharma\mgf\QE08246.mgf|	1	YEAST	QE08246	#N/A
946	-10.7	3.16	2758.19	363.3	4	0.8	10.81	vqkk	24	HSTQDSTTDNGSKENDHSSQAINER	48	tvpe		sp|P53254|UTP22_YEAST	U3 small nucleolar RNA-associated protein 22; U3 snoRNA-associated ...	File: &quot;Y:\QE\08-19-19\QE08246.raw&quot;; SpectrumID: &quot;946&quot;; scans: &quot;3066&quot; RTINSECONDS=989 |id=946|path=../gpm/archive/GPM80100003182.xml|source=F:\Dropbox\projects\MS5114_Sharma\mgf\QE08246.mgf|	1	YEAST	QE08246	#N/A
948	-4	2.31	675.394	-0.7	2	0.667	15.55	klnk	34	AGKPFR	39	qtkf		sp|P49167|RL38_YEAST	60S ribosomal protein L38 {ECO:0000303|PubMed:9559554}; Large ...	File: &quot;Y:\QE\08-19-19\QE08246.raw&quot;; SpectrumID: &quot;948&quot;; scans: &quot;3069&quot; RTINSECONDS=989 |id=948|path=../gpm/archive/GPM80100003182.xml|source=F:\Dropbox\projects\MS5114_Sharma\mgf\QE08246.mgf|	1	YEAST	QE08246	#N/A
951	-4.6	2.75	843.468	-0.4	2	0.667	13.6	hlmy	6	TLGPDGKR	13	iytl		sp|Q6Q547|NOP10_YEAST	H/ACA ribonucleoprotein complex subunit NOP10; Nucleolar protein ...	File: &quot;Y:\QE\08-19-19\QE08246.raw&quot;; SpectrumID: &quot;951&quot;; scans: &quot;3073&quot; RTINSECONDS=990 |id=951|path=../gpm/archive/GPM80100003182.xml|source=F:\Dropbox\projects\MS5114_Sharma\mgf\QE08246.mgf|	1	YEAST	QE08246	#N/A
952	-2.4	2.85	988.532	0.6	2	0.5	16.2	lyvk	11	GKHLSYQR	18	skrv		sp|P05744|RL33A_YEAST	60S ribosomal protein L33-A {ECO:0000303|PubMed:9559554}; L37; ...	File: &quot;Y:\QE\08-19-19\QE08246.raw&quot;; SpectrumID: &quot;952&quot;; scans: &quot;3077&quot; RTINSECONDS=991 |id=952|path=../gpm/archive/GPM80100003182.xml|source=F:\Dropbox\projects\MS5114_Sharma\mgf\QE08246.mgf|	1	YEAST	QE08246	#N/A
953	-3.5	2.94	1362.71	-0.3	4	0.8	13.8	rvlk	161	RKDEIENPPHK	171	dapi		sp|P36525|RM24_YEAST	54S ribosomal protein L24, mitochondrial; Mitochondrial large ...	File: &quot;Y:\QE\08-19-19\QE08246.raw&quot;; SpectrumID: &quot;953&quot;; scans: &quot;3078&quot; RTINSECONDS=991 |id=953|path=../gpm/archive/GPM80100003182.xml|source=F:\Dropbox\projects\MS5114_Sharma\mgf\QE08246.mgf|	1	YEAST	QE08246	#N/A
954	-3.7	2.99	1341.7	0.1	3	0.75	13	qqqk	81	QHQHQPVATPAK	92	kvek		sp|P37263|YC16_YEAST	UPF0743 protein YCR087C-A;	File: &quot;Y:\QE\08-19-19\QE08246.raw&quot;; SpectrumID: &quot;954&quot;; scans: &quot;3079&quot; RTINSECONDS=991 |id=954|path=../gpm/archive/GPM80100003182.xml|source=F:\Dropbox\projects\MS5114_Sharma\mgf\QE08246.mgf|	1	YEAST	QE08246	#N/A
959	-5	2.84	1072.44	-0.5	2	1	11.46	nnsr	957	YDGGNNNYR	965	qnsn		sp|Q02792|XRN2_YEAST	5—-3— exoribonuclease 2; EC 3.1.13.-; Ribonucleic acid-trafficking ...	File: &quot;Y:\QE\08-19-19\QE08246.raw&quot;; SpectrumID: &quot;959&quot;; scans: &quot;3087&quot; RTINSECONDS=993 |id=959|path=../gpm/archive/GPM80100003182.xml|source=F:\Dropbox\projects\MS5114_Sharma\mgf\QE08246.mgf|	1	YEAST	QE08246	#N/A
960	-2.7	3.08	1211.6	-1.8	3	1	12.3	kvlk	51	QTHPDTGISQK	61	smsi		sp|P02294|H2B2_YEAST	Histone H2B.2;	File: &quot;Y:\QE\08-19-19\QE08246.raw&quot;; SpectrumID: &quot;960&quot;; scans: &quot;3088&quot; RTINSECONDS=993 |id=960|path=../gpm/archive/GPM80100003182.xml|source=F:\Dropbox\projects\MS5114_Sharma\mgf\QE08246.mgf|	1	YEAST	QE08246	#N/A
962	-4.2	2.88	1341.7	0.1	2	0.5	13	qqqk	81	QHQHQPVATPAK	92	kvek		sp|P37263|YC16_YEAST	UPF0743 protein YCR087C-A;	File: &quot;Y:\QE\08-19-19\QE08246.raw&quot;; SpectrumID: &quot;962&quot;; scans: &quot;3090&quot; RTINSECONDS=993 |id=962|path=../gpm/archive/GPM80100003182.xml|source=F:\Dropbox\projects\MS5114_Sharma\mgf\QE08246.mgf|	1	YEAST	QE08246	#N/A
965	-2.2	2.63	1089.54	-0.4	2	0.667	11.8	veek	250	GSDKPEVTEK	259	tkpa		sp|P39935|IF4F1_YEAST	Eukaryotic initiation factor 4F subunit p150; eIF-4F p150; eIF4F ...	File: &quot;Y:\QE\08-19-19\QE08246.raw&quot;; SpectrumID: &quot;965&quot;; scans: &quot;3094&quot; RTINSECONDS=993 |id=965|path=../gpm/archive/GPM80100003182.xml|source=F:\Dropbox\projects\MS5114_Sharma\mgf\QE08246.mgf|	1	YEAST	QE08246	#N/A
966	-6.1	3.05	1185.58	0.3	3	0.75	18.4	qvkr	153	HSYAQSSHIR	162	airk		sp|P23248|RS3A2_YEAST	40S ribosomal protein S1-B {ECO:0000255|HAMAP-Rule:MF_03122, ECO:0000303|PubMed:9559554}; RP10B; Small ribosomal subunit protein eS1-B {ECO:0000303|PubMed:24524803};	File: &quot;Y:\QE\08-19-19\QE08246.raw&quot;; SpectrumID: &quot;966&quot;; scans: &quot;3096&quot; RTINSECONDS=994 |id=966|path=../gpm/archive/GPM80100003182.xml|source=F:\Dropbox\projects\MS5114_Sharma\mgf\QE08246.mgf|	1	YEAST	QE08246	#N/A
967	-5.7	2.88	1272.63	-0.3	3	0.75	17.02	hhlr	266	VDSVAHPAPHDK	277	krsi		sp|Q08208|NOP12_YEAST	Nucleolar protein 12;	File: &quot;Y:\QE\08-19-19\QE08246.raw&quot;; SpectrumID: &quot;967&quot;; scans: &quot;3097&quot; RTINSECONDS=994 |id=967|path=../gpm/archive/GPM80100003182.xml|source=F:\Dropbox\projects\MS5114_Sharma\mgf\QE08246.mgf|	1	YEAST	QE08246	#N/A
968	-6.4	2.88	1007.5	-0.3	2	0.667	16.64	avsr	36	RLYNDGNR	43	dqrn		sp|P15424|MS116_YEAST	ATP-dependent RNA helicase MSS116, mitochondrial; EC 3.6.4.13; ...	File: &quot;Y:\QE\08-19-19\QE08246.raw&quot;; SpectrumID: &quot;968&quot;; scans: &quot;3098&quot; RTINSECONDS=994 |id=968|path=../gpm/archive/GPM80100003182.xml|source=F:\Dropbox\projects\MS5114_Sharma\mgf\QE08246.mgf|	1	YEAST	QE08246	#N/A
977	-9.2	2.87	1185.58	-0.1	2	0.5	18.4	qvkr	153	HSYAQSSHIR	162	airk		sp|P23248|RS3A2_YEAST	40S ribosomal protein S1-B {ECO:0000255|HAMAP-Rule:MF_03122, ECO:0000303|PubMed:9559554}; RP10B; Small ribosomal subunit protein eS1-B {ECO:0000303|PubMed:24524803};	File: &quot;Y:\QE\08-19-19\QE08246.raw&quot;; SpectrumID: &quot;977&quot;; scans: &quot;3110&quot; RTINSECONDS=996 |id=977|path=../gpm/archive/GPM80100003182.xml|source=F:\Dropbox\projects\MS5114_Sharma\mgf\QE08246.mgf|	1	YEAST	QE08246	#N/A
984	-10.1	2.79	1272.63	-0.5	2	0.5	17.02	hhlr	266	VDSVAHPAPHDK	277	krsi		sp|Q08208|NOP12_YEAST	Nucleolar protein 12;	File: &quot;Y:\QE\08-19-19\QE08246.raw&quot;; SpectrumID: &quot;984&quot;; scans: &quot;3117&quot; RTINSECONDS=996 |id=984|path=../gpm/archive/GPM80100003182.xml|source=F:\Dropbox\projects\MS5114_Sharma\mgf\QE08246.mgf|	1	YEAST	QE08246	#N/A
985	-4.7	2.87	1173.56	-0.1	3	0.75	13.84	hlrv	267	DSVAHPAPHDK	277	krsi		sp|Q08208|NOP12_YEAST	Nucleolar protein 12;	File: &quot;Y:\QE\08-19-19\QE08246.raw&quot;; SpectrumID: &quot;985&quot;; scans: &quot;3118&quot; RTINSECONDS=996 |id=985|path=../gpm/archive/GPM80100003182.xml|source=F:\Dropbox\projects\MS5114_Sharma\mgf\QE08246.mgf|	1	YEAST	QE08246	#N/A
989	-3.5	3.08	1341.7	-0.6	4	1	13	qqqk	81	QHQHQPVATPAK	92	kvek		sp|P37263|YC16_YEAST	UPF0743 protein YCR087C-A;	File: &quot;Y:\QE\08-19-19\QE08246.raw&quot;; SpectrumID: &quot;989&quot;; scans: &quot;3125&quot; RTINSECONDS=998 |id=989|path=../gpm/archive/GPM80100003182.xml|source=F:\Dropbox\projects\MS5114_Sharma\mgf\QE08246.mgf|	1	YEAST	QE08246	#N/A
991	-2.6	2.75	1162.57	0.3	3	1	12.69	pifk	284	ETISANDREK	293	fney		sp|Q03220|CTL1_YEAST	Polynucleotide 5—-triphosphatase; EC 3.1.3.33; mRNA 5—-triphosphatase; ...	File: &quot;Y:\QE\08-19-19\QE08246.raw&quot;; SpectrumID: &quot;991&quot;; scans: &quot;3127&quot; RTINSECONDS=998 |id=991|path=../gpm/archive/GPM80100003182.xml|source=F:\Dropbox\projects\MS5114_Sharma\mgf\QE08246.mgf|	1	YEAST	QE08246	#N/A
992	-10	2.83	1173.56	0.2	2	0.5	13.84	hlrv	267	DSVAHPAPHDK	277	krsi		sp|Q08208|NOP12_YEAST	Nucleolar protein 12;	File: &quot;Y:\QE\08-19-19\QE08246.raw&quot;; SpectrumID: &quot;992&quot;; scans: &quot;3128&quot; RTINSECONDS=998 |id=992|path=../gpm/archive/GPM80100003182.xml|source=F:\Dropbox\projects\MS5114_Sharma\mgf\QE08246.mgf|	1	YEAST	QE08246	#N/A
993	-7.6	2.86	1503.67	-0.4	3	1	14.16	[	1	MTDETAHPTQSASK	14	qesa		sp|P39935|IF4F1_YEAST	Eukaryotic initiation factor 4F subunit p150; eIF-4F p150; eIF4F ...	File: &quot;Y:\QE\08-19-19\QE08246.raw&quot;; SpectrumID: &quot;993&quot;; scans: &quot;3129&quot; RTINSECONDS=998 |id=993|path=../gpm/archive/GPM80100003182.xml|source=F:\Dropbox\projects\MS5114_Sharma\mgf\QE08246.mgf|	1	YEAST	QE08246	#N/A
994	-3.7	2.72	1162.57	-0.4	2	0.667	12.69	pifk	284	ETISANDREK	293	fney		sp|Q03220|CTL1_YEAST	Polynucleotide 5—-triphosphatase; EC 3.1.3.33; mRNA 5—-triphosphatase; ...	File: &quot;Y:\QE\08-19-19\QE08246.raw&quot;; SpectrumID: &quot;994&quot;; scans: &quot;3130&quot; RTINSECONDS=998 |id=994|path=../gpm/archive/GPM80100003182.xml|source=F:\Dropbox\projects\MS5114_Sharma\mgf\QE08246.mgf|	1	YEAST	QE08246	#N/A
995	-6.8	2.75	1048.52	2.6	2	0.667	18.6	vkrh	154	SYAQSSHIR	162	airk		sp|P23248|RS3A2_YEAST	40S ribosomal protein S1-B {ECO:0000255|HAMAP-Rule:MF_03122, ECO:0000303|PubMed:9559554}; RP10B; Small ribosomal subunit protein eS1-B {ECO:0000303|PubMed:24524803};	File: &quot;Y:\QE\08-19-19\QE08246.raw&quot;; SpectrumID: &quot;995&quot;; scans: &quot;3131&quot; RTINSECONDS=998 |id=995|path=../gpm/archive/GPM80100003182.xml|source=F:\Dropbox\projects\MS5114_Sharma\mgf\QE08246.mgf|	1	YEAST	QE08246	#N/A
997	-2.1	2.68	624.383	-0.6	2	0.667	16.63	itqr	133	HIAVGK	138	qivn		sp|P05755|RS9B_YEAST	40S ribosomal protein S9-B {ECO:0000303|PubMed:9559554}; RP21; ...	File: &quot;Y:\QE\08-19-19\QE08246.raw&quot;; SpectrumID: &quot;997&quot;; scans: &quot;3136&quot; RTINSECONDS=999 |id=997|path=../gpm/archive/GPM80100003182.xml|source=F:\Dropbox\projects\MS5114_Sharma\mgf\QE08246.mgf|	1	YEAST	QE08246	#N/A
1007	-3	2.84	1010.53	0.4	2	0.667	17	grsr	402	NTASFAGSKK	411	tfd]		sp|P27476|NSR1_YEAST	Nuclear localization sequence-binding protein; p67;	File: &quot;Y:\QE\08-19-19\QE08246.raw&quot;; SpectrumID: &quot;1007&quot;; scans: &quot;3149&quot; RTINSECONDS=1001 |id=1007|path=../gpm/archive/GPM80100003182.xml|source=F:\Dropbox\projects\MS5114_Sharma\mgf\QE08246.mgf|	1	YEAST	QE08246	#N/A
1008	-2.8	2.88	945.5	-0.5	3	1	13.71	aeqr	432	GENALKDAK	440	nkln		sp|K2C1_HUMAN|	Keratin, type II cytoskeletal 1; 67 kDa cytokeratin; Cytokeratin-1; ...	File: &quot;Y:\QE\08-19-19\QE08246.raw&quot;; SpectrumID: &quot;1008&quot;; scans: &quot;3150&quot; RTINSECONDS=1001 |id=1008|path=../gpm/archive/GPM80100003182.xml|source=F:\Dropbox\projects\MS5114_Sharma\mgf\QE08246.mgf|	1	HUMAN|	QE08246	#N/A
1009	-4.7	2.81	945.5	0	2	0.667	13.71	aeqr	432	GENALKDAK	440	nkln		sp|K2C1_HUMAN|	Keratin, type II cytoskeletal 1; 67 kDa cytokeratin; Cytokeratin-1; ...	File: &quot;Y:\QE\08-19-19\QE08246.raw&quot;; SpectrumID: &quot;1009&quot;; scans: &quot;3151&quot; RTINSECONDS=1001 |id=1009|path=../gpm/archive/GPM80100003182.xml|source=F:\Dropbox\projects\MS5114_Sharma\mgf\QE08246.mgf|	1	HUMAN|	QE08246	#N/A
1016	-3.3	2.77	1116.61	0.3	2	0.667	19.9	nkgk	16	KVTQMTPAPK	25	isyk	M20+Oxidation;	sp|O14455|RL36B_YEAST	60S ribosomal protein L36-B {ECO:0000303|PubMed:9559554}; L39; ...	File: &quot;Y:\QE\08-19-19\QE08246.raw&quot;; SpectrumID: &quot;1016&quot;; scans: &quot;3158&quot; RTINSECONDS=1002 |id=1016|path=../gpm/archive/GPM80100003182.xml|source=F:\Dropbox\projects\MS5114_Sharma\mgf\QE08246.mgf|	1	YEAST	QE08246	#N/A
1017	-11.1	2.73	1503.67	-0.6	2	0.667	14.16	[	1	MTDETAHPTQSASK	14	qesa		sp|P39935|IF4F1_YEAST	Eukaryotic initiation factor 4F subunit p150; eIF-4F p150; eIF4F ...	File: &quot;Y:\QE\08-19-19\QE08246.raw&quot;; SpectrumID: &quot;1017&quot;; scans: &quot;3159&quot; RTINSECONDS=1002 |id=1017|path=../gpm/archive/GPM80100003182.xml|source=F:\Dropbox\projects\MS5114_Sharma\mgf\QE08246.mgf|	1	YEAST	QE08246	#N/A
1019	-5.3	2.8	1066.52	0.3	2	1	7.49	lmvr	195	QDNPPPEAAK	204	efsk		sp|P25555|GBP2_YEAST	Single-strand telomeric DNA-binding protein GBP2; G-strand-binding ...	File: &quot;Y:\QE\08-19-19\QE08246.raw&quot;; SpectrumID: &quot;1019&quot;; scans: &quot;3162&quot; RTINSECONDS=1002 |id=1019|path=../gpm/archive/GPM80100003182.xml|source=F:\Dropbox\projects\MS5114_Sharma\mgf\QE08246.mgf|	1	YEAST	QE08246	#N/A
1020	-11.2	3.24	1081.61	-0.2	3	0.6	16	lvck	49	KADVDLHKR	57	agel		sp|P0CX55|RS18A_YEAST	40S ribosomal protein S18-A {ECO:0000303|PubMed:9559554}; Small ...	File: &quot;Y:\QE\08-19-19\QE08246.raw&quot;; SpectrumID: &quot;1020&quot;; scans: &quot;3163&quot; RTINSECONDS=1002 |id=1020|path=../gpm/archive/GPM80100003182.xml|source=F:\Dropbox\projects\MS5114_Sharma\mgf\QE08246.mgf|	1	YEAST	QE08246	#N/A
1021	-3.5	2.97	714.414	-0.4	2	1	14.4	rdnk	109	VSPAAAAK	116	kal]		sp|P39939|RS26B_YEAST	40S ribosomal protein S26-B {ECO:0000303|PubMed:9559554}; Small ...	File: &quot;Y:\QE\08-19-19\QE08246.raw&quot;; SpectrumID: &quot;1021&quot;; scans: &quot;3164&quot; RTINSECONDS=1003 |id=1021|path=../gpm/archive/GPM80100003182.xml|source=F:\Dropbox\projects\MS5114_Sharma\mgf\QE08246.mgf|	1	YEAST	QE08246	#N/A
1023	-2.1	2.96	992.564	-0.9	3	0.75	16.55	negk	870	VEKHPNLR	877	igyi		sp|Q08972|NEW1_YEAST	prion formation protein 1;	File: &quot;Y:\QE\08-19-19\QE08246.raw&quot;; SpectrumID: &quot;1023&quot;; scans: &quot;3166&quot; RTINSECONDS=1003 |id=1023|path=../gpm/archive/GPM80100003182.xml|source=F:\Dropbox\projects\MS5114_Sharma\mgf\QE08246.mgf|	1	YEAST	QE08246	#N/A
1024	-3.3	2.81	984.42	0.4	2	0.667	13.79	gyvk	232	MREDYDR	238	lmkn		sp|Q07508|LUC7_YEAST	Protein LUC7;	File: &quot;Y:\QE\08-19-19\QE08246.raw&quot;; SpectrumID: &quot;1024&quot;; scans: &quot;3167&quot; RTINSECONDS=1003 |id=1024|path=../gpm/archive/GPM80100003182.xml|source=F:\Dropbox\projects\MS5114_Sharma\mgf\QE08246.mgf|	1	YEAST	QE08246	#N/A
1032	-5.3	2.88	952.485	-0.4	2	0.667	15.69	plrr	201	HNSLQPEK	208	gvtg		sp|P33329|PPZ2_YEAST	Serine/threonine-protein phosphatase PP-Z2; EC 3.1.3.16;	File: &quot;Y:\QE\08-19-19\QE08246.raw&quot;; SpectrumID: &quot;1032&quot;; scans: &quot;3178&quot; RTINSECONDS=1004 |id=1032|path=../gpm/archive/GPM80100003182.xml|source=F:\Dropbox\projects\MS5114_Sharma\mgf\QE08246.mgf|	1	YEAST	QE08246	#N/A
1036	-4.4	2.57	1033.49	1.2	2	0.667	15.77	ynqr	309	REDLEDTR	316	gtep		sp|P25555|GBP2_YEAST	Single-strand telomeric DNA-binding protein GBP2; G-strand-binding ...	File: &quot;Y:\QE\08-19-19\QE08246.raw&quot;; SpectrumID: &quot;1036&quot;; scans: &quot;3182&quot; RTINSECONDS=1005 |id=1036|path=../gpm/archive/GPM80100003182.xml|source=F:\Dropbox\projects\MS5114_Sharma\mgf\QE08246.mgf|	1	YEAST	QE08246	#N/A
1040	-2.5	2.72	794.5	-1.5	2	0.5	21.3	nggr	63	KHVAALR	69	tvks		sp|P05738|RL9A_YEAST	60S ribosomal protein L9-A {ECO:0000303|PubMed:9559554}; L8; Large ribosomal subunit protein uL6-A {ECO:0000303|PubMed:24524803}; RP24; YL11;	File: &quot;Y:\QE\08-19-19\QE08246.raw&quot;; SpectrumID: &quot;1040&quot;; scans: &quot;3187&quot; RTINSECONDS=1005 |id=1040|path=../gpm/archive/GPM80100003182.xml|source=F:\Dropbox\projects\MS5114_Sharma\mgf\QE08246.mgf|	1	YEAST	QE08246	#N/A
1051	-3.2	3.02	838.478	-0.2	2	0.667	15.87	[mak	4	LVHDVQK	10	kqhr		sp|P34247|UTP11_YEAST	U3 small nucleolar RNA-associated protein 11; U3 snoRNA-associated ...	File: &quot;Y:\QE\08-19-19\QE08246.raw&quot;; SpectrumID: &quot;1051&quot;; scans: &quot;3201&quot; RTINSECONDS=1007 |id=1051|path=../gpm/archive/GPM80100003182.xml|source=F:\Dropbox\projects\MS5114_Sharma\mgf\QE08246.mgf|	1	YEAST	QE08246	#N/A
1056	-8.1	3.15	2217.03	0.4	4	0.8	11.81	rtkr	632	TRPDNEDTGDVGESENKKPK	651	keea	N647+Deamidated;	sp|P37838|NOP4_YEAST	Nucleolar protein 4; Nucleolar protein NOP77;	File: &quot;Y:\QE\08-19-19\QE08246.raw&quot;; SpectrumID: &quot;1056&quot;; scans: &quot;3206&quot; RTINSECONDS=1008 |id=1056|path=../gpm/archive/GPM80100003182.xml|source=F:\Dropbox\projects\MS5114_Sharma\mgf\QE08246.mgf|	1	YEAST	QE08246	#N/A
1061	-4.7	2.63	1869.89	-0.5	3	0.75	18.77	[m	2	SEKPQQEEQEKPQSR	16	rnsf	S2+Acetyl;	sp|P33399|LHP1_YEAST	La protein homolog; La autoantigen homolog; La ribonucleoprotein; ...	File: &quot;Y:\QE\08-19-19\QE08246.raw&quot;; SpectrumID: &quot;1061&quot;; scans: &quot;3213&quot; RTINSECONDS=1009 |id=1061|path=../gpm/archive/GPM80100003182.xml|source=F:\Dropbox\projects\MS5114_Sharma\mgf\QE08246.mgf|	1	YEAST	QE08246	#N/A
1062	-2.5	2.91	1319.55	-0.4	3	1	14.21	vsyk	47	NHTSCISEDEK	57	yqka	C51+Carbamidomethyl;	sp|P37263|YC16_YEAST	UPF0743 protein YCR087C-A;	File: &quot;Y:\QE\08-19-19\QE08246.raw&quot;; SpectrumID: &quot;1062&quot;; scans: &quot;3214&quot; RTINSECONDS=1009 |id=1062|path=../gpm/archive/GPM80100003182.xml|source=F:\Dropbox\projects\MS5114_Sharma\mgf\QE08246.mgf|	1	YEAST	QE08246	#N/A
1068	-4.5	3.15	2887.27	0.1	5	0.833	9.7	kvqk	23	KHSTQDSTTDNGSKENDHSSQAINER	48	tvpe	N33+Deamidated;	sp|P53254|UTP22_YEAST	U3 small nucleolar RNA-associated protein 22; U3 snoRNA-associated ...	File: &quot;Y:\QE\08-19-19\QE08246.raw&quot;; SpectrumID: &quot;1068&quot;; scans: &quot;3220&quot; RTINSECONDS=1009 |id=1068|path=../gpm/archive/GPM80100003182.xml|source=F:\Dropbox\projects\MS5114_Sharma\mgf\QE08246.mgf|	1	YEAST	QE08246	#N/A
1069	-2.6	3.31	2887.27	346.3	4	0.667	9.7	kvqk	23	KHSTQDSTTDNGSKENDHSSQAINER	48	tvpe	N33+Deamidated;	sp|P53254|UTP22_YEAST	U3 small nucleolar RNA-associated protein 22; U3 snoRNA-associated ...	File: &quot;Y:\QE\08-19-19\QE08246.raw&quot;; SpectrumID: &quot;1069&quot;; scans: &quot;3221&quot; RTINSECONDS=1010 |id=1069|path=../gpm/archive/GPM80100003182.xml|source=F:\Dropbox\projects\MS5114_Sharma\mgf\QE08246.mgf|	1	YEAST	QE08246	#N/A
1071	-7.1	2.96	1064.54	0.2	2	0.667	14.33	lfnk	97	YRPETAAEK	105	kerl		sp|P29453|RL8B_YEAST	60S ribosomal protein L8-B {ECO:0000303|PubMed:9559554}; L4; L4-1; Large ribosomal subunit protein eL8-B {ECO:0000303|PubMed:24524803}; RP6; YL5;	File: &quot;Y:\QE\08-19-19\QE08246.raw&quot;; SpectrumID: &quot;1071&quot;; scans: &quot;3226&quot; RTINSECONDS=1011 |id=1071|path=../gpm/archive/GPM80100003182.xml|source=F:\Dropbox\projects\MS5114_Sharma\mgf\QE08246.mgf|	1	YEAST	QE08246	#N/A
1072	-2.2	2.93	1064.54	-0.4	3	1	14.33	lfnk	97	YRPETAAEK	105	kerl		sp|P29453|RL8B_YEAST	60S ribosomal protein L8-B {ECO:0000303|PubMed:9559554}; L4; L4-1; Large ribosomal subunit protein eL8-B {ECO:0000303|PubMed:24524803}; RP6; YL5;	File: &quot;Y:\QE\08-19-19\QE08246.raw&quot;; SpectrumID: &quot;1072&quot;; scans: &quot;3227&quot; RTINSECONDS=1011 |id=1072|path=../gpm/archive/GPM80100003182.xml|source=F:\Dropbox\projects\MS5114_Sharma\mgf\QE08246.mgf|	1	YEAST	QE08246	#N/A
1073	-10.8	3.01	1611.87	-0.5	4	0.8	18.1	pakk	547	AKIEEKPESEPAKR	560	nsge		sp|P53632|PAP2_YEAST	Poly(A) RNA polymerase protein 2; EC 2.7.7.19 {ECO:0000269|PubMed:20696927}; ...	File: &quot;Y:\QE\08-19-19\QE08246.raw&quot;; SpectrumID: &quot;1073&quot;; scans: &quot;3228&quot; RTINSECONDS=1011 |id=1073|path=../gpm/archive/GPM80100003182.xml|source=F:\Dropbox\projects\MS5114_Sharma\mgf\QE08246.mgf|	1	YEAST	QE08246	#N/A
1076	-7.3	2.89	1059.57	0	2	0.667	15.07	kaer	135	VEDQKVVDK	143	alia		sp|Q02326|RL6A_YEAST	60S ribosomal protein L6-A {ECO:0000303|PubMed:9559554}; L17; ...	File: &quot;Y:\QE\08-19-19\QE08246.raw&quot;; SpectrumID: &quot;1076&quot;; scans: &quot;3231&quot; RTINSECONDS=1011 |id=1076|path=../gpm/archive/GPM80100003182.xml|source=F:\Dropbox\projects\MS5114_Sharma\mgf\QE08246.mgf|	1	YEAST	QE08246	#N/A
1078	-2.5	2.76	1042.54	-0.3	2	0.667	13.93	gekg	288	QIKEESTPK	296	vltf	Q288+Ammonia-loss;	sp|P39935|IF4F1_YEAST	Eukaryotic initiation factor 4F subunit p150; eIF-4F p150; eIF4F ...	File: &quot;Y:\QE\08-19-19\QE08246.raw&quot;; SpectrumID: &quot;1078&quot;; scans: &quot;3233&quot; RTINSECONDS=1011 |id=1078|path=../gpm/archive/GPM80100003182.xml|source=F:\Dropbox\projects\MS5114_Sharma\mgf\QE08246.mgf|	1	YEAST	QE08246	#N/A
1082	-2.9	2.84	1319.55	0.2	2	0.667	14.21	vsyk	47	NHTSCISEDEK	57	yqka	C51+Carbamidomethyl;	sp|P37263|YC16_YEAST	UPF0743 protein YCR087C-A;	File: &quot;Y:\QE\08-19-19\QE08246.raw&quot;; SpectrumID: &quot;1082&quot;; scans: &quot;3237&quot; RTINSECONDS=1012 |id=1082|path=../gpm/archive/GPM80100003182.xml|source=F:\Dropbox\projects\MS5114_Sharma\mgf\QE08246.mgf|	1	YEAST	QE08246	#N/A
1084	-3	2.97	1341.7	-0.4	3	0.75	13	qqqk	81	QHQHQPVATPAK	92	kvek		sp|P37263|YC16_YEAST	UPF0743 protein YCR087C-A;	File: &quot;Y:\QE\08-19-19\QE08246.raw&quot;; SpectrumID: &quot;1084&quot;; scans: &quot;3240&quot; RTINSECONDS=1012 |id=1084|path=../gpm/archive/GPM80100003182.xml|source=F:\Dropbox\projects\MS5114_Sharma\mgf\QE08246.mgf|	1	YEAST	QE08246	#N/A
1087	-3.5	2.94	997.64	-0.2	3	0.75	20.4	klhr	1009	TKPVKPLSK	1017	mela		sp|Q00416|SEN1_YEAST	Helicase SEN1; EC 3.6.4.-; tRNA-splicing endonuclease positive ...	File: &quot;Y:\QE\08-19-19\QE08246.raw&quot;; SpectrumID: &quot;1087&quot;; scans: &quot;3244&quot; RTINSECONDS=1013 |id=1087|path=../gpm/archive/GPM80100003182.xml|source=F:\Dropbox\projects\MS5114_Sharma\mgf\QE08246.mgf|	1	YEAST	QE08246	#N/A
1094	-2.5	2.77	1075.58	-1	3	1	20.2	nkgk	16	KVTSMTPAPK	25	isyk	M20+Oxidation;	sp|P05745|RL36A_YEAST	60S ribosomal protein L36-A {ECO:0000303|PubMed:9559554}; L39; ...	File: &quot;Y:\QE\08-19-19\QE08246.raw&quot;; SpectrumID: &quot;1094&quot;; scans: &quot;3253&quot; RTINSECONDS=1014 |id=1094|path=../gpm/archive/GPM80100003182.xml|source=F:\Dropbox\projects\MS5114_Sharma\mgf\QE08246.mgf|	1	YEAST	QE08246	#N/A
1095	-6.7	3.03	1308.65	0.8	3	0.75	16.69	edyr	267	NKYEDEINKR	276	tnae		sp|K2C1_HUMAN|	Keratin, type II cytoskeletal 1; 67 kDa cytokeratin; Cytokeratin-1; ...	File: &quot;Y:\QE\08-19-19\QE08246.raw&quot;; SpectrumID: &quot;1095&quot;; scans: &quot;3254&quot; RTINSECONDS=1014 |id=1095|path=../gpm/archive/GPM80100003182.xml|source=F:\Dropbox\projects\MS5114_Sharma\mgf\QE08246.mgf|	1	HUMAN|	QE08246	#N/A
1096	-5	2.94	960.5	0.4	2	0.667	13.31	aerv	136	EDQKVVDK	143	alia		sp|Q02326|RL6A_YEAST	60S ribosomal protein L6-A {ECO:0000303|PubMed:9559554}; L17; ...	File: &quot;Y:\QE\08-19-19\QE08246.raw&quot;; SpectrumID: &quot;1096&quot;; scans: &quot;3255&quot; RTINSECONDS=1014 |id=1096|path=../gpm/archive/GPM80100003182.xml|source=F:\Dropbox\projects\MS5114_Sharma\mgf\QE08246.mgf|	1	YEAST	QE08246	#N/A
1098	-4.7	2.56	857.52	-0.1	2	0.667	18.3	skaa	12	KAAAALAGGK	21	kskk		sp|Q3E792|RS25A_YEAST	40S ribosomal protein S25-A {ECO:0000303|PubMed:9559554}; RP45; ...	File: &quot;Y:\QE\08-19-19\QE08246.raw&quot;; SpectrumID: &quot;1098&quot;; scans: &quot;3257&quot; RTINSECONDS=1014 |id=1098|path=../gpm/archive/GPM80100003182.xml|source=F:\Dropbox\projects\MS5114_Sharma\mgf\QE08246.mgf|	1	YEAST	QE08246	#N/A
1106	-6.4	3.05	1185.58	-0.2	3	0.75	18.4	qvkr	153	HSYAQSSHIR	162	airk		sp|P23248|RS3A2_YEAST	40S ribosomal protein S1-B {ECO:0000255|HAMAP-Rule:MF_03122, ECO:0000303|PubMed:9559554}; RP10B; Small ribosomal subunit protein eS1-B {ECO:0000303|PubMed:24524803};	File: &quot;Y:\QE\08-19-19\QE08246.raw&quot;; SpectrumID: &quot;1106&quot;; scans: &quot;3266&quot; RTINSECONDS=1015 |id=1106|path=../gpm/archive/GPM80100003182.xml|source=F:\Dropbox\projects\MS5114_Sharma\mgf\QE08246.mgf|	1	YEAST	QE08246	#N/A
1108	-5.6	2.79	865.453	0.1	2	0.667	14.03	dler	112	QFDATKR	118	nfen		sp|P25555|GBP2_YEAST	Single-strand telomeric DNA-binding protein GBP2; G-strand-binding ...	File: &quot;Y:\QE\08-19-19\QE08246.raw&quot;; SpectrumID: &quot;1108&quot;; scans: &quot;3268&quot; RTINSECONDS=1015 |id=1108|path=../gpm/archive/GPM80100003182.xml|source=F:\Dropbox\projects\MS5114_Sharma\mgf\QE08246.mgf|	1	YEAST	QE08246	#N/A
1114	-5.3	3.15	1218.51	-0.6	3	1	19.72	mllr	199	EAMEDHDLSR	208	ysci	M201+Oxidation;	sp|P53131|PRP43_YEAST	Pre-mRNA-splicing factor ATP-dependent RNA helicase PRP43; EC ...	File: &quot;Y:\QE\08-19-19\QE08246.raw&quot;; SpectrumID: &quot;1114&quot;; scans: &quot;3274&quot; RTINSECONDS=1016 |id=1114|path=../gpm/archive/GPM80100003182.xml|source=F:\Dropbox\projects\MS5114_Sharma\mgf\QE08246.mgf|	1	YEAST	QE08246	#N/A
1116	-5.3	3.06	1048.56	-1.3	2	0.5	18.91	qrdr	1447	QSAIISHHR	1455	fitk		sp|P10964|RPA1_YEAST	DNA-directed RNA polymerase I subunit RPA190; EC 2.7.7.6; DNA-directed ...	File: &quot;Y:\QE\08-19-19\QE08246.raw&quot;; SpectrumID: &quot;1116&quot;; scans: &quot;3276&quot; RTINSECONDS=1016 |id=1116|path=../gpm/archive/GPM80100003182.xml|source=F:\Dropbox\projects\MS5114_Sharma\mgf\QE08246.mgf|	1	YEAST	QE08246	#N/A
1117	-2.3	3.02	1226.61	0.1	3	0.75	14.8	afkk	293	KHGIDVSDNNK	303	alak		sp|P16474|BIP_YEAST	Endoplasmic reticulum chaperone BiP {ECO:0000305}; EC 3.6.4.10 ...	File: &quot;Y:\QE\08-19-19\QE08246.raw&quot;; SpectrumID: &quot;1117&quot;; scans: &quot;3277&quot; RTINSECONDS=1016 |id=1117|path=../gpm/archive/GPM80100003182.xml|source=F:\Dropbox\projects\MS5114_Sharma\mgf\QE08246.mgf|	1	YEAST	QE08246	#N/A
1119	-3.4	2.9	1019.48	0.5	2	1	15.77	iwvr	123	AVNTGMEPGK	132	tsff	M128+Oxidation;	sp|P05317|RLA0_YEAST	60S acidic ribosomal protein P0 {ECO:0000303|PubMed:9559554}; ...	File: &quot;Y:\QE\08-19-19\QE08246.raw&quot;; SpectrumID: &quot;1119&quot;; scans: &quot;3280&quot; RTINSECONDS=1017 |id=1119|path=../gpm/archive/GPM80100003182.xml|source=F:\Dropbox\projects\MS5114_Sharma\mgf\QE08246.mgf|	1	YEAST	QE08246	#N/A
1120	-3.2	2.85	1024.59	0.3	2	0.4	17.1	vitk	109	LHLDKDRK	116	aliq		sp|P53221|RL26B_YEAST	60S ribosomal protein L26-B {ECO:0000303|PubMed:9559554}; L33; ...	File: &quot;Y:\QE\08-19-19\QE08246.raw&quot;; SpectrumID: &quot;1120&quot;; scans: &quot;3281&quot; RTINSECONDS=1017 |id=1120|path=../gpm/archive/GPM80100003182.xml|source=F:\Dropbox\projects\MS5114_Sharma\mgf\QE08246.mgf|	1	YEAST	QE08246	#N/A
1121	-5	2.68	887.458	-0.1	2	0.667	12.26	tivr	59	DLDRPGSK	66	fhkr		sp|P14126|RL3_YEAST	60S ribosomal protein L3 {ECO:0000303|PubMed:9559554}; Large ribosomal subunit protein uL3 {ECO:0000303|PubMed:24524803}; Maintenance of killer protein 8; RP1; Trichodermin resistance protein; YL1;	File: &quot;Y:\QE\08-19-19\QE08246.raw&quot;; SpectrumID: &quot;1121&quot;; scans: &quot;3282&quot; RTINSECONDS=1017 |id=1121|path=../gpm/archive/GPM80100003182.xml|source=F:\Dropbox\projects\MS5114_Sharma\mgf\QE08246.mgf|	1	YEAST	QE08246	#N/A
1122	-6.8	2.86	848.426	-0.4	2	0.667	14.03	dler	112	QFDATKR	118	nfen	Q112+Ammonia-loss;	sp|P25555|GBP2_YEAST	Single-strand telomeric DNA-binding protein GBP2; G-strand-binding ...	File: &quot;Y:\QE\08-19-19\QE08246.raw&quot;; SpectrumID: &quot;1122&quot;; scans: &quot;3283&quot; RTINSECONDS=1017 |id=1122|path=../gpm/archive/GPM80100003182.xml|source=F:\Dropbox\projects\MS5114_Sharma\mgf\QE08246.mgf|	1	YEAST	QE08246	#N/A
1126	-3.6	2.58	1012.51	-1.4	3	1	15.8	rcek	88	TGHSGTLDPK	97	vtgc		sp|P33322|CBF5_YEAST	H/ACA ribonucleoprotein complex subunit CBF5; EC 5.4.99.- {ECO:0000269|PubMed:21131909, ...	File: &quot;Y:\QE\08-19-19\QE08246.raw&quot;; SpectrumID: &quot;1126&quot;; scans: &quot;3287&quot; RTINSECONDS=1017 |id=1126|path=../gpm/archive/GPM80100003182.xml|source=F:\Dropbox\projects\MS5114_Sharma\mgf\QE08246.mgf|	1	YEAST	QE08246	#N/A
1128	-3.1	2.87	903.516	0	2	0.5	16.8	tnsk	100	IAALNHHK	107	nssg		sp|Q12080|NOP53_YEAST	Ribosome biogenesis protein NOP53 {ECO:0000305}; Nucleolar protein ...	File: &quot;Y:\QE\08-19-19\QE08246.raw&quot;; SpectrumID: &quot;1128&quot;; scans: &quot;3289&quot; RTINSECONDS=1017 |id=1128|path=../gpm/archive/GPM80100003182.xml|source=F:\Dropbox\projects\MS5114_Sharma\mgf\QE08246.mgf|	1	YEAST	QE08246	#N/A
1129	-3.4	2.98	1437.71	-0.8	3	0.75	14.44	nshr	149	KTSSQSSIYGHSR	161	rhsl		sp|P24276|SSD1_YEAST	Protein SSD1; Protein SRK1;	File: &quot;Y:\QE\08-19-19\QE08246.raw&quot;; SpectrumID: &quot;1129&quot;; scans: &quot;3290&quot; RTINSECONDS=1017 |id=1129|path=../gpm/archive/GPM80100003182.xml|source=F:\Dropbox\projects\MS5114_Sharma\mgf\QE08246.mgf|	1	YEAST	QE08246	#N/A
1132	-15	2.88	2216.04	1	3	0.6	11.81	rtkr	632	TRPDNEDTGDVGESENKKPK	651	keea		sp|P37838|NOP4_YEAST	Nucleolar protein 4; Nucleolar protein NOP77;	File: &quot;Y:\QE\08-19-19\QE08246.raw&quot;; SpectrumID: &quot;1132&quot;; scans: &quot;3293&quot; RTINSECONDS=1018 |id=1132|path=../gpm/archive/GPM80100003182.xml|source=F:\Dropbox\projects\MS5114_Sharma\mgf\QE08246.mgf|	1	YEAST	QE08246	#N/A
1137	-7.9	3.07	2759.17	1.7	4	0.8	10.81	vqkk	24	HSTQDSTTDNGSKENDHSSQAINER	48	tvpe	N33+Deamidated;	sp|P53254|UTP22_YEAST	U3 small nucleolar RNA-associated protein 22; U3 snoRNA-associated ...	File: &quot;Y:\QE\08-19-19\QE08246.raw&quot;; SpectrumID: &quot;1137&quot;; scans: &quot;3298&quot; RTINSECONDS=1018 |id=1137|path=../gpm/archive/GPM80100003182.xml|source=F:\Dropbox\projects\MS5114_Sharma\mgf\QE08246.mgf|	1	YEAST	QE08246	#N/A
1139	-2.3	3.05	1024.59	0	3	0.6	17.1	vitk	109	LHLDKDRK	116	aliq		sp|P53221|RL26B_YEAST	60S ribosomal protein L26-B {ECO:0000303|PubMed:9559554}; L33; ...	File: &quot;Y:\QE\08-19-19\QE08246.raw&quot;; SpectrumID: &quot;1139&quot;; scans: &quot;3301&quot; RTINSECONDS=1019 |id=1139|path=../gpm/archive/GPM80100003182.xml|source=F:\Dropbox\projects\MS5114_Sharma\mgf\QE08246.mgf|	1	YEAST	QE08246	#N/A
1140	-4.8	2.58	882.468	0.2	2	0.667	16.02	saak	174	AIEEVHGK	181	sfan		sp|Q01560|NOP3_YEAST	Nucleolar protein 3; Mitochondrial targeting suppressor 1 protein; ...	File: &quot;Y:\QE\08-19-19\QE08246.raw&quot;; SpectrumID: &quot;1140&quot;; scans: &quot;3303&quot; RTINSECONDS=1019 |id=1140|path=../gpm/archive/GPM80100003182.xml|source=F:\Dropbox\projects\MS5114_Sharma\mgf\QE08246.mgf|	1	YEAST	QE08246	#N/A
1141	-4.2	2.75	1059.49	0.8	2	0.667	21.06	kfak	42	LHMGTDDVR	50	lape	M44+Oxidation;	sp|P0C2H8|RL31A_YEAST	60S ribosomal protein L31-A {ECO:0000303|PubMed:9559554}; L34; ...	File: &quot;Y:\QE\08-19-19\QE08246.raw&quot;; SpectrumID: &quot;1141&quot;; scans: &quot;3304&quot; RTINSECONDS=1019 |id=1141|path=../gpm/archive/GPM80100003182.xml|source=F:\Dropbox\projects\MS5114_Sharma\mgf\QE08246.mgf|	1	YEAST	QE08246	#N/A
1142	-9.1	2.97	1463.59	-0.1	3	1	12.47	efak	76	TCVADESHAGCEK	88	slht	C77+Carbamidomethyl; C86+Carbamidomethyl;	sp|ALBU_BOVIN|	Serum albumin; BSA; Bos d 6; Flags: Precursor;	File: &quot;Y:\QE\08-19-19\QE08246.raw&quot;; SpectrumID: &quot;1142&quot;; scans: &quot;3305&quot; RTINSECONDS=1019 |id=1142|path=../gpm/archive/GPM80100003182.xml|source=F:\Dropbox\projects\MS5114_Sharma\mgf\QE08246.mgf|	1	BOVIN|	QE08246	#N/A
1145	-2.6	2.42	1012.51	0.3	2	0.667	15.8	rcek	88	TGHSGTLDPK	97	vtgc		sp|P33322|CBF5_YEAST	H/ACA ribonucleoprotein complex subunit CBF5; EC 5.4.99.- {ECO:0000269|PubMed:21131909, ...	File: &quot;Y:\QE\08-19-19\QE08246.raw&quot;; SpectrumID: &quot;1145&quot;; scans: &quot;3308&quot; RTINSECONDS=1019 |id=1145|path=../gpm/archive/GPM80100003182.xml|source=F:\Dropbox\projects\MS5114_Sharma\mgf\QE08246.mgf|	1	YEAST	QE08246	#N/A
1150	-2.7	3.09	797.415	-0.1	2	0.667	17	vckk	50	ADVDLHK	56	rage		sp|P0CX55|RS18A_YEAST	40S ribosomal protein S18-A {ECO:0000303|PubMed:9559554}; Small ...	File: &quot;Y:\QE\08-19-19\QE08246.raw&quot;; SpectrumID: &quot;1150&quot;; scans: &quot;3313&quot; RTINSECONDS=1020 |id=1150|path=../gpm/archive/GPM80100003182.xml|source=F:\Dropbox\projects\MS5114_Sharma\mgf\QE08246.mgf|	1	YEAST	QE08246	#N/A
1152	-4.1	2.97	1611.87	1.2	3	0.6	18.1	pakk	547	AKIEEKPESEPAKR	560	nsge		sp|P53632|PAP2_YEAST	Poly(A) RNA polymerase protein 2; EC 2.7.7.19 {ECO:0000269|PubMed:20696927}; ...	File: &quot;Y:\QE\08-19-19\QE08246.raw&quot;; SpectrumID: &quot;1152&quot;; scans: &quot;3315&quot; RTINSECONDS=1020 |id=1152|path=../gpm/archive/GPM80100003182.xml|source=F:\Dropbox\projects\MS5114_Sharma\mgf\QE08246.mgf|	1	YEAST	QE08246	#N/A
1153	-12.9	2.79	1463.59	0.5	2	0.667	12.47	efak	76	TCVADESHAGCEK	88	slht	C77+Carbamidomethyl; C86+Carbamidomethyl;	sp|ALBU_BOVIN|	Serum albumin; BSA; Bos d 6; Flags: Precursor;	File: &quot;Y:\QE\08-19-19\QE08246.raw&quot;; SpectrumID: &quot;1153&quot;; scans: &quot;3316&quot; RTINSECONDS=1020 |id=1153|path=../gpm/archive/GPM80100003182.xml|source=F:\Dropbox\projects\MS5114_Sharma\mgf\QE08246.mgf|	1	BOVIN|	QE08246	#N/A
1158	-2.1	2.85	624.383	0	2	0.667	16.63	itqr	133	HIAVGK	138	qivn		sp|P05755|RS9B_YEAST	40S ribosomal protein S9-B {ECO:0000303|PubMed:9559554}; RP21; ...	File: &quot;Y:\QE\08-19-19\QE08246.raw&quot;; SpectrumID: &quot;1158&quot;; scans: &quot;3322&quot; RTINSECONDS=1021 |id=1158|path=../gpm/archive/GPM80100003182.xml|source=F:\Dropbox\projects\MS5114_Sharma\mgf\QE08246.mgf|	1	YEAST	QE08246	#N/A
1162	-3.8	2.87	925.51	0	2	0.5	17.07	lvck	49	KADVDLHK	56	rage		sp|P0CX55|RS18A_YEAST	40S ribosomal protein S18-A {ECO:0000303|PubMed:9559554}; Small ...	File: &quot;Y:\QE\08-19-19\QE08246.raw&quot;; SpectrumID: &quot;1162&quot;; scans: &quot;3326&quot; RTINSECONDS=1021 |id=1162|path=../gpm/archive/GPM80100003182.xml|source=F:\Dropbox\projects\MS5114_Sharma\mgf\QE08246.mgf|	1	YEAST	QE08246	#N/A
1170	-12.7	2.81	1588.68	-0.8	2	1	10.4	ggsr	610	GGSSSGGGYGSGGGGSSSVK	629	gssg		sp|K22E_HUMAN|	Keratin, type II cytoskeletal 2 epidermal; Cytokeratin-2e; CK-2e; ...	File: &quot;Y:\QE\08-19-19\QE08246.raw&quot;; SpectrumID: &quot;1170&quot;; scans: &quot;3334&quot; RTINSECONDS=1022 |id=1170|path=../gpm/archive/GPM80100003182.xml|source=F:\Dropbox\projects\MS5114_Sharma\mgf\QE08246.mgf|	1	HUMAN|	QE08246	#N/A
1173	-6.3	2.82	1116.59	1	2	0.667	15.98	qgek	287	GQIKEESTPK	296	vltf		sp|P39935|IF4F1_YEAST	Eukaryotic initiation factor 4F subunit p150; eIF-4F p150; eIF4F ...	File: &quot;Y:\QE\08-19-19\QE08246.raw&quot;; SpectrumID: &quot;1173&quot;; scans: &quot;3338&quot; RTINSECONDS=1022 |id=1173|path=../gpm/archive/GPM80100003182.xml|source=F:\Dropbox\projects\MS5114_Sharma\mgf\QE08246.mgf|	1	YEAST	QE08246	#N/A
1176	-2.7	2.75	755.46	0.3	2	0.5	20.63	kner	301	MHVLKK	306	qyea		sp|P04147|PABP_YEAST	Polyadenylate-binding protein, cytoplasmic and nuclear; PABP; ...	File: &quot;Y:\QE\08-19-19\QE08246.raw&quot;; SpectrumID: &quot;1176&quot;; scans: &quot;3342&quot; RTINSECONDS=1023 |id=1176|path=../gpm/archive/GPM80100003182.xml|source=F:\Dropbox\projects\MS5114_Sharma\mgf\QE08246.mgf|	1	YEAST	QE08246	#N/A
1178	-5.9	2.87	953.516	0.9	2	0.5	16.99	vckk	50	ADVDLHKR	57	agel		sp|P0CX55|RS18A_YEAST	40S ribosomal protein S18-A {ECO:0000303|PubMed:9559554}; Small ...	File: &quot;Y:\QE\08-19-19\QE08246.raw&quot;; SpectrumID: &quot;1178&quot;; scans: &quot;3344&quot; RTINSECONDS=1023 |id=1178|path=../gpm/archive/GPM80100003182.xml|source=F:\Dropbox\projects\MS5114_Sharma\mgf\QE08246.mgf|	1	YEAST	QE08246	#N/A
1181	-2.1	2.96	783.436	0.5	2	0.667	18.59	lgnr	863	HLASVEK	869	laal		sp|Q07807|PUF3_YEAST	mRNA-binding protein PUF3; Pumilio homology domain family member ...	File: &quot;Y:\QE\08-19-19\QE08246.raw&quot;; SpectrumID: &quot;1181&quot;; scans: &quot;3347&quot; RTINSECONDS=1023 |id=1181|path=../gpm/archive/GPM80100003182.xml|source=F:\Dropbox\projects\MS5114_Sharma\mgf\QE08246.mgf|	1	YEAST	QE08246	#N/A
1182	-5.6	3.13	1081.61	0.6	3	0.6	16	lvck	49	KADVDLHKR	57	agel		sp|P0CX55|RS18A_YEAST	40S ribosomal protein S18-A {ECO:0000303|PubMed:9559554}; Small ...	File: &quot;Y:\QE\08-19-19\QE08246.raw&quot;; SpectrumID: &quot;1182&quot;; scans: &quot;3348&quot; RTINSECONDS=1023 |id=1182|path=../gpm/archive/GPM80100003182.xml|source=F:\Dropbox\projects\MS5114_Sharma\mgf\QE08246.mgf|	1	YEAST	QE08246	#N/A
1183	-15	3.05	1202.51	0	2	0.667	7.92	aktc	78	VADESHAGCEK	88	slht	C86+Carbamidomethyl;	sp|ALBU_BOVIN|	Serum albumin; BSA; Bos d 6; Flags: Precursor;	File: &quot;Y:\QE\08-19-19\QE08246.raw&quot;; SpectrumID: &quot;1183&quot;; scans: &quot;3349&quot; RTINSECONDS=1024 |id=1183|path=../gpm/archive/GPM80100003182.xml|source=F:\Dropbox\projects\MS5114_Sharma\mgf\QE08246.mgf|	1	BOVIN|	QE08246	#N/A
1184	-2.1	3.09	1494.65	0	3	1	12.4	snsr	847	FNNHNQSNSNRY	858	ssnr		sp|P39936|IF4F2_YEAST	Eukaryotic initiation factor 4F subunit p130; eIF-4F p130; eIF4F ...	File: &quot;Y:\QE\08-19-19\QE08246.raw&quot;; SpectrumID: &quot;1184&quot;; scans: &quot;3350&quot; RTINSECONDS=1024 |id=1184|path=../gpm/archive/GPM80100003182.xml|source=F:\Dropbox\projects\MS5114_Sharma\mgf\QE08246.mgf|	1	YEAST	QE08246	#N/A
1191	-8	2.64	1362.54	2.2	2	0.667	10.32	fakt	77	CVADESHAGCEK	88	slht	C77+Carbamidomethyl; C86+Carbamidomethyl;	sp|ALBU_BOVIN|	Serum albumin; BSA; Bos d 6; Flags: Precursor;	File: &quot;Y:\QE\08-19-19\QE08246.raw&quot;; SpectrumID: &quot;1191&quot;; scans: &quot;3357&quot; RTINSECONDS=1024 |id=1191|path=../gpm/archive/GPM80100003182.xml|source=F:\Dropbox\projects\MS5114_Sharma\mgf\QE08246.mgf|	1	BOVIN|	QE08246	#N/A
1192	-2.4	2.68	1028.5	1.2	2	1	19.17	[m	2	SAPEAQQQK	10	rggf	S2+Acetyl;	sp|P25443|RS2_YEAST	40S ribosomal protein S2 {ECO:0000303|PubMed:9559554}; Omnipotent ...	File: &quot;Y:\QE\08-19-19\QE08246.raw&quot;; SpectrumID: &quot;1192&quot;; scans: &quot;3358&quot; RTINSECONDS=1024 |id=1192|path=../gpm/archive/GPM80100003182.xml|source=F:\Dropbox\projects\MS5114_Sharma\mgf\QE08246.mgf|	1	YEAST	QE08246	#N/A
1196	-4.2	2.88	767.452	0.1	2	0.5	14.38	kkad	52	VDLHKR	57	agel		sp|P0CX55|RS18A_YEAST	40S ribosomal protein S18-A {ECO:0000303|PubMed:9559554}; Small ...	File: &quot;Y:\QE\08-19-19\QE08246.raw&quot;; SpectrumID: &quot;1196&quot;; scans: &quot;3363&quot; RTINSECONDS=1025 |id=1196|path=../gpm/archive/GPM80100003182.xml|source=F:\Dropbox\projects\MS5114_Sharma\mgf\QE08246.mgf|	1	YEAST	QE08246	#N/A
1197	-8.3	2.97	1551.72	0.6	3	0.75	22.9	dikr	391	YKEEMHQSLSQR	402	vpta	M395+Oxidation;	sp|P23293|BUR1_YEAST	Serine/threonine-protein kinase BUR1; EC 2.7.11.22; EC 2.7.11.23; ...	File: &quot;Y:\QE\08-19-19\QE08246.raw&quot;; SpectrumID: &quot;1197&quot;; scans: &quot;3364&quot; RTINSECONDS=1025 |id=1197|path=../gpm/archive/GPM80100003182.xml|source=F:\Dropbox\projects\MS5114_Sharma\mgf\QE08246.mgf|	1	YEAST	QE08246	#N/A
1198	-3.3	2.68	1039.47	0.7	2	1	10.91	tear	426	AYNADADTAK	435	aasd		sp|Q12499|NOP58_YEAST	Nucleolar protein 58; Nucleolar protein 5;	File: &quot;Y:\QE\08-19-19\QE08246.raw&quot;; SpectrumID: &quot;1198&quot;; scans: &quot;3365&quot; RTINSECONDS=1025 |id=1198|path=../gpm/archive/GPM80100003182.xml|source=F:\Dropbox\projects\MS5114_Sharma\mgf\QE08246.mgf|	1	YEAST	QE08246	#N/A
1201	-4.5	2.8	1503.66	0.6	3	1	18.7	derk	968	NALSGENTGHMSNR	981	kkhl	M978+Oxidation;	sp|P53552|THO2_YEAST	THO complex subunit 2; Low dye-binding protein 5; THO complex ...	File: &quot;Y:\QE\08-19-19\QE08246.raw&quot;; SpectrumID: &quot;1201&quot;; scans: &quot;3368&quot; RTINSECONDS=1025 |id=1201|path=../gpm/archive/GPM80100003182.xml|source=F:\Dropbox\projects\MS5114_Sharma\mgf\QE08246.mgf|	1	YEAST	QE08246	#N/A
1202	-8.3	2.9	1234.59	0.7	2	0.667	14.71	lsrk	206	ERDSQLEETK	215	ahyt		sp|P04147|PABP_YEAST	Polyadenylate-binding protein, cytoplasmic and nuclear; PABP; ...	File: &quot;Y:\QE\08-19-19\QE08246.raw&quot;; SpectrumID: &quot;1202&quot;; scans: &quot;3369&quot; RTINSECONDS=1026 |id=1202|path=../gpm/archive/GPM80100003182.xml|source=F:\Dropbox\projects\MS5114_Sharma\mgf\QE08246.mgf|	1	YEAST	QE08246	#N/A
1203	-2.3	3.04	948.493	0.6	2	0.667	15.04	vqkl	316	ANNIMNKK	323	eclf	M320+Oxidation;	sp|P15424|MS116_YEAST	ATP-dependent RNA helicase MSS116, mitochondrial; EC 3.6.4.13; ...	File: &quot;Y:\QE\08-19-19\QE08246.raw&quot;; SpectrumID: &quot;1203&quot;; scans: &quot;3370&quot; RTINSECONDS=1026 |id=1203|path=../gpm/archive/GPM80100003182.xml|source=F:\Dropbox\projects\MS5114_Sharma\mgf\QE08246.mgf|	1	YEAST	QE08246	#N/A
1204	-3.6	2.86	1037.53	0.9	3	1	17.3	eiek	147	MKQESLSSK	155	eiid		sp|P41814|TRM6_YEAST	tRNA (adenine(58)-N(1))-methyltransferase non-catalytic subunit ...	File: &quot;Y:\QE\08-19-19\QE08246.raw&quot;; SpectrumID: &quot;1204&quot;; scans: &quot;3371&quot; RTINSECONDS=1026 |id=1204|path=../gpm/archive/GPM80100003182.xml|source=F:\Dropbox\projects\MS5114_Sharma\mgf\QE08246.mgf|	1	YEAST	QE08246	#N/A
1210	-3.3	2.85	953.516	0.7	3	0.75	16.99	vckk	50	ADVDLHKR	57	agel		sp|P0CX55|RS18A_YEAST	40S ribosomal protein S18-A {ECO:0000303|PubMed:9559554}; Small ...	File: &quot;Y:\QE\08-19-19\QE08246.raw&quot;; SpectrumID: &quot;1210&quot;; scans: &quot;3379&quot; RTINSECONDS=1027 |id=1210|path=../gpm/archive/GPM80100003182.xml|source=F:\Dropbox\projects\MS5114_Sharma\mgf\QE08246.mgf|	1	YEAST	QE08246	#N/A
1214	-2.6	2.62	1551.72	-0.2	4	1	22.9	dikr	391	YKEEMHQSLSQR	402	vpta	M395+Oxidation;	sp|P23293|BUR1_YEAST	Serine/threonine-protein kinase BUR1; EC 2.7.11.22; EC 2.7.11.23; ...	File: &quot;Y:\QE\08-19-19\QE08246.raw&quot;; SpectrumID: &quot;1214&quot;; scans: &quot;3383&quot; RTINSECONDS=1027 |id=1214|path=../gpm/archive/GPM80100003182.xml|source=F:\Dropbox\projects\MS5114_Sharma\mgf\QE08246.mgf|	1	YEAST	QE08246	#N/A
1216	-3.1	2.93	985.495	0	2	0.667	17.48	wipr	843	GELVESHSK	851	mvae		sp|P16521|EF3A_YEAST	Elongation factor 3A; EF-3; EF-3A; Eukaryotic elongation factor ...	File: &quot;Y:\QE\08-19-19\QE08246.raw&quot;; SpectrumID: &quot;1216&quot;; scans: &quot;3385&quot; RTINSECONDS=1027 |id=1216|path=../gpm/archive/GPM80100003182.xml|source=F:\Dropbox\projects\MS5114_Sharma\mgf\QE08246.mgf|	1	YEAST	QE08246	#N/A
1218	-7.4	2.81	1748.68	1	3	1	9.74	fydr	488	ARDDADEDEEDPDTR	502	ssgk		sp|P16140|VATB_YEAST	V-type proton ATPase subunit B; V-ATPase subunit B; V-ATPase 57 kDa subunit; Vacuolar proton pump subunit B;	File: &quot;Y:\QE\08-19-19\QE08246.raw&quot;; SpectrumID: &quot;1218&quot;; scans: &quot;3387&quot; RTINSECONDS=1028 |id=1218|path=../gpm/archive/GPM80100003182.xml|source=F:\Dropbox\projects\MS5114_Sharma\mgf\QE08246.mgf|	1	YEAST	QE08246	#N/A
1222	-7.6	3.04	1765.65	0.5	2	1	9.12	drdr	30	YDDYNDSSSNNGNGSR	45	rqrr	N40+Deamidated;	sp|P25555|GBP2_YEAST	Single-strand telomeric DNA-binding protein GBP2; G-strand-binding ...	File: &quot;Y:\QE\08-19-19\QE08246.raw&quot;; SpectrumID: &quot;1222&quot;; scans: &quot;3391&quot; RTINSECONDS=1028 |id=1222|path=../gpm/archive/GPM80100003182.xml|source=F:\Dropbox\projects\MS5114_Sharma\mgf\QE08246.mgf|	1	YEAST	QE08246	#N/A
1223	-7.2	3.07	2216.04	0.3	4	0.8	11.81	rtkr	632	TRPDNEDTGDVGESENKKPK	651	keea		sp|P37838|NOP4_YEAST	Nucleolar protein 4; Nucleolar protein NOP77;	File: &quot;Y:\QE\08-19-19\QE08246.raw&quot;; SpectrumID: &quot;1223&quot;; scans: &quot;3393&quot; RTINSECONDS=1028 |id=1223|path=../gpm/archive/GPM80100003182.xml|source=F:\Dropbox\projects\MS5114_Sharma\mgf\QE08246.mgf|	1	YEAST	QE08246	#N/A
1233	-2.1	2.64	1006.47	-0.2	2	1	13.48	tqpk	691	GEISEENTK	699	ikss		sp|P17629|HPR1_YEAST	THO complex subunit HPR1; Hyperrecombination protein 1;	File: &quot;Y:\QE\08-19-19\QE08246.raw&quot;; SpectrumID: &quot;1233&quot;; scans: &quot;3403&quot; RTINSECONDS=1029 |id=1233|path=../gpm/archive/GPM80100003182.xml|source=F:\Dropbox\projects\MS5114_Sharma\mgf\QE08246.mgf|	1	YEAST	QE08246	#N/A
1235	-2.2	2.78	702.451	0.1	2	0.667	14.89	krtk	7	KVGITGK	13	ygvr		sp|P0CX26|RL43B_YEAST	60S ribosomal protein L43-B {ECO:0000303|PubMed:9559554}; L37a; ...	File: &quot;Y:\QE\08-19-19\QE08246.raw&quot;; SpectrumID: &quot;1235&quot;; scans: &quot;3405&quot; RTINSECONDS=1029 |id=1235|path=../gpm/archive/GPM80100003182.xml|source=F:\Dropbox\projects\MS5114_Sharma\mgf\QE08246.mgf|	1	YEAST	QE08246	#N/A
1239	-2.5	3.13	1151.63	-0.6	3	0.6	17.8	prrr	7	GLAYHHTKPK	16	gqls		sp|Q03782|SNU56_YEAST	56 kDa U1 small nuclear ribonucleoprotein component;	File: &quot;Y:\QE\08-19-19\QE08246.raw&quot;; SpectrumID: &quot;1239&quot;; scans: &quot;3412&quot; RTINSECONDS=1030 |id=1239|path=../gpm/archive/GPM80100003182.xml|source=F:\Dropbox\projects\MS5114_Sharma\mgf\QE08246.mgf|	1	YEAST	QE08246	#N/A
1240	-4.1	2.88	1211.6	-0.4	3	1	12.3	kvlk	51	QTHPDTGISQK	61	smsi		sp|P02294|H2B2_YEAST	Histone H2B.2;	File: &quot;Y:\QE\08-19-19\QE08246.raw&quot;; SpectrumID: &quot;1240&quot;; scans: &quot;3413&quot; RTINSECONDS=1031 |id=1240|path=../gpm/archive/GPM80100003182.xml|source=F:\Dropbox\projects\MS5114_Sharma\mgf\QE08246.mgf|	1	YEAST	QE08246	#N/A
1242	-5.9	2.89	900.562	-0.1	3	0.75	18	delr	597	KAEVGLKR	604	vvtk		sp|P11484|SSB1_YEAST	Ribosome-associated molecular chaperone SSB1 {ECO:0000303|PubMed:11739779}; ...	File: &quot;Y:\QE\08-19-19\QE08246.raw&quot;; SpectrumID: &quot;1242&quot;; scans: &quot;3415&quot; RTINSECONDS=1031 |id=1242|path=../gpm/archive/GPM80100003182.xml|source=F:\Dropbox\projects\MS5114_Sharma\mgf\QE08246.mgf|	1	YEAST	QE08246	#N/A
1245	-4.9	2.77	1211.6	0.3	2	0.667	12.3	kvlk	51	QTHPDTGISQK	61	smsi		sp|P02294|H2B2_YEAST	Histone H2B.2;	File: &quot;Y:\QE\08-19-19\QE08246.raw&quot;; SpectrumID: &quot;1245&quot;; scans: &quot;3418&quot; RTINSECONDS=1031 |id=1245|path=../gpm/archive/GPM80100003182.xml|source=F:\Dropbox\projects\MS5114_Sharma\mgf\QE08246.mgf|	1	YEAST	QE08246	#N/A
1246	-6.5	3.17	1143.54	-0.3	2	0.667	21.98	vtik	288	KDVDGAYMTK	297	vdlq	M295+Oxidation;	sp|K2C1_HUMAN|	Keratin, type II cytoskeletal 1; 67 kDa cytokeratin; Cytokeratin-1; ...	File: &quot;Y:\QE\08-19-19\QE08246.raw&quot;; SpectrumID: &quot;1246&quot;; scans: &quot;3419&quot; RTINSECONDS=1031 |id=1246|path=../gpm/archive/GPM80100003182.xml|source=F:\Dropbox\projects\MS5114_Sharma\mgf\QE08246.mgf|	1	HUMAN|	QE08246	#N/A
1247	-3.6	2.89	1573.81	-0.5	3	0.75	18.19	nldr	80	LLEKDNQEKEEAK	92	tkih		sp|P21147|ACO1_YEAST	Acyl-CoA desaturase 1; EC 1.14.19.1 {ECO:0000269|PubMed:1978720, ...	File: &quot;Y:\QE\08-19-19\QE08246.raw&quot;; SpectrumID: &quot;1247&quot;; scans: &quot;3420&quot; RTINSECONDS=1031 |id=1247|path=../gpm/archive/GPM80100003182.xml|source=F:\Dropbox\projects\MS5114_Sharma\mgf\QE08246.mgf|	1	YEAST	QE08246	#N/A
1248	-5.4	3.03	813.4	1	2	0.667	17.73	aktr	46	SHNWAAK	52	akrr		sp|P51402|RL37B_YEAST	60S ribosomal protein L37-B {ECO:0000303|PubMed:9559554}; L43; ...	File: &quot;Y:\QE\08-19-19\QE08246.raw&quot;; SpectrumID: &quot;1248&quot;; scans: &quot;3421&quot; RTINSECONDS=1031 |id=1248|path=../gpm/archive/GPM80100003182.xml|source=F:\Dropbox\projects\MS5114_Sharma\mgf\QE08246.mgf|	1	YEAST	QE08246	#N/A
1249	-3.3	3.16	1143.54	-0.1	3	1	21.98	vtik	288	KDVDGAYMTK	297	vdlq	M295+Oxidation;	sp|K2C1_HUMAN|	Keratin, type II cytoskeletal 1; 67 kDa cytokeratin; Cytokeratin-1; ...	File: &quot;Y:\QE\08-19-19\QE08246.raw&quot;; SpectrumID: &quot;1249&quot;; scans: &quot;3422&quot; RTINSECONDS=1031 |id=1249|path=../gpm/archive/GPM80100003182.xml|source=F:\Dropbox\projects\MS5114_Sharma\mgf\QE08246.mgf|	1	HUMAN|	QE08246	#N/A
1253	-9.4	3.16	1440.78	-0.3	3	0.75	15.8	vkar	600	KIPATATTTHGNTK	613	fiwr		sp|P47170|IML1_YEAST	Vacuolar membrane-associated protein IML1; Increased minichromosome ...	File: &quot;Y:\QE\08-19-19\QE08246.raw&quot;; SpectrumID: &quot;1253&quot;; scans: &quot;3426&quot; RTINSECONDS=1032 |id=1253|path=../gpm/archive/GPM80100003182.xml|source=F:\Dropbox\projects\MS5114_Sharma\mgf\QE08246.mgf|	1	YEAST	QE08246	#N/A
1255	-7.1	2.97	1392.67	-0.1	2	1	12.8	ratk	126	ATASSINNSNATNK	139	fssq		sp|P53086|KIP3_YEAST	Kinesin-like protein KIP3;	File: &quot;Y:\QE\08-19-19\QE08246.raw&quot;; SpectrumID: &quot;1255&quot;; scans: &quot;3428&quot; RTINSECONDS=1032 |id=1255|path=../gpm/archive/GPM80100003182.xml|source=F:\Dropbox\projects\MS5114_Sharma\mgf\QE08246.mgf|	1	YEAST	QE08246	#N/A
1256	-2.6	3.15	1061.58	0.3	2	0.667	20.34	kvqk	315	LANNIMNKK	323	eclf	M320+Oxidation;	sp|P15424|MS116_YEAST	ATP-dependent RNA helicase MSS116, mitochondrial; EC 3.6.4.13; ...	File: &quot;Y:\QE\08-19-19\QE08246.raw&quot;; SpectrumID: &quot;1256&quot;; scans: &quot;3430&quot; RTINSECONDS=1032 |id=1256|path=../gpm/archive/GPM80100003182.xml|source=F:\Dropbox\projects\MS5114_Sharma\mgf\QE08246.mgf|	1	YEAST	QE08246	#N/A
1258	-6.3	3.15	1476.69	0	3	1	13.94	glnk	78	DKEASIADNNSANK	91	cats		sp|P53207|SNU71_YEAST	U1 small nuclear ribonucleoprotein component SNU71;	File: &quot;Y:\QE\08-19-19\QE08246.raw&quot;; SpectrumID: &quot;1258&quot;; scans: &quot;3433&quot; RTINSECONDS=1033 |id=1258|path=../gpm/archive/GPM80100003182.xml|source=F:\Dropbox\projects\MS5114_Sharma\mgf\QE08246.mgf|	1	YEAST	QE08246	#N/A
1263	-5.6	3.13	1476.69	-0.1	2	0.667	13.94	glnk	78	DKEASIADNNSANK	91	cats		sp|P53207|SNU71_YEAST	U1 small nuclear ribonucleoprotein component SNU71;	File: &quot;Y:\QE\08-19-19\QE08246.raw&quot;; SpectrumID: &quot;1263&quot;; scans: &quot;3438&quot; RTINSECONDS=1033 |id=1263|path=../gpm/archive/GPM80100003182.xml|source=F:\Dropbox\projects\MS5114_Sharma\mgf\QE08246.mgf|	1	YEAST	QE08246	#N/A
1264	-7.7	2.86	2018.9	0.4	3	0.75	12.22	artk	631	RTRPDNEDTGDVGESENK	648	kpkk		sp|P37838|NOP4_YEAST	Nucleolar protein 4; Nucleolar protein NOP77;	File: &quot;Y:\QE\08-19-19\QE08246.raw&quot;; SpectrumID: &quot;1264&quot;; scans: &quot;3439&quot; RTINSECONDS=1033 |id=1264|path=../gpm/archive/GPM80100003182.xml|source=F:\Dropbox\projects\MS5114_Sharma\mgf\QE08246.mgf|	1	YEAST	QE08246	#N/A
1265	-4.6	2.86	1329.59	0.2	2	0.667	13.4	hvqk	32	KTCSSCGYPAAK	43	trsy	C34+Carbamidomethyl; C37+Carbamidomethyl;	sp|P49166|RL37A_YEAST	60S ribosomal protein L37-A {ECO:0000303|PubMed:9559554}; L43; ...	File: &quot;Y:\QE\08-19-19\QE08246.raw&quot;; SpectrumID: &quot;1265&quot;; scans: &quot;3440&quot; RTINSECONDS=1033 |id=1265|path=../gpm/archive/GPM80100003182.xml|source=F:\Dropbox\projects\MS5114_Sharma\mgf\QE08246.mgf|	1	YEAST	QE08246	#N/A
1267	-4.4	2.72	2018.9	0	4	1	12.22	artk	631	RTRPDNEDTGDVGESENK	648	kpkk		sp|P37838|NOP4_YEAST	Nucleolar protein 4; Nucleolar protein NOP77;	File: &quot;Y:\QE\08-19-19\QE08246.raw&quot;; SpectrumID: &quot;1267&quot;; scans: &quot;3442&quot; RTINSECONDS=1034 |id=1267|path=../gpm/archive/GPM80100003182.xml|source=F:\Dropbox\projects\MS5114_Sharma\mgf\QE08246.mgf|	1	YEAST	QE08246	#N/A
1273	-4	2.92	1029.55	-0.1	3	0.75	17.5	ervk	24	VHFDQAGKK	32	vsrr		sp|Q12690|RL13A_YEAST	60S ribosomal protein L13-A {ECO:0000303|PubMed:9559554}; Large ...	File: &quot;Y:\QE\08-19-19\QE08246.raw&quot;; SpectrumID: &quot;1273&quot;; scans: &quot;3450&quot; RTINSECONDS=1035 |id=1273|path=../gpm/archive/GPM80100003182.xml|source=F:\Dropbox\projects\MS5114_Sharma\mgf\QE08246.mgf|	1	YEAST	QE08246	#N/A
1274	-6.5	2.64	900.562	0.1	2	0.5	18	delr	597	KAEVGLKR	604	vvtk		sp|P11484|SSB1_YEAST	Ribosome-associated molecular chaperone SSB1 {ECO:0000303|PubMed:11739779}; ...	File: &quot;Y:\QE\08-19-19\QE08246.raw&quot;; SpectrumID: &quot;1274&quot;; scans: &quot;3451&quot; RTINSECONDS=1035 |id=1274|path=../gpm/archive/GPM80100003182.xml|source=F:\Dropbox\projects\MS5114_Sharma\mgf\QE08246.mgf|	1	YEAST	QE08246	#N/A
1276	-10.2	2.9	1194.57	0.7	2	0.667	12.3	kvlk	51	QTHPDTGISQK	61	smsi	Q51+Ammonia-loss;	sp|P02294|H2B2_YEAST	Histone H2B.2;	File: &quot;Y:\QE\08-19-19\QE08246.raw&quot;; SpectrumID: &quot;1276&quot;; scans: &quot;3453&quot; RTINSECONDS=1035 |id=1276|path=../gpm/archive/GPM80100003182.xml|source=F:\Dropbox\projects\MS5114_Sharma\mgf\QE08246.mgf|	1	YEAST	QE08246	#N/A
1277	-3.1	2.74	1032.44	0.5	2	1	12.66	fndr	59	YDQSYGGSR	67	yhdd		sp|P25555|GBP2_YEAST	Single-strand telomeric DNA-binding protein GBP2; G-strand-binding ...	File: &quot;Y:\QE\08-19-19\QE08246.raw&quot;; SpectrumID: &quot;1277&quot;; scans: &quot;3454&quot; RTINSECONDS=1035 |id=1277|path=../gpm/archive/GPM80100003182.xml|source=F:\Dropbox\projects\MS5114_Sharma\mgf\QE08246.mgf|	1	YEAST	QE08246	#N/A
1280	-5.2	2.95	1173.5	-0.8	2	1	12.72	lprr	240	ETSSSAYSADR	250	ygss		sp|Q00916|RU17_YEAST	U1 small nuclear ribonucleoprotein 70 kDa homolog; U1 70K; U1 ...	File: &quot;Y:\QE\08-19-19\QE08246.raw&quot;; SpectrumID: &quot;1280&quot;; scans: &quot;3457&quot; RTINSECONDS=1035 |id=1280|path=../gpm/archive/GPM80100003182.xml|source=F:\Dropbox\projects\MS5114_Sharma\mgf\QE08246.mgf|	1	YEAST	QE08246	#N/A
1281	-4.7	2.91	1151.63	1.5	2	0.4	17.8	prrr	7	GLAYHHTKPK	16	gqls		sp|Q03782|SNU56_YEAST	56 kDa U1 small nuclear ribonucleoprotein component;	File: &quot;Y:\QE\08-19-19\QE08246.raw&quot;; SpectrumID: &quot;1281&quot;; scans: &quot;3458&quot; RTINSECONDS=1035 |id=1281|path=../gpm/archive/GPM80100003182.xml|source=F:\Dropbox\projects\MS5114_Sharma\mgf\QE08246.mgf|	1	YEAST	QE08246	#N/A
1283	-10.8	2.73	1414.64	0.6	2	0.667	21.18	[m	2	TDETAHPTQSASK	14	qesa	T2+Acetyl;	sp|P39935|IF4F1_YEAST	Eukaryotic initiation factor 4F subunit p150; eIF-4F p150; eIF4F ...	File: &quot;Y:\QE\08-19-19\QE08246.raw&quot;; SpectrumID: &quot;1283&quot;; scans: &quot;3460&quot; RTINSECONDS=1035 |id=1283|path=../gpm/archive/GPM80100003182.xml|source=F:\Dropbox\projects\MS5114_Sharma\mgf\QE08246.mgf|	1	YEAST	QE08246	#N/A
1288	-2.6	3.11	925.51	-0.9	3	0.75	17.07	lvck	49	KADVDLHK	56	rage		sp|P0CX55|RS18A_YEAST	40S ribosomal protein S18-A {ECO:0000303|PubMed:9559554}; Small ...	File: &quot;Y:\QE\08-19-19\QE08246.raw&quot;; SpectrumID: &quot;1288&quot;; scans: &quot;3466&quot; RTINSECONDS=1036 |id=1288|path=../gpm/archive/GPM80100003182.xml|source=F:\Dropbox\projects\MS5114_Sharma\mgf\QE08246.mgf|	1	YEAST	QE08246	#N/A
1290	-2.8	2.81	681.31	0	2	0.667	17.39	egsk	35	SHPFGH	40	alva		sp|P0C2H6|RL27A_YEAST	60S ribosomal protein L27-A {ECO:0000303|PubMed:9559554}; Large ...	File: &quot;Y:\QE\08-19-19\QE08246.raw&quot;; SpectrumID: &quot;1290&quot;; scans: &quot;3468&quot; RTINSECONDS=1036 |id=1290|path=../gpm/archive/GPM80100003182.xml|source=F:\Dropbox\projects\MS5114_Sharma\mgf\QE08246.mgf|	1	YEAST	QE08246	#N/A
1292	-7.4	2.75	1029.55	0.4	2	0.5	17.5	ervk	24	VHFDQAGKK	32	vsrr		sp|Q12690|RL13A_YEAST	60S ribosomal protein L13-A {ECO:0000303|PubMed:9559554}; Large ...	File: &quot;Y:\QE\08-19-19\QE08246.raw&quot;; SpectrumID: &quot;1292&quot;; scans: &quot;3470&quot; RTINSECONDS=1037 |id=1292|path=../gpm/archive/GPM80100003182.xml|source=F:\Dropbox\projects\MS5114_Sharma\mgf\QE08246.mgf|	1	YEAST	QE08246	#N/A
1293	-4.5	3.03	930.479	0.2	2	0.5	13.3	rvkv	25	HFDQAGKK	32	vsrr		sp|Q12690|RL13A_YEAST	60S ribosomal protein L13-A {ECO:0000303|PubMed:9559554}; Large ...	File: &quot;Y:\QE\08-19-19\QE08246.raw&quot;; SpectrumID: &quot;1293&quot;; scans: &quot;3471&quot; RTINSECONDS=1037 |id=1293|path=../gpm/archive/GPM80100003182.xml|source=F:\Dropbox\projects\MS5114_Sharma\mgf\QE08246.mgf|	1	YEAST	QE08246	#N/A
1295	-3.5	2.91	772.468	-0.6	2	0.667	16.79	elrk	598	AEVGLKR	604	vvtk		sp|P11484|SSB1_YEAST	Ribosome-associated molecular chaperone SSB1 {ECO:0000303|PubMed:11739779}; ...	File: &quot;Y:\QE\08-19-19\QE08246.raw&quot;; SpectrumID: &quot;1295&quot;; scans: &quot;3473&quot; RTINSECONDS=1037 |id=1295|path=../gpm/archive/GPM80100003182.xml|source=F:\Dropbox\projects\MS5114_Sharma\mgf\QE08246.mgf|	1	YEAST	QE08246	#N/A
1297	-6.6	2.87	1339.6	0.6	2	1	10.7	gghk	577	SSSSGSVGESSSKGP	591	ry]		sp|K1C10_HUMAN|	Keratin, type I cytoskeletal 10; Cytokeratin-10; CK-10; Keratin-10; ...	File: &quot;Y:\QE\08-19-19\QE08246.raw&quot;; SpectrumID: &quot;1297&quot;; scans: &quot;3475&quot; RTINSECONDS=1037 |id=1297|path=../gpm/archive/GPM80100003182.xml|source=F:\Dropbox\projects\MS5114_Sharma\mgf\QE08246.mgf|	1	HUMAN|	QE08246	#N/A
1300	-2.4	2.92	906.377	-0.7	3	1	17.27	lvar	703	CHAEFDK	709	gwtd	C703+Carbamidomethyl;	sp|P39935|IF4F1_YEAST	Eukaryotic initiation factor 4F subunit p150; eIF-4F p150; eIF4F ...	File: &quot;Y:\QE\08-19-19\QE08246.raw&quot;; SpectrumID: &quot;1300&quot;; scans: &quot;3481&quot; RTINSECONDS=1038 |id=1300|path=../gpm/archive/GPM80100003182.xml|source=F:\Dropbox\projects\MS5114_Sharma\mgf\QE08246.mgf|	1	YEAST	QE08246	#N/A
1302	-6.4	2.91	838.453	-0.7	2	0.667	17.26	ygvr	18	YGSSLRR	24	qvkk		sp|P0CX26|RL43B_YEAST	60S ribosomal protein L43-B {ECO:0000303|PubMed:9559554}; L37a; ...	File: &quot;Y:\QE\08-19-19\QE08246.raw&quot;; SpectrumID: &quot;1302&quot;; scans: &quot;3483&quot; RTINSECONDS=1038 |id=1302|path=../gpm/archive/GPM80100003182.xml|source=F:\Dropbox\projects\MS5114_Sharma\mgf\QE08246.mgf|	1	YEAST	QE08246	#N/A
1304	-5.7	2.82	2372.14	0.2	4	0.667	12.02	artk	631	RTRPDNEDTGDVGESENKKPK	651	keea		sp|P37838|NOP4_YEAST	Nucleolar protein 4; Nucleolar protein NOP77;	File: &quot;Y:\QE\08-19-19\QE08246.raw&quot;; SpectrumID: &quot;1304&quot;; scans: &quot;3485&quot; RTINSECONDS=1038 |id=1304|path=../gpm/archive/GPM80100003182.xml|source=F:\Dropbox\projects\MS5114_Sharma\mgf\QE08246.mgf|	1	YEAST	QE08246	#N/A
1305	-2.3	2.83	872.52	-0.7	2	0.667	15.7	likr	460	NTAIPTKK	467	sqif		sp|P16474|BIP_YEAST	Endoplasmic reticulum chaperone BiP {ECO:0000305}; EC 3.6.4.10 ...	File: &quot;Y:\QE\08-19-19\QE08246.raw&quot;; SpectrumID: &quot;1305&quot;; scans: &quot;3486&quot; RTINSECONDS=1039 |id=1305|path=../gpm/archive/GPM80100003182.xml|source=F:\Dropbox\projects\MS5114_Sharma\mgf\QE08246.mgf|	1	YEAST	QE08246	#N/A
1306	-3.8	2.94	1090.56	-0.1	2	0.667	14.8	qttk	44	KNQSPQNFK	52	vikc		sp|P38828|LSM12_YEAST	Protein LSM12; Sm-like protein 12;	File: &quot;Y:\QE\08-19-19\QE08246.raw&quot;; SpectrumID: &quot;1306&quot;; scans: &quot;3487&quot; RTINSECONDS=1039 |id=1306|path=../gpm/archive/GPM80100003182.xml|source=F:\Dropbox\projects\MS5114_Sharma\mgf\QE08246.mgf|	1	YEAST	QE08246	#N/A
1309	-2.8	2.95	1077.51	930.9	2	1	12.68	eker	161	VNGESNEVTK	170	frtd	N162+Deamidated;	sp|P53297|PBP1_YEAST	PAB1-binding protein 1;	File: &quot;Y:\QE\08-19-19\QE08246.raw&quot;; SpectrumID: &quot;1309&quot;; scans: &quot;3490&quot; RTINSECONDS=1039 |id=1309|path=../gpm/archive/GPM80100003182.xml|source=F:\Dropbox\projects\MS5114_Sharma\mgf\QE08246.mgf|	1	YEAST	QE08246	#N/A
1316	-9.8	2.96	1463.59	0.1	3	1	12.47	efak	76	TCVADESHAGCEK	88	slht	C77+Carbamidomethyl; C86+Carbamidomethyl;	sp|ALBU_BOVIN|	Serum albumin; BSA; Bos d 6; Flags: Precursor;	File: &quot;Y:\QE\08-19-19\QE08246.raw&quot;; SpectrumID: &quot;1316&quot;; scans: &quot;3498&quot; RTINSECONDS=1040 |id=1316|path=../gpm/archive/GPM80100003182.xml|source=F:\Dropbox\projects\MS5114_Sharma\mgf\QE08246.mgf|	1	BOVIN|	QE08246	#N/A
1317	-11.6	3.23	2759.17	-0.9	4	0.8	10.81	vqkk	24	HSTQDSTTDNGSKENDHSSQAINER	48	tvpe	N33+Deamidated;	sp|P53254|UTP22_YEAST	U3 small nucleolar RNA-associated protein 22; U3 snoRNA-associated ...	File: &quot;Y:\QE\08-19-19\QE08246.raw&quot;; SpectrumID: &quot;1317&quot;; scans: &quot;3499&quot; RTINSECONDS=1040 |id=1317|path=../gpm/archive/GPM80100003182.xml|source=F:\Dropbox\projects\MS5114_Sharma\mgf\QE08246.mgf|	1	YEAST	QE08246	#N/A
1318	-4.5	2.84	906.377	-0.1	2	0.667	17.27	lvar	703	CHAEFDK	709	gwtd	C703+Carbamidomethyl;	sp|P39935|IF4F1_YEAST	Eukaryotic initiation factor 4F subunit p150; eIF-4F p150; eIF4F ...	File: &quot;Y:\QE\08-19-19\QE08246.raw&quot;; SpectrumID: &quot;1318&quot;; scans: &quot;3500&quot; RTINSECONDS=1040 |id=1318|path=../gpm/archive/GPM80100003182.xml|source=F:\Dropbox\projects\MS5114_Sharma\mgf\QE08246.mgf|	1	YEAST	QE08246	#N/A
1321	-5.9	2.6	830.455	0	2	0.667	16.06	ikvk	188	IMRDPAK	194	srtg		sp|P05750|RS3_YEAST	40S ribosomal protein S3 {ECO:0000303|PubMed:9559554}; RP13; Small ribosomal subunit protein uS3 {ECO:0000303|PubMed:24524803}; YS3;	File: &quot;Y:\QE\08-19-19\QE08246.raw&quot;; SpectrumID: &quot;1321&quot;; scans: &quot;3503&quot; RTINSECONDS=1040 |id=1321|path=../gpm/archive/GPM80100003182.xml|source=F:\Dropbox\projects\MS5114_Sharma\mgf\QE08246.mgf|	1	YEAST	QE08246	#N/A
1322	-2.5	2.95	981.527	-1.1	2	0.4	7.6	rrgl	9	AYHHTKPK	16	gqls		sp|Q03782|SNU56_YEAST	56 kDa U1 small nuclear ribonucleoprotein component;	File: &quot;Y:\QE\08-19-19\QE08246.raw&quot;; SpectrumID: &quot;1322&quot;; scans: &quot;3504&quot; RTINSECONDS=1040 |id=1322|path=../gpm/archive/GPM80100003182.xml|source=F:\Dropbox\projects\MS5114_Sharma\mgf\QE08246.mgf|	1	YEAST	QE08246	#N/A
1327	-8.7	2.84	2372.14	0.3	5	0.833	12.02	artk	631	RTRPDNEDTGDVGESENKKPK	651	keea		sp|P37838|NOP4_YEAST	Nucleolar protein 4; Nucleolar protein NOP77;	File: &quot;Y:\QE\08-19-19\QE08246.raw&quot;; SpectrumID: &quot;1327&quot;; scans: &quot;3509&quot; RTINSECONDS=1041 |id=1327|path=../gpm/archive/GPM80100003182.xml|source=F:\Dropbox\projects\MS5114_Sharma\mgf\QE08246.mgf|	1	YEAST	QE08246	#N/A
1329	-2.9	2.93	1793.83	0.2	3	0.75	15.35	slik	420	EVETEKEEVKEDDSK	434	kekk		sp|P33322|CBF5_YEAST	H/ACA ribonucleoprotein complex subunit CBF5; EC 5.4.99.- {ECO:0000269|PubMed:21131909, ...	File: &quot;Y:\QE\08-19-19\QE08246.raw&quot;; SpectrumID: &quot;1329&quot;; scans: &quot;3511&quot; RTINSECONDS=1041 |id=1329|path=../gpm/archive/GPM80100003182.xml|source=F:\Dropbox\projects\MS5114_Sharma\mgf\QE08246.mgf|	1	YEAST	QE08246	#N/A
1331	-2.2	2.95	1153.56	0.4	2	0.667	13.64	qmik	657	DQNGNHVIQK	666	aiet	N659+Deamidated;	sp|Q07807|PUF3_YEAST	mRNA-binding protein PUF3; Pumilio homology domain family member ...	File: &quot;Y:\QE\08-19-19\QE08246.raw&quot;; SpectrumID: &quot;1331&quot;; scans: &quot;3513&quot; RTINSECONDS=1041 |id=1331|path=../gpm/archive/GPM80100003182.xml|source=F:\Dropbox\projects\MS5114_Sharma\mgf\QE08246.mgf|	1	YEAST	QE08246	#N/A
1332	-5.7	3	1445.68	1.4	2	0.667	10.5	kkpk	652	KEEATTPTNPDDK	664	kmgd		sp|P37838|NOP4_YEAST	Nucleolar protein 4; Nucleolar protein NOP77;	File: &quot;Y:\QE\08-19-19\QE08246.raw&quot;; SpectrumID: &quot;1332&quot;; scans: &quot;3514&quot; RTINSECONDS=1041 |id=1332|path=../gpm/archive/GPM80100003182.xml|source=F:\Dropbox\projects\MS5114_Sharma\mgf\QE08246.mgf|	1	YEAST	QE08246	#N/A
1336	-3.7	2.79	1129.58	0.1	2	0.667	13.81	rfnr	106	ENKVSPADAAK	116	kal]		sp|P39938|RS26A_YEAST	40S ribosomal protein S26-A {ECO:0000303|PubMed:9559554}; Small ...	File: &quot;Y:\QE\08-19-19\QE08246.raw&quot;; SpectrumID: &quot;1336&quot;; scans: &quot;3521&quot; RTINSECONDS=1042 |id=1336|path=../gpm/archive/GPM80100003182.xml|source=F:\Dropbox\projects\MS5114_Sharma\mgf\QE08246.mgf|	1	YEAST	QE08246	#N/A
1340	-3.5	2.59	987.547	-0.7	2	0.667	14.6	rnkk	421	ASKPTLNEK	429	sktt		sp|P32644|ECM32_YEAST	Putative ATP-dependent RNA helicase ECM32; EC 3.6.4.13; DNA helicase ...	File: &quot;Y:\QE\08-19-19\QE08246.raw&quot;; SpectrumID: &quot;1340&quot;; scans: &quot;3525&quot; RTINSECONDS=1043 |id=1340|path=../gpm/archive/GPM80100003182.xml|source=F:\Dropbox\projects\MS5114_Sharma\mgf\QE08246.mgf|	1	YEAST	QE08246	#N/A
1346	-5.4	2.97	1019.48	-0.8	2	1	15.77	iwvr	123	AVNTGMEPGK	132	tsff	M128+Oxidation;	sp|P05317|RLA0_YEAST	60S acidic ribosomal protein P0 {ECO:0000303|PubMed:9559554}; ...	File: &quot;Y:\QE\08-19-19\QE08246.raw&quot;; SpectrumID: &quot;1346&quot;; scans: &quot;3531&quot; RTINSECONDS=1043 |id=1346|path=../gpm/archive/GPM80100003182.xml|source=F:\Dropbox\projects\MS5114_Sharma\mgf\QE08246.mgf|	1	YEAST	QE08246	#N/A
1348	-8.9	2.71	1910.9	-0.7	3	0.75	14.5	etlr	273	NLSTVGEHSSGHQQSTNK	290	ntkv		sp|P53292|RT35_YEAST	37S ribosomal protein S35, mitochondrial; Mitochondrial small ...	File: &quot;Y:\QE\08-19-19\QE08246.raw&quot;; SpectrumID: &quot;1348&quot;; scans: &quot;3533&quot; RTINSECONDS=1044 |id=1348|path=../gpm/archive/GPM80100003182.xml|source=F:\Dropbox\projects\MS5114_Sharma\mgf\QE08246.mgf|	1	YEAST	QE08246	#N/A
1350	-4.1	3.08	1177.58	-0.3	2	1	14.6	mvrk	252	NNSQALSTSQK	262	fdlr		sp|Q03508|YM8F_YEAST	Uncharacterized protein YMR265C;	File: &quot;Y:\QE\08-19-19\QE08246.raw&quot;; SpectrumID: &quot;1350&quot;; scans: &quot;3535&quot; RTINSECONDS=1044 |id=1350|path=../gpm/archive/GPM80100003182.xml|source=F:\Dropbox\projects\MS5114_Sharma\mgf\QE08246.mgf|	1	YEAST	QE08246	#N/A
1353	-2.9	2.82	1116.59	-2	2	0.667	15.98	qgek	287	GQIKEESTPK	296	vltf		sp|P39935|IF4F1_YEAST	Eukaryotic initiation factor 4F subunit p150; eIF-4F p150; eIF4F ...	File: &quot;Y:\QE\08-19-19\QE08246.raw&quot;; SpectrumID: &quot;1353&quot;; scans: &quot;3539&quot; RTINSECONDS=1044 |id=1353|path=../gpm/archive/GPM80100003182.xml|source=F:\Dropbox\projects\MS5114_Sharma\mgf\QE08246.mgf|	1	YEAST	QE08246	#N/A
1355	-7	2.97	1185.58	-0.3	3	0.75	18.4	qvkr	153	HSYAQSSHIR	162	airk		sp|P23248|RS3A2_YEAST	40S ribosomal protein S1-B {ECO:0000255|HAMAP-Rule:MF_03122, ECO:0000303|PubMed:9559554}; RP10B; Small ribosomal subunit protein eS1-B {ECO:0000303|PubMed:24524803};	File: &quot;Y:\QE\08-19-19\QE08246.raw&quot;; SpectrumID: &quot;1355&quot;; scans: &quot;3542&quot; RTINSECONDS=1045 |id=1355|path=../gpm/archive/GPM80100003182.xml|source=F:\Dropbox\projects\MS5114_Sharma\mgf\QE08246.mgf|	1	YEAST	QE08246	#N/A
1357	-2.7	3.19	1129.58	-0.5	3	1	13.81	rfnr	106	ENKVSPADAAK	116	kal]		sp|P39938|RS26A_YEAST	40S ribosomal protein S26-A {ECO:0000303|PubMed:9559554}; Small ...	File: &quot;Y:\QE\08-19-19\QE08246.raw&quot;; SpectrumID: &quot;1357&quot;; scans: &quot;3544&quot; RTINSECONDS=1045 |id=1357|path=../gpm/archive/GPM80100003182.xml|source=F:\Dropbox\projects\MS5114_Sharma\mgf\QE08246.mgf|	1	YEAST	QE08246	#N/A
1358	-5.8	2.45	1445.68	0.3	3	1	10.5	kkpk	652	KEEATTPTNPDDK	664	kmgd		sp|P37838|NOP4_YEAST	Nucleolar protein 4; Nucleolar protein NOP77;	File: &quot;Y:\QE\08-19-19\QE08246.raw&quot;; SpectrumID: &quot;1358&quot;; scans: &quot;3545&quot; RTINSECONDS=1045 |id=1358|path=../gpm/archive/GPM80100003182.xml|source=F:\Dropbox\projects\MS5114_Sharma\mgf\QE08246.mgf|	1	YEAST	QE08246	#N/A
1360	-12.5	2.94	1855.89	0.1	4	1	11.8	sdmk	396	NDGGKPTTDNDKAGPNVR	413	mdli		sp|P25339|PUF4_YEAST	Pumilio homology domain family member 4;	File: &quot;Y:\QE\08-19-19\QE08246.raw&quot;; SpectrumID: &quot;1360&quot;; scans: &quot;3547&quot; RTINSECONDS=1045 |id=1360|path=../gpm/archive/GPM80100003182.xml|source=F:\Dropbox\projects\MS5114_Sharma\mgf\QE08246.mgf|	1	YEAST	QE08246	#N/A
1361	-9.9	2.74	1855.89	-0.5	3	0.75	11.8	sdmk	396	NDGGKPTTDNDKAGPNVR	413	mdli		sp|P25339|PUF4_YEAST	Pumilio homology domain family member 4;	File: &quot;Y:\QE\08-19-19\QE08246.raw&quot;; SpectrumID: &quot;1361&quot;; scans: &quot;3548&quot; RTINSECONDS=1045 |id=1361|path=../gpm/archive/GPM80100003182.xml|source=F:\Dropbox\projects\MS5114_Sharma\mgf\QE08246.mgf|	1	YEAST	QE08246	#N/A
1363	-4.1	3.01	1176.6	-0.5	3	0.75	19.55	pfqr	604	REMEQDLKK	612	iceg		sp|P13099|TOP3_YEAST	DNA topoisomerase 3; EC 5.6.2.1 {ECO:0000255|PROSITE-ProRule:PRU10131}; ...	File: &quot;Y:\QE\08-19-19\QE08246.raw&quot;; SpectrumID: &quot;1363&quot;; scans: &quot;3550&quot; RTINSECONDS=1045 |id=1363|path=../gpm/archive/GPM80100003182.xml|source=F:\Dropbox\projects\MS5114_Sharma\mgf\QE08246.mgf|	1	YEAST	QE08246	#N/A
1365	-2.1	2.98	957.479	-0.3	3	1	16.02	hvlk	306	KQYEAYR	312	lekm		sp|P04147|PABP_YEAST	Polyadenylate-binding protein, cytoplasmic and nuclear; PABP; ...	File: &quot;Y:\QE\08-19-19\QE08246.raw&quot;; SpectrumID: &quot;1365&quot;; scans: &quot;3554&quot; RTINSECONDS=1046 |id=1365|path=../gpm/archive/GPM80100003182.xml|source=F:\Dropbox\projects\MS5114_Sharma\mgf\QE08246.mgf|	1	YEAST	QE08246	#N/A
1368	-2.7	2.95	1000.51	-0.2	2	1	13.42	kysr	578	QESNAPINK	586	nynp		sp|P23293|BUR1_YEAST	Serine/threonine-protein kinase BUR1; EC 2.7.11.22; EC 2.7.11.23; ...	File: &quot;Y:\QE\08-19-19\QE08246.raw&quot;; SpectrumID: &quot;1368&quot;; scans: &quot;3557&quot; RTINSECONDS=1046 |id=1368|path=../gpm/archive/GPM80100003182.xml|source=F:\Dropbox\projects\MS5114_Sharma\mgf\QE08246.mgf|	1	YEAST	QE08246	#N/A
1369	-2.7	2.85	838.514	-0.8	2	0.5	22.06	ldyk	10	KALEHLK	16	tyss		sp|P50094|IMDH4_YEAST	Inosine-5—-monophosphate dehydrogenase 4 {ECO:0000255|HAMAP-Rule:MF_03156}; ...	File: &quot;Y:\QE\08-19-19\QE08246.raw&quot;; SpectrumID: &quot;1369&quot;; scans: &quot;3558&quot; RTINSECONDS=1047 |id=1369|path=../gpm/archive/GPM80100003182.xml|source=F:\Dropbox\projects\MS5114_Sharma\mgf\QE08246.mgf|	1	YEAST	QE08246	#N/A
1370	-3.5	3.12	912.49	0.1	2	0.667	16.1	qdlk	165	SQHISVNK	172	vkgi		sp|P25379|STDH_YEAST	Catabolic L-serine/threonine dehydratase; Includes: L-serine dehydratase; EC 4.3.1.17; L-serine deaminase; Includes: L-threonine dehydratase; EC 4.3.1.19; L-threonine deaminase;	File: &quot;Y:\QE\08-19-19\QE08246.raw&quot;; SpectrumID: &quot;1370&quot;; scans: &quot;3559&quot; RTINSECONDS=1047 |id=1370|path=../gpm/archive/GPM80100003182.xml|source=F:\Dropbox\projects\MS5114_Sharma\mgf\QE08246.mgf|	1	YEAST	QE08246	#N/A
1376	-5.4	3.1	1653.86	-0.7	3	0.6	19.98	nfar	952	ELQREEQKHELSK	964	dfsn		sp|P30771|NAM7_YEAST	ATP-dependent helicase NAM7; EC 3.6.4.-; Nonsense-mediated mRNA ...	File: &quot;Y:\QE\08-19-19\QE08246.raw&quot;; SpectrumID: &quot;1376&quot;; scans: &quot;3565&quot; RTINSECONDS=1047 |id=1376|path=../gpm/archive/GPM80100003182.xml|source=F:\Dropbox\projects\MS5114_Sharma\mgf\QE08246.mgf|	1	YEAST	QE08246	#N/A
1384	-4.4	2.58	803.416	-0.2	2	0.667	16.36	vkgk	13	HLSYQR	18	skrv		sp|P05744|RL33A_YEAST	60S ribosomal protein L33-A {ECO:0000303|PubMed:9559554}; L37; ...	File: &quot;Y:\QE\08-19-19\QE08246.raw&quot;; SpectrumID: &quot;1384&quot;; scans: &quot;3575&quot; RTINSECONDS=1048 |id=1384|path=../gpm/archive/GPM80100003182.xml|source=F:\Dropbox\projects\MS5114_Sharma\mgf\QE08246.mgf|	1	YEAST	QE08246	#N/A
1385	-3.4	2.6	717.371	-0.7	2	0.667	10.69	kvki	189	MRDPAK	194	srtg		sp|P05750|RS3_YEAST	40S ribosomal protein S3 {ECO:0000303|PubMed:9559554}; RP13; Small ribosomal subunit protein uS3 {ECO:0000303|PubMed:24524803}; YS3;	File: &quot;Y:\QE\08-19-19\QE08246.raw&quot;; SpectrumID: &quot;1385&quot;; scans: &quot;3576&quot; RTINSECONDS=1049 |id=1385|path=../gpm/archive/GPM80100003182.xml|source=F:\Dropbox\projects\MS5114_Sharma\mgf\QE08246.mgf|	1	YEAST	QE08246	#N/A
1388	-4.6	2.92	978.399	0.1	2	0.667	17.15	lvar	663	CHEEFEK	669	gwad	C663+Carbamidomethyl;	sp|P39936|IF4F2_YEAST	Eukaryotic initiation factor 4F subunit p130; eIF-4F p130; eIF4F ...	File: &quot;Y:\QE\08-19-19\QE08246.raw&quot;; SpectrumID: &quot;1388&quot;; scans: &quot;3579&quot; RTINSECONDS=1049 |id=1388|path=../gpm/archive/GPM80100003182.xml|source=F:\Dropbox\projects\MS5114_Sharma\mgf\QE08246.mgf|	1	YEAST	QE08246	#N/A
1390	-2.9	2.98	909.538	-0.4	3	0.75	19.4	gtpr	796	RIAGIHSR	803	rkfk		sp|P16521|EF3A_YEAST	Elongation factor 3A; EF-3; EF-3A; Eukaryotic elongation factor ...	File: &quot;Y:\QE\08-19-19\QE08246.raw&quot;; SpectrumID: &quot;1390&quot;; scans: &quot;3581&quot; RTINSECONDS=1049 |id=1390|path=../gpm/archive/GPM80100003182.xml|source=F:\Dropbox\projects\MS5114_Sharma\mgf\QE08246.mgf|	1	YEAST	QE08246	#N/A
1393	-4.1	3.27	1154.62	-0.5	3	1	15.7	asvk	301	TPQHVTGSVTK	311	svtf		sp|P39936|IF4F2_YEAST	Eukaryotic initiation factor 4F subunit p130; eIF-4F p130; eIF4F ...	File: &quot;Y:\QE\08-19-19\QE08246.raw&quot;; SpectrumID: &quot;1393&quot;; scans: &quot;3584&quot; RTINSECONDS=1049 |id=1393|path=../gpm/archive/GPM80100003182.xml|source=F:\Dropbox\projects\MS5114_Sharma\mgf\QE08246.mgf|	1	YEAST	QE08246	#N/A
1395	-3.4	2.93	1125.54	0.2	2	1	12.53	[m	2	TTTSTTSVDGR	12	tsst		sp|Q07362|PBP4_YEAST	Protein PBP4; PBP1-binding protein 4;	File: &quot;Y:\QE\08-19-19\QE08246.raw&quot;; SpectrumID: &quot;1395&quot;; scans: &quot;3586&quot; RTINSECONDS=1049 |id=1395|path=../gpm/archive/GPM80100003182.xml|source=F:\Dropbox\projects\MS5114_Sharma\mgf\QE08246.mgf|	1	YEAST	QE08246	#N/A
1399	-11.9	2.66	1251.57	0.4	2	1	13.8	rnnr	497	FSGNSTAPNNSR	508	npvn		sp|P23293|BUR1_YEAST	Serine/threonine-protein kinase BUR1; EC 2.7.11.22; EC 2.7.11.23; ...	File: &quot;Y:\QE\08-19-19\QE08246.raw&quot;; SpectrumID: &quot;1399&quot;; scans: &quot;3590&quot; RTINSECONDS=1050 |id=1399|path=../gpm/archive/GPM80100003182.xml|source=F:\Dropbox\projects\MS5114_Sharma\mgf\QE08246.mgf|	1	YEAST	QE08246	#N/A
1405	-3.1	2.89	1146.6	0.2	3	1	15.56	gkkk	126	NVKEEETVAK	135	skna		sp|P0CX40|RS8B_YEAST	40S ribosomal protein S8-B {ECO:0000303|PubMed:9559554}; RP19; ...	File: &quot;Y:\QE\08-19-19\QE08246.raw&quot;; SpectrumID: &quot;1405&quot;; scans: &quot;3597&quot; RTINSECONDS=1051 |id=1405|path=../gpm/archive/GPM80100003182.xml|source=F:\Dropbox\projects\MS5114_Sharma\mgf\QE08246.mgf|	1	YEAST	QE08246	#N/A
1406	-5.4	2.78	1146.6	0.2	2	0.667	15.56	gkkk	126	NVKEEETVAK	135	skna		sp|P0CX40|RS8B_YEAST	40S ribosomal protein S8-B {ECO:0000303|PubMed:9559554}; RP19; ...	File: &quot;Y:\QE\08-19-19\QE08246.raw&quot;; SpectrumID: &quot;1406&quot;; scans: &quot;3598&quot; RTINSECONDS=1051 |id=1406|path=../gpm/archive/GPM80100003182.xml|source=F:\Dropbox\projects\MS5114_Sharma\mgf\QE08246.mgf|	1	YEAST	QE08246	#N/A
1407	-4.7	2.98	1069.47	0.1	2	1	24.85	kayr	417	GMGSIDAMQK	426	tgtk	M418+Oxidation; M424+Oxidation;	sp|P50095|IMDH3_YEAST	Inosine-5—-monophosphate dehydrogenase 3 {ECO:0000255|HAMAP-Rule:MF_03156}; ...	File: &quot;Y:\QE\08-19-19\QE08246.raw&quot;; SpectrumID: &quot;1407&quot;; scans: &quot;3599&quot; RTINSECONDS=1051 |id=1407|path=../gpm/archive/GPM80100003182.xml|source=F:\Dropbox\projects\MS5114_Sharma\mgf\QE08246.mgf|	1	YEAST	QE08246	#N/A
1410	-10.8	3.2	1154.62	-0.3	2	0.667	15.7	asvk	301	TPQHVTGSVTK	311	svtf		sp|P39936|IF4F2_YEAST	Eukaryotic initiation factor 4F subunit p130; eIF-4F p130; eIF4F ...	File: &quot;Y:\QE\08-19-19\QE08246.raw&quot;; SpectrumID: &quot;1410&quot;; scans: &quot;3602&quot; RTINSECONDS=1051 |id=1410|path=../gpm/archive/GPM80100003182.xml|source=F:\Dropbox\projects\MS5114_Sharma\mgf\QE08246.mgf|	1	YEAST	QE08246	#N/A
1415	-2.4	2.76	1082.48	0.4	2	1	20.79	anek	155	STMQELNSR	163	lasy	M157+Oxidation; N161+Deamidated;	sp|K1C9_HUMAN|	Keratin, type I cytoskeletal 9; Cytokeratin-9; CK-9; Keratin-9; ...	File: &quot;Y:\QE\08-19-19\QE08246.raw&quot;; SpectrumID: &quot;1415&quot;; scans: &quot;3607&quot; RTINSECONDS=1051 |id=1415|path=../gpm/archive/GPM80100003182.xml|source=F:\Dropbox\projects\MS5114_Sharma\mgf\QE08246.mgf|	1	HUMAN|	QE08246	#N/A
1416	-4	2.91	844.463	-0.5	2	0.667	15.07	hstk	17	RLDTPSR	23	yllr		sp|Q08920|NCBP2_YEAST	Nuclear cap-binding protein subunit 2; 20 kDa nuclear cap-binding ...	File: &quot;Y:\QE\08-19-19\QE08246.raw&quot;; SpectrumID: &quot;1416&quot;; scans: &quot;3609&quot; RTINSECONDS=1052 |id=1416|path=../gpm/archive/GPM80100003182.xml|source=F:\Dropbox\projects\MS5114_Sharma\mgf\QE08246.mgf|	1	YEAST	QE08246	#N/A
1417	-5	2.99	1211.6	-0.3	3	1	12.3	kvlk	51	QTHPDTGISQK	61	smsi		sp|P02294|H2B2_YEAST	Histone H2B.2;	File: &quot;Y:\QE\08-19-19\QE08246.raw&quot;; SpectrumID: &quot;1417&quot;; scans: &quot;3610&quot; RTINSECONDS=1052 |id=1417|path=../gpm/archive/GPM80100003182.xml|source=F:\Dropbox\projects\MS5114_Sharma\mgf\QE08246.mgf|	1	YEAST	QE08246	#N/A
1421	-2.4	2.58	628.366	-0.3	2	1	13.66	veek	128	SPVPTK	133	ieit		sp|P39935|IF4F1_YEAST	Eukaryotic initiation factor 4F subunit p150; eIF-4F p150; eIF4F ...	File: &quot;Y:\QE\08-19-19\QE08246.raw&quot;; SpectrumID: &quot;1421&quot;; scans: &quot;3614&quot; RTINSECONDS=1052 |id=1421|path=../gpm/archive/GPM80100003182.xml|source=F:\Dropbox\projects\MS5114_Sharma\mgf\QE08246.mgf|	1	YEAST	QE08246	#N/A
1422	-3.6	2.92	1096.5	-0.3	3	1	13.62	mipr	334	DEDPHSQIR	342	afkl		sp|P53063|DXO_YEAST	Decapping nuclease RAI1; EC 3.6.1.-; RAT1-interacting protein; ...	File: &quot;Y:\QE\08-19-19\QE08246.raw&quot;; SpectrumID: &quot;1422&quot;; scans: &quot;3615&quot; RTINSECONDS=1052 |id=1422|path=../gpm/archive/GPM80100003182.xml|source=F:\Dropbox\projects\MS5114_Sharma\mgf\QE08246.mgf|	1	YEAST	QE08246	#N/A
1427	-3.6	2.78	961.372	-0.1	2	0.667	17.15	lvar	663	CHEEFEK	669	gwad	C663+Carbamidomethyl; C663+Ammonia-loss;	sp|P39936|IF4F2_YEAST	Eukaryotic initiation factor 4F subunit p130; eIF-4F p130; eIF4F ...	File: &quot;Y:\QE\08-19-19\QE08246.raw&quot;; SpectrumID: &quot;1427&quot;; scans: &quot;3620&quot; RTINSECONDS=1053 |id=1427|path=../gpm/archive/GPM80100003182.xml|source=F:\Dropbox\projects\MS5114_Sharma\mgf\QE08246.mgf|	1	YEAST	QE08246	#N/A
1429	-8.1	3.26	1139.65	0.8	3	0.75	17.4	gkkk	15	SATAVAHVKAGK	26	glik		sp|P0CX51|RS16A_YEAST	40S ribosomal protein S16-A {ECO:0000303|PubMed:9559554}; RP61R; ...	File: &quot;Y:\QE\08-19-19\QE08246.raw&quot;; SpectrumID: &quot;1429&quot;; scans: &quot;3622&quot; RTINSECONDS=1053 |id=1429|path=../gpm/archive/GPM80100003182.xml|source=F:\Dropbox\projects\MS5114_Sharma\mgf\QE08246.mgf|	1	YEAST	QE08246	#N/A
1434	-4.9	2.91	870.425	0	2	0.667	18.12	dmfk	241	ECGHVLR	247	adve	C242+Carbamidomethyl;	sp|P25555|GBP2_YEAST	Single-strand telomeric DNA-binding protein GBP2; G-strand-binding ...	File: &quot;Y:\QE\08-19-19\QE08246.raw&quot;; SpectrumID: &quot;1434&quot;; scans: &quot;3629&quot; RTINSECONDS=1054 |id=1434|path=../gpm/archive/GPM80100003182.xml|source=F:\Dropbox\projects\MS5114_Sharma\mgf\QE08246.mgf|	1	YEAST	QE08246	#N/A
1437	-5.3	3.14	953.578	0.3	2	0.5	21.3	rhnr	259	KTHEVIVK	266	nlpa		sp|P38922|HRB1_YEAST	Protein HRB1; Protein TOM34;	File: &quot;Y:\QE\08-19-19\QE08246.raw&quot;; SpectrumID: &quot;1437&quot;; scans: &quot;3632&quot; RTINSECONDS=1054 |id=1437|path=../gpm/archive/GPM80100003182.xml|source=F:\Dropbox\projects\MS5114_Sharma\mgf\QE08246.mgf|	1	YEAST	QE08246	#N/A
1438	-2.4	2.95	657.393	-0.5	2	1	16	qirk	169	TPLAQK	174	kahl		sp|P14126|RL3_YEAST	60S ribosomal protein L3 {ECO:0000303|PubMed:9559554}; Large ribosomal subunit protein uL3 {ECO:0000303|PubMed:24524803}; Maintenance of killer protein 8; RP1; Trichodermin resistance protein; YL1;	File: &quot;Y:\QE\08-19-19\QE08246.raw&quot;; SpectrumID: &quot;1438&quot;; scans: &quot;3633&quot; RTINSECONDS=1054 |id=1438|path=../gpm/archive/GPM80100003182.xml|source=F:\Dropbox\projects\MS5114_Sharma\mgf\QE08246.mgf|	1	YEAST	QE08246	#N/A
1440	-5	3.14	1121.56	-0.3	3	0.75	20.7	algr	361	HLCQTGHIR	369	vitl	C363+Carbamidomethyl;	sp|P39998|EDC3_YEAST	Enhancer of mRNA-decapping protein 3;	File: &quot;Y:\QE\08-19-19\QE08246.raw&quot;; SpectrumID: &quot;1440&quot;; scans: &quot;3635&quot; RTINSECONDS=1054 |id=1440|path=../gpm/archive/GPM80100003182.xml|source=F:\Dropbox\projects\MS5114_Sharma\mgf\QE08246.mgf|	1	YEAST	QE08246	#N/A
1443	-4.4	3.01	933.489	-0.2	2	0.667	11.19	kknv	128	KEEETVAK	135	skna		sp|P0CX40|RS8B_YEAST	40S ribosomal protein S8-B {ECO:0000303|PubMed:9559554}; RP19; ...	File: &quot;Y:\QE\08-19-19\QE08246.raw&quot;; SpectrumID: &quot;1443&quot;; scans: &quot;3638&quot; RTINSECONDS=1055 |id=1443|path=../gpm/archive/GPM80100003182.xml|source=F:\Dropbox\projects\MS5114_Sharma\mgf\QE08246.mgf|	1	YEAST	QE08246	#N/A
1445	-3.5	3.01	852.414	-0.1	2	0.667	18.12	dmfk	241	ECGHVLR	247	adve	C242+Carbamidomethyl; E241+Dehydrated;	sp|P25555|GBP2_YEAST	Single-strand telomeric DNA-binding protein GBP2; G-strand-binding ...	File: &quot;Y:\QE\08-19-19\QE08246.raw&quot;; SpectrumID: &quot;1445&quot;; scans: &quot;3640&quot; RTINSECONDS=1055 |id=1445|path=../gpm/archive/GPM80100003182.xml|source=F:\Dropbox\projects\MS5114_Sharma\mgf\QE08246.mgf|	1	YEAST	QE08246	#N/A
1446	-2.7	2.8	1045.49	0.8	2	1	13.74	tslk	490	ENVQNGEVR	498	fefr	N494+Deamidated;	sp|P50094|IMDH4_YEAST	Inosine-5—-monophosphate dehydrogenase 4 {ECO:0000255|HAMAP-Rule:MF_03156}; ...	File: &quot;Y:\QE\08-19-19\QE08246.raw&quot;; SpectrumID: &quot;1446&quot;; scans: &quot;3641&quot; RTINSECONDS=1055 |id=1446|path=../gpm/archive/GPM80100003182.xml|source=F:\Dropbox\projects\MS5114_Sharma\mgf\QE08246.mgf|	1	YEAST	QE08246	#N/A
1450	-9	2.85	1679.74	0.7	3	1	14.82	nikr	83	KLDEDEGTGESSEQR	97	cenf		sp|P38882|UTP9_YEAST	U3 small nucleolar RNA-associated protein 9; U3 snoRNA-associated ...	File: &quot;Y:\QE\08-19-19\QE08246.raw&quot;; SpectrumID: &quot;1450&quot;; scans: &quot;3645&quot; RTINSECONDS=1055 |id=1450|path=../gpm/archive/GPM80100003182.xml|source=F:\Dropbox\projects\MS5114_Sharma\mgf\QE08246.mgf|	1	YEAST	QE08246	#N/A
1453	-6.4	2.87	1701.82	-0.4	2	1	10.6	nnnr	710	IENAQGSGNNQNTQVK	725	ttdk		sp|P09880|TRNL_YEAST	tRNA ligase; EC 6.5.1.3 {ECO:0000305};	File: &quot;Y:\QE\08-19-19\QE08246.raw&quot;; SpectrumID: &quot;1453&quot;; scans: &quot;3648&quot; RTINSECONDS=1055 |id=1453|path=../gpm/archive/GPM80100003182.xml|source=F:\Dropbox\projects\MS5114_Sharma\mgf\QE08246.mgf|	1	YEAST	QE08246	#N/A
1454	-5.1	3.02	1032.44	0.5	2	1	12.66	fndr	59	YDQSYGGSR	67	yhdd		sp|P25555|GBP2_YEAST	Single-strand telomeric DNA-binding protein GBP2; G-strand-binding ...	File: &quot;Y:\QE\08-19-19\QE08246.raw&quot;; SpectrumID: &quot;1454&quot;; scans: &quot;3650&quot; RTINSECONDS=1056 |id=1454|path=../gpm/archive/GPM80100003182.xml|source=F:\Dropbox\projects\MS5114_Sharma\mgf\QE08246.mgf|	1	YEAST	QE08246	#N/A
1455	-4.3	2.87	741.382	0.1	2	0.667	17.97	mfke	242	CGHVLR	247	adve	C242+Carbamidomethyl;	sp|P25555|GBP2_YEAST	Single-strand telomeric DNA-binding protein GBP2; G-strand-binding ...	File: &quot;Y:\QE\08-19-19\QE08246.raw&quot;; SpectrumID: &quot;1455&quot;; scans: &quot;3652&quot; RTINSECONDS=1056 |id=1455|path=../gpm/archive/GPM80100003182.xml|source=F:\Dropbox\projects\MS5114_Sharma\mgf\QE08246.mgf|	1	YEAST	QE08246	#N/A
1456	-6.1	2.64	901.464	0.2	2	0.667	21.24	csdr	24	GTFVAHNR	31	vrtd		sp|GAG_SCVLA|	Major capsid protein; Gag protein; Major coat protein;	File: &quot;Y:\QE\08-19-19\QE08246.raw&quot;; SpectrumID: &quot;1456&quot;; scans: &quot;3653&quot; RTINSECONDS=1056 |id=1456|path=../gpm/archive/GPM80100003182.xml|source=F:\Dropbox\projects\MS5114_Sharma\mgf\QE08246.mgf|	1	SCVLA|	QE08246	#N/A
1457	-3.4	2.74	901.464	0.6	3	1	21.24	csdr	24	GTFVAHNR	31	vrtd		sp|GAG_SCVLA|	Major capsid protein; Gag protein; Major coat protein;	File: &quot;Y:\QE\08-19-19\QE08246.raw&quot;; SpectrumID: &quot;1457&quot;; scans: &quot;3654&quot; RTINSECONDS=1056 |id=1457|path=../gpm/archive/GPM80100003182.xml|source=F:\Dropbox\projects\MS5114_Sharma\mgf\QE08246.mgf|	1	SCVLA|	QE08246	#N/A
1461	-4.2	2.86	724.356	-0.4	2	0.667	17.97	mfke	242	CGHVLR	247	adve	C242+Carbamidomethyl; C242+Ammonia-loss;	sp|P25555|GBP2_YEAST	Single-strand telomeric DNA-binding protein GBP2; G-strand-binding ...	File: &quot;Y:\QE\08-19-19\QE08246.raw&quot;; SpectrumID: &quot;1461&quot;; scans: &quot;3658&quot; RTINSECONDS=1057 |id=1461|path=../gpm/archive/GPM80100003182.xml|source=F:\Dropbox\projects\MS5114_Sharma\mgf\QE08246.mgf|	1	YEAST	QE08246	#N/A
1462	-3.9	3.02	825.483	0	2	0.667	22.73	hnrk	260	THEVIVK	266	nlpa		sp|P38922|HRB1_YEAST	Protein HRB1; Protein TOM34;	File: &quot;Y:\QE\08-19-19\QE08246.raw&quot;; SpectrumID: &quot;1462&quot;; scans: &quot;3659&quot; RTINSECONDS=1057 |id=1462|path=../gpm/archive/GPM80100003182.xml|source=F:\Dropbox\projects\MS5114_Sharma\mgf\QE08246.mgf|	1	YEAST	QE08246	#N/A
1464	-3.4	2.74	758.404	0.4	2	1	12.43	renk	109	VSPADAAK	116	kal]		sp|P39938|RS26A_YEAST	40S ribosomal protein S26-A {ECO:0000303|PubMed:9559554}; Small ...	File: &quot;Y:\QE\08-19-19\QE08246.raw&quot;; SpectrumID: &quot;1464&quot;; scans: &quot;3661&quot; RTINSECONDS=1057 |id=1464|path=../gpm/archive/GPM80100003182.xml|source=F:\Dropbox\projects\MS5114_Sharma\mgf\QE08246.mgf|	1	YEAST	QE08246	#N/A
1471	-4.9	2.54	751.421	0.1	2	0.667	12.8	faer	163	VGVPHSR	169	fdns		sp|Q08920|NCBP2_YEAST	Nuclear cap-binding protein subunit 2; 20 kDa nuclear cap-binding ...	File: &quot;Y:\QE\08-19-19\QE08246.raw&quot;; SpectrumID: &quot;1471&quot;; scans: &quot;3671&quot; RTINSECONDS=1058 |id=1471|path=../gpm/archive/GPM80100003182.xml|source=F:\Dropbox\projects\MS5114_Sharma\mgf\QE08246.mgf|	1	YEAST	QE08246	#N/A
1472	-5.9	2.54	743.395	-0.1	2	0.667	15.14	drgt	26	FVAHNR	31	vrtd		sp|GAG_SCVLA|	Major capsid protein; Gag protein; Major coat protein;	File: &quot;Y:\QE\08-19-19\QE08246.raw&quot;; SpectrumID: &quot;1472&quot;; scans: &quot;3672&quot; RTINSECONDS=1058 |id=1472|path=../gpm/archive/GPM80100003182.xml|source=F:\Dropbox\projects\MS5114_Sharma\mgf\QE08246.mgf|	1	SCVLA|	QE08246	#N/A
1479	-5.6	2.6	1269.61	-0.6	2	0.667	15.7	elsr	933	NNVQPAHNYGR	943	nsyn		sp|Q02792|XRN2_YEAST	5—-3— exoribonuclease 2; EC 3.1.13.-; Ribonucleic acid-trafficking ...	File: &quot;Y:\QE\08-19-19\QE08246.raw&quot;; SpectrumID: &quot;1479&quot;; scans: &quot;3679&quot; RTINSECONDS=1059 |id=1479|path=../gpm/archive/GPM80100003182.xml|source=F:\Dropbox\projects\MS5114_Sharma\mgf\QE08246.mgf|	1	YEAST	QE08246	#N/A
1481	-6	2.83	1431.62	0.1	2	1	8.95	pevk	274	QETPAEEGEQGEK	286	gqik		sp|P39935|IF4F1_YEAST	Eukaryotic initiation factor 4F subunit p150; eIF-4F p150; eIF4F ...	File: &quot;Y:\QE\08-19-19\QE08246.raw&quot;; SpectrumID: &quot;1481&quot;; scans: &quot;3681&quot; RTINSECONDS=1059 |id=1481|path=../gpm/archive/GPM80100003182.xml|source=F:\Dropbox\projects\MS5114_Sharma\mgf\QE08246.mgf|	1	YEAST	QE08246	#N/A
1483	-3.5	3.08	2117.93	0.2	4	1	9.5	qvnk	79	GVNEDHYTGGGSSNNNRPSR	98	ytnt		sp|Q03208|YML9_YEAST	Uncharacterized protein YML119W;	File: &quot;Y:\QE\08-19-19\QE08246.raw&quot;; SpectrumID: &quot;1483&quot;; scans: &quot;3683&quot; RTINSECONDS=1059 |id=1483|path=../gpm/archive/GPM80100003182.xml|source=F:\Dropbox\projects\MS5114_Sharma\mgf\QE08246.mgf|	1	YEAST	QE08246	#N/A
1484	-5.7	2.88	1349.63	743.9	2	0.667	15.5	vkak	1715	ATEYVASHESQK	1726	ade]		sp|Q05022|RRP5_YEAST	rRNA biogenesis protein RRP5; Ribosomal RNA-processing protein ...	File: &quot;Y:\QE\08-19-19\QE08246.raw&quot;; SpectrumID: &quot;1484&quot;; scans: &quot;3684&quot; RTINSECONDS=1060 |id=1484|path=../gpm/archive/GPM80100003182.xml|source=F:\Dropbox\projects\MS5114_Sharma\mgf\QE08246.mgf|	1	YEAST	QE08246	#N/A
1487	-9.2	3.08	1341.68	-0.4	4	0.8	18.4	nqvk	152	RHSYAQSSHIR	162	airk		sp|P23248|RS3A2_YEAST	40S ribosomal protein S1-B {ECO:0000255|HAMAP-Rule:MF_03122, ECO:0000303|PubMed:9559554}; RP10B; Small ribosomal subunit protein eS1-B {ECO:0000303|PubMed:24524803};	File: &quot;Y:\QE\08-19-19\QE08246.raw&quot;; SpectrumID: &quot;1487&quot;; scans: &quot;3690&quot; RTINSECONDS=1061 |id=1487|path=../gpm/archive/GPM80100003182.xml|source=F:\Dropbox\projects\MS5114_Sharma\mgf\QE08246.mgf|	1	YEAST	QE08246	#N/A
1488	-2.4	2.92	684.404	-0.3	2	1	16.02	ydkk	193	GPAAIQK	199	nysp		sp|K1C9_HUMAN|	Keratin, type I cytoskeletal 9; Cytokeratin-9; CK-9; Keratin-9; ...	File: &quot;Y:\QE\08-19-19\QE08246.raw&quot;; SpectrumID: &quot;1488&quot;; scans: &quot;3691&quot; RTINSECONDS=1061 |id=1488|path=../gpm/archive/GPM80100003182.xml|source=F:\Dropbox\projects\MS5114_Sharma\mgf\QE08246.mgf|	1	HUMAN|	QE08246	#N/A
1489	-2.7	3.01	1182.6	-0.3	3	1	15.49	sask	40	IQEYDKASTK	49	ansq		sp|Q04670|YM14B_YEAST	Transposon Ty1-MR2 Gag-Pol polyprotein; Gag-Pol-p199; TY1A-TY1B; ...	File: &quot;Y:\QE\08-19-19\QE08246.raw&quot;; SpectrumID: &quot;1489&quot;; scans: &quot;3692&quot; RTINSECONDS=1061 |id=1489|path=../gpm/archive/GPM80100003182.xml|source=F:\Dropbox\projects\MS5114_Sharma\mgf\QE08246.mgf|	1	YEAST	QE08246	#N/A
1492	-5.4	2.95	1044.51	0.6	2	1	13.74	tslk	490	ENVQNGEVR	498	fefr		sp|P50094|IMDH4_YEAST	Inosine-5—-monophosphate dehydrogenase 4 {ECO:0000255|HAMAP-Rule:MF_03156}; ...	File: &quot;Y:\QE\08-19-19\QE08246.raw&quot;; SpectrumID: &quot;1492&quot;; scans: &quot;3695&quot; RTINSECONDS=1061 |id=1492|path=../gpm/archive/GPM80100003182.xml|source=F:\Dropbox\projects\MS5114_Sharma\mgf\QE08246.mgf|	1	YEAST	QE08246	#N/A
1495	-3.4	2.97	1182.6	848.1	2	0.667	15.49	sask	40	IQEYDKASTK	49	ansq		sp|Q04670|YM14B_YEAST	Transposon Ty1-MR2 Gag-Pol polyprotein; Gag-Pol-p199; TY1A-TY1B; ...	File: &quot;Y:\QE\08-19-19\QE08246.raw&quot;; SpectrumID: &quot;1495&quot;; scans: &quot;3698&quot; RTINSECONDS=1061 |id=1495|path=../gpm/archive/GPM80100003182.xml|source=F:\Dropbox\projects\MS5114_Sharma\mgf\QE08246.mgf|	1	YEAST	QE08246	#N/A
1496	-6	2.96	1114.49	0.3	2	0.667	16.46	vlvr	9	HGQSEWNEK	17	nlft		sp|P00950|PMG1_YEAST	Phosphoglycerate mutase 1; PGAM 1; EC 5.4.2.11 {ECO:0000269|PubMed:1386023}; ...	File: &quot;Y:\QE\08-19-19\QE08246.raw&quot;; SpectrumID: &quot;1496&quot;; scans: &quot;3699&quot; RTINSECONDS=1061 |id=1496|path=../gpm/archive/GPM80100003182.xml|source=F:\Dropbox\projects\MS5114_Sharma\mgf\QE08246.mgf|	1	YEAST	QE08246	#N/A
1497	-5.2	2.96	1215.58	-0.4	2	0.667	14.1	llnk	275	EVQISHSQCK	284	hlfk	C283+Carbamidomethyl;	sp|Q03957|CTK1_YEAST	CTD kinase subunit alpha; CTDK-I subunit alpha; EC 2.7.11.23; ...	File: &quot;Y:\QE\08-19-19\QE08246.raw&quot;; SpectrumID: &quot;1497&quot;; scans: &quot;3700&quot; RTINSECONDS=1062 |id=1497|path=../gpm/archive/GPM80100003182.xml|source=F:\Dropbox\projects\MS5114_Sharma\mgf\QE08246.mgf|	1	YEAST	QE08246	#N/A
1498	-5.6	3.2	1631.8	-0.4	3	1	12.9	gntr	148	TPNSNLTANSNKDQK	162	ieid		sp|Q05672|RBS1_YEAST	RNA-binding suppressor of PAS kinase protein 1;	File: &quot;Y:\QE\08-19-19\QE08246.raw&quot;; SpectrumID: &quot;1498&quot;; scans: &quot;3701&quot; RTINSECONDS=1062 |id=1498|path=../gpm/archive/GPM80100003182.xml|source=F:\Dropbox\projects\MS5114_Sharma\mgf\QE08246.mgf|	1	YEAST	QE08246	#N/A
1499	-3.7	2.7	652.352	0	2	0.667	8.53	aerv	164	GVPHSR	169	fdns		sp|Q08920|NCBP2_YEAST	Nuclear cap-binding protein subunit 2; 20 kDa nuclear cap-binding ...	File: &quot;Y:\QE\08-19-19\QE08246.raw&quot;; SpectrumID: &quot;1499&quot;; scans: &quot;3705&quot; RTINSECONDS=1063 |id=1499|path=../gpm/archive/GPM80100003182.xml|source=F:\Dropbox\projects\MS5114_Sharma\mgf\QE08246.mgf|	1	YEAST	QE08246	#N/A
1501	-13.8	2.96	1341.68	1.2	3	0.6	18.4	nqvk	152	RHSYAQSSHIR	162	airk		sp|P23248|RS3A2_YEAST	40S ribosomal protein S1-B {ECO:0000255|HAMAP-Rule:MF_03122, ECO:0000303|PubMed:9559554}; RP10B; Small ribosomal subunit protein eS1-B {ECO:0000303|PubMed:24524803};	File: &quot;Y:\QE\08-19-19\QE08246.raw&quot;; SpectrumID: &quot;1501&quot;; scans: &quot;3707&quot; RTINSECONDS=1063 |id=1501|path=../gpm/archive/GPM80100003182.xml|source=F:\Dropbox\projects\MS5114_Sharma\mgf\QE08246.mgf|	1	YEAST	QE08246	#N/A
1504	-5.3	2.85	1071.58	0.5	2	0.667	15.1	rfnr	106	DNKVSPAAAAK	116	kal]		sp|P39939|RS26B_YEAST	40S ribosomal protein S26-B {ECO:0000303|PubMed:9559554}; Small ...	File: &quot;Y:\QE\08-19-19\QE08246.raw&quot;; SpectrumID: &quot;1504&quot;; scans: &quot;3710&quot; RTINSECONDS=1063 |id=1504|path=../gpm/archive/GPM80100003182.xml|source=F:\Dropbox\projects\MS5114_Sharma\mgf\QE08246.mgf|	1	YEAST	QE08246	#N/A
1505	-5.5	3.22	2034.98	493.9	3	0.75	16.6	knsr	1494	KGEIKPSSGTNSTECQSPK	1512	sqsn	C1508+Carbamidomethyl;	sp|P22147|XRN1_YEAST	5—-3— exoribonuclease 1; EC 3.1.13.-; DNA strand transfer protein ...	File: &quot;Y:\QE\08-19-19\QE08246.raw&quot;; SpectrumID: &quot;1505&quot;; scans: &quot;3711&quot; RTINSECONDS=1063 |id=1505|path=../gpm/archive/GPM80100003182.xml|source=F:\Dropbox\projects\MS5114_Sharma\mgf\QE08246.mgf|	1	YEAST	QE08246	#N/A
1513	-2.7	3.07	2034.98	2.4	4	1	16.6	knsr	1494	KGEIKPSSGTNSTECQSPK	1512	sqsn	C1508+Carbamidomethyl;	sp|P22147|XRN1_YEAST	5—-3— exoribonuclease 1; EC 3.1.13.-; DNA strand transfer protein ...	File: &quot;Y:\QE\08-19-19\QE08246.raw&quot;; SpectrumID: &quot;1513&quot;; scans: &quot;3721&quot; RTINSECONDS=1064 |id=1513|path=../gpm/archive/GPM80100003182.xml|source=F:\Dropbox\projects\MS5114_Sharma\mgf\QE08246.mgf|	1	YEAST	QE08246	#N/A
1516	-13.6	3.06	1631.8	1.5	2	0.667	12.9	gntr	148	TPNSNLTANSNKDQK	162	ieid		sp|Q05672|RBS1_YEAST	RNA-binding suppressor of PAS kinase protein 1;	File: &quot;Y:\QE\08-19-19\QE08246.raw&quot;; SpectrumID: &quot;1516&quot;; scans: &quot;3727&quot; RTINSECONDS=1066 |id=1516|path=../gpm/archive/GPM80100003182.xml|source=F:\Dropbox\projects\MS5114_Sharma\mgf\QE08246.mgf|	1	YEAST	QE08246	#N/A
1518	-2.5	2.59	666.405	-0.8	2	0.667	20.01	ggrk	64	HVAALR	69	tvks		sp|P05738|RL9A_YEAST	60S ribosomal protein L9-A {ECO:0000303|PubMed:9559554}; L8; Large ribosomal subunit protein uL6-A {ECO:0000303|PubMed:24524803}; RP24; YL11;	File: &quot;Y:\QE\08-19-19\QE08246.raw&quot;; SpectrumID: &quot;1518&quot;; scans: &quot;3729&quot; RTINSECONDS=1066 |id=1518|path=../gpm/archive/GPM80100003182.xml|source=F:\Dropbox\projects\MS5114_Sharma\mgf\QE08246.mgf|	1	YEAST	QE08246	#N/A
1519	-10.2	3.13	2034.98	-0.8	3	0.75	16.6	knsr	1494	KGEIKPSSGTNSTECQSPK	1512	sqsn	C1508+Carbamidomethyl;	sp|P22147|XRN1_YEAST	5—-3— exoribonuclease 1; EC 3.1.13.-; DNA strand transfer protein ...	File: &quot;Y:\QE\08-19-19\QE08246.raw&quot;; SpectrumID: &quot;1519&quot;; scans: &quot;3730&quot; RTINSECONDS=1066 |id=1519|path=../gpm/archive/GPM80100003182.xml|source=F:\Dropbox\projects\MS5114_Sharma\mgf\QE08246.mgf|	1	YEAST	QE08246	#N/A
1521	-4.3	2.69	921.504	-1.5	2	0.667	16.3	wtlw	47	YTKPAVDK	54	sesw		sp|P07260|IF4E_YEAST	Eukaryotic translation initiation factor 4E; eIF-4E; eIF4E; eIF-4F ...	File: &quot;Y:\QE\08-19-19\QE08246.raw&quot;; SpectrumID: &quot;1521&quot;; scans: &quot;3732&quot; RTINSECONDS=1066 |id=1521|path=../gpm/archive/GPM80100003182.xml|source=F:\Dropbox\projects\MS5114_Sharma\mgf\QE08246.mgf|	1	YEAST	QE08246	#N/A
1524	-4.7	3.11	1068.57	-0.2	3	0.75	19.44	civr	129	LHDALKDEK	137	dlgr		sp|P33322|CBF5_YEAST	H/ACA ribonucleoprotein complex subunit CBF5; EC 5.4.99.- {ECO:0000269|PubMed:21131909, ...	File: &quot;Y:\QE\08-19-19\QE08246.raw&quot;; SpectrumID: &quot;1524&quot;; scans: &quot;3736&quot; RTINSECONDS=1067 |id=1524|path=../gpm/archive/GPM80100003182.xml|source=F:\Dropbox\projects\MS5114_Sharma\mgf\QE08246.mgf|	1	YEAST	QE08246	#N/A
1530	-2.9	2.82	1892.82	-0.2	3	1	26.02	idgr	238	PINCDMSTSKPAGNNDR	254	akkf	C241+Carbamidomethyl; M243+Oxidation;	sp|P27476|NSR1_YEAST	Nuclear localization sequence-binding protein; p67;	File: &quot;Y:\QE\08-19-19\QE08246.raw&quot;; SpectrumID: &quot;1530&quot;; scans: &quot;3742&quot; RTINSECONDS=1067 |id=1530|path=../gpm/archive/GPM80100003182.xml|source=F:\Dropbox\projects\MS5114_Sharma\mgf\QE08246.mgf|	1	YEAST	QE08246	#N/A
1532	-2.8	2.87	947.487	0.4	2	1	20.2	kgkk	17	VTSMTPAPK	25	isyk	M20+Oxidation;	sp|P05745|RL36A_YEAST	60S ribosomal protein L36-A {ECO:0000303|PubMed:9559554}; L39; ...	File: &quot;Y:\QE\08-19-19\QE08246.raw&quot;; SpectrumID: &quot;1532&quot;; scans: &quot;3747&quot; RTINSECONDS=1068 |id=1532|path=../gpm/archive/GPM80100003182.xml|source=F:\Dropbox\projects\MS5114_Sharma\mgf\QE08246.mgf|	1	YEAST	QE08246	#N/A
1534	-10.2	3.03	1613.73	0.9	3	1	13	qgsr	95	YNNNNTSYENRPK	107	sikr		sp|Q03957|CTK1_YEAST	CTD kinase subunit alpha; CTDK-I subunit alpha; EC 2.7.11.23; ...	File: &quot;Y:\QE\08-19-19\QE08246.raw&quot;; SpectrumID: &quot;1534&quot;; scans: &quot;3749&quot; RTINSECONDS=1068 |id=1534|path=../gpm/archive/GPM80100003182.xml|source=F:\Dropbox\projects\MS5114_Sharma\mgf\QE08246.mgf|	1	YEAST	QE08246	#N/A
1535	-4.4	2.99	1068.57	0.7	2	0.5	19.44	civr	129	LHDALKDEK	137	dlgr		sp|P33322|CBF5_YEAST	H/ACA ribonucleoprotein complex subunit CBF5; EC 5.4.99.- {ECO:0000269|PubMed:21131909, ...	File: &quot;Y:\QE\08-19-19\QE08246.raw&quot;; SpectrumID: &quot;1535&quot;; scans: &quot;3750&quot; RTINSECONDS=1068 |id=1535|path=../gpm/archive/GPM80100003182.xml|source=F:\Dropbox\projects\MS5114_Sharma\mgf\QE08246.mgf|	1	YEAST	QE08246	#N/A
1536	-2.7	2.67	1113.66	1.3	2	0.5	18.6	henk	243	AKPISNIDKK	252	akkd		sp|P25368|RRP7_YEAST	Ribosomal RNA-processing protein 7;	File: &quot;Y:\QE\08-19-19\QE08246.raw&quot;; SpectrumID: &quot;1536&quot;; scans: &quot;3751&quot; RTINSECONDS=1068 |id=1536|path=../gpm/archive/GPM80100003182.xml|source=F:\Dropbox\projects\MS5114_Sharma\mgf\QE08246.mgf|	1	YEAST	QE08246	#N/A
1539	-4.7	2.69	803.416	0.1	2	0.667	16.36	vkgk	13	HLSYQR	18	skrv		sp|P05744|RL33A_YEAST	60S ribosomal protein L33-A {ECO:0000303|PubMed:9559554}; L37; ...	File: &quot;Y:\QE\08-19-19\QE08246.raw&quot;; SpectrumID: &quot;1539&quot;; scans: &quot;3755&quot; RTINSECONDS=1069 |id=1539|path=../gpm/archive/GPM80100003182.xml|source=F:\Dropbox\projects\MS5114_Sharma\mgf\QE08246.mgf|	1	YEAST	QE08246	#N/A
1541	-8	2.97	1133.54	0.3	2	1	11.51	nglr	457	APSAASSVDNSK	468	qile		sp|P32831|NGR1_YEAST	Negative growth regulatory protein NGR1; RNA-binding protein RBP1;	File: &quot;Y:\QE\08-19-19\QE08246.raw&quot;; SpectrumID: &quot;1541&quot;; scans: &quot;3758&quot; RTINSECONDS=1069 |id=1541|path=../gpm/archive/GPM80100003182.xml|source=F:\Dropbox\projects\MS5114_Sharma\mgf\QE08246.mgf|	1	YEAST	QE08246	#N/A
1546	-3.1	3.2	1029.55	0.1	3	0.75	17.5	ervk	24	VHFDQAGKK	32	vsrr		sp|Q12690|RL13A_YEAST	60S ribosomal protein L13-A {ECO:0000303|PubMed:9559554}; Large ...	File: &quot;Y:\QE\08-19-19\QE08246.raw&quot;; SpectrumID: &quot;1546&quot;; scans: &quot;3766&quot; RTINSECONDS=1071 |id=1546|path=../gpm/archive/GPM80100003182.xml|source=F:\Dropbox\projects\MS5114_Sharma\mgf\QE08246.mgf|	1	YEAST	QE08246	#N/A
1547	-4.5	2.37	1149.47	-0.1	2	0.667	7.94	vgtr	460	CCTKPESER	468	mpct	C460+Carbamidomethyl; C461+Carbamidomethyl; C460+Ammonia-loss;	sp|ALBU_BOVIN|	Serum albumin; BSA; Bos d 6; Flags: Precursor;	File: &quot;Y:\QE\08-19-19\QE08246.raw&quot;; SpectrumID: &quot;1547&quot;; scans: &quot;3767&quot; RTINSECONDS=1071 |id=1547|path=../gpm/archive/GPM80100003182.xml|source=F:\Dropbox\projects\MS5114_Sharma\mgf\QE08246.mgf|	1	BOVIN|	QE08246	#N/A
1548	-2.6	2.84	783.411	-0.9	2	0.5	11.22	itkl	110	HLDKDR	115	kali		sp|P53221|RL26B_YEAST	60S ribosomal protein L26-B {ECO:0000303|PubMed:9559554}; L33; ...	File: &quot;Y:\QE\08-19-19\QE08246.raw&quot;; SpectrumID: &quot;1548&quot;; scans: &quot;3768&quot; RTINSECONDS=1071 |id=1548|path=../gpm/archive/GPM80100003182.xml|source=F:\Dropbox\projects\MS5114_Sharma\mgf\QE08246.mgf|	1	YEAST	QE08246	#N/A
1550	-6	2.87	1081.49	-0.1	2	1	20.79	anek	155	STMQELNSR	163	lasy	M157+Oxidation;	sp|K1C9_HUMAN|	Keratin, type I cytoskeletal 9; Cytokeratin-9; CK-9; Keratin-9; ...	File: &quot;Y:\QE\08-19-19\QE08246.raw&quot;; SpectrumID: &quot;1550&quot;; scans: &quot;3770&quot; RTINSECONDS=1071 |id=1550|path=../gpm/archive/GPM80100003182.xml|source=F:\Dropbox\projects\MS5114_Sharma\mgf\QE08246.mgf|	1	HUMAN|	QE08246	#N/A
1555	-3.5	3.05	865.453	0.6	2	0.667	14.03	dler	112	QFDATKR	118	nfen		sp|P25555|GBP2_YEAST	Single-strand telomeric DNA-binding protein GBP2; G-strand-binding ...	File: &quot;Y:\QE\08-19-19\QE08246.raw&quot;; SpectrumID: &quot;1555&quot;; scans: &quot;3775&quot; RTINSECONDS=1072 |id=1555|path=../gpm/archive/GPM80100003182.xml|source=F:\Dropbox\projects\MS5114_Sharma\mgf\QE08246.mgf|	1	YEAST	QE08246	#N/A
1556	-3.5	2.86	844.463	0.5	2	0.667	15.07	hstk	17	RLDTPSR	23	yllr		sp|Q08920|NCBP2_YEAST	Nuclear cap-binding protein subunit 2; 20 kDa nuclear cap-binding ...	File: &quot;Y:\QE\08-19-19\QE08246.raw&quot;; SpectrumID: &quot;1556&quot;; scans: &quot;3777&quot; RTINSECONDS=1072 |id=1556|path=../gpm/archive/GPM80100003182.xml|source=F:\Dropbox\projects\MS5114_Sharma\mgf\QE08246.mgf|	1	YEAST	QE08246	#N/A
1558	-2.9	2.75	1113.66	0.4	3	0.75	18.6	henk	243	AKPISNIDKK	252	akkd		sp|P25368|RRP7_YEAST	Ribosomal RNA-processing protein 7;	File: &quot;Y:\QE\08-19-19\QE08246.raw&quot;; SpectrumID: &quot;1558&quot;; scans: &quot;3780&quot; RTINSECONDS=1072 |id=1558|path=../gpm/archive/GPM80100003182.xml|source=F:\Dropbox\projects\MS5114_Sharma\mgf\QE08246.mgf|	1	YEAST	QE08246	#N/A
1559	-2.9	2.73	896.495	0	2	0.5	17.88	vitk	109	LHLDKDR	115	kali		sp|P53221|RL26B_YEAST	60S ribosomal protein L26-B {ECO:0000303|PubMed:9559554}; L33; ...	File: &quot;Y:\QE\08-19-19\QE08246.raw&quot;; SpectrumID: &quot;1559&quot;; scans: &quot;3781&quot; RTINSECONDS=1073 |id=1559|path=../gpm/archive/GPM80100003182.xml|source=F:\Dropbox\projects\MS5114_Sharma\mgf\QE08246.mgf|	1	YEAST	QE08246	#N/A
1560	-4.1	2.88	1252.56	-0.4	2	1	13.8	rnnr	497	FSGNSTAPNNSR	508	npvn	N500+Deamidated;	sp|P23293|BUR1_YEAST	Serine/threonine-protein kinase BUR1; EC 2.7.11.22; EC 2.7.11.23; ...	File: &quot;Y:\QE\08-19-19\QE08246.raw&quot;; SpectrumID: &quot;1560&quot;; scans: &quot;3782&quot; RTINSECONDS=1073 |id=1560|path=../gpm/archive/GPM80100003182.xml|source=F:\Dropbox\projects\MS5114_Sharma\mgf\QE08246.mgf|	1	YEAST	QE08246	#N/A
1561	-13.4	3.14	1154.62	-0.1	2	0.667	15.7	asvk	301	TPQHVTGSVTK	311	svtf		sp|P39936|IF4F2_YEAST	Eukaryotic initiation factor 4F subunit p130; eIF-4F p130; eIF4F ...	File: &quot;Y:\QE\08-19-19\QE08246.raw&quot;; SpectrumID: &quot;1561&quot;; scans: &quot;3783&quot; RTINSECONDS=1073 |id=1561|path=../gpm/archive/GPM80100003182.xml|source=F:\Dropbox\projects\MS5114_Sharma\mgf\QE08246.mgf|	1	YEAST	QE08246	#N/A
1562	-3	2.46	1455.77	697.9	3	0.75	17.92	pakk	547	AKIEEKPESEPAK	559	rnsg		sp|P53632|PAP2_YEAST	Poly(A) RNA polymerase protein 2; EC 2.7.7.19 {ECO:0000269|PubMed:20696927}; ...	File: &quot;Y:\QE\08-19-19\QE08246.raw&quot;; SpectrumID: &quot;1562&quot;; scans: &quot;3784&quot; RTINSECONDS=1073 |id=1562|path=../gpm/archive/GPM80100003182.xml|source=F:\Dropbox\projects\MS5114_Sharma\mgf\QE08246.mgf|	1	YEAST	QE08246	#N/A
1567	-5.5	2.78	1059.53	1.1	2	1	14.38	sqer	160	STVSPQPESK	169	lket		sp|P39935|IF4F1_YEAST	Eukaryotic initiation factor 4F subunit p150; eIF-4F p150; eIF4F ...	File: &quot;Y:\QE\08-19-19\QE08246.raw&quot;; SpectrumID: &quot;1567&quot;; scans: &quot;3791&quot; RTINSECONDS=1074 |id=1567|path=../gpm/archive/GPM80100003182.xml|source=F:\Dropbox\projects\MS5114_Sharma\mgf\QE08246.mgf|	1	YEAST	QE08246	#N/A
1570	-6.7	2.88	1252.58	2.9	2	1	15.4	mgkk	211	NSSIASTSSENR	222	lrtp		sp|P43633|ALK1_YEAST	Serine/threonine-protein kinase Haspin homolog ALK1; EC 2.7.11.1; ...	File: &quot;Y:\QE\08-19-19\QE08246.raw&quot;; SpectrumID: &quot;1570&quot;; scans: &quot;3794&quot; RTINSECONDS=1074 |id=1570|path=../gpm/archive/GPM80100003182.xml|source=F:\Dropbox\projects\MS5114_Sharma\mgf\QE08246.mgf|	1	YEAST	QE08246	#N/A
1572	-2.1	2.86	697.399	-0.6	2	1	14.6	mapk	285	APVASPR	291	paat		sp|Q12117|MRH1_YEAST	Protein MRH1; Membrane protein related to HSP30;	File: &quot;Y:\QE\08-19-19\QE08246.raw&quot;; SpectrumID: &quot;1572&quot;; scans: &quot;3796&quot; RTINSECONDS=1074 |id=1572|path=../gpm/archive/GPM80100003182.xml|source=F:\Dropbox\projects\MS5114_Sharma\mgf\QE08246.mgf|	1	YEAST	QE08246	#N/A
1576	-11.2	3.02	870.425	1	2	0.667	18.12	dmfk	241	ECGHVLR	247	adve	C242+Carbamidomethyl;	sp|P25555|GBP2_YEAST	Single-strand telomeric DNA-binding protein GBP2; G-strand-binding ...	File: &quot;Y:\QE\08-19-19\QE08246.raw&quot;; SpectrumID: &quot;1576&quot;; scans: &quot;3801&quot; RTINSECONDS=1075 |id=1576|path=../gpm/archive/GPM80100003182.xml|source=F:\Dropbox\projects\MS5114_Sharma\mgf\QE08246.mgf|	1	YEAST	QE08246	#N/A
1578	-4.7	2.99	883.5	0.7	2	0.667	17	gkkk	15	SATAVAHVK	23	agkg		sp|P0CX51|RS16A_YEAST	40S ribosomal protein S16-A {ECO:0000303|PubMed:9559554}; RP61R; ...	File: &quot;Y:\QE\08-19-19\QE08246.raw&quot;; SpectrumID: &quot;1578&quot;; scans: &quot;3803&quot; RTINSECONDS=1075 |id=1578|path=../gpm/archive/GPM80100003182.xml|source=F:\Dropbox\projects\MS5114_Sharma\mgf\QE08246.mgf|	1	YEAST	QE08246	#N/A
1579	-3.7	3.04	725.43	0.8	2	0.667	14.6	kksa	17	TAVAHVK	23	agkg		sp|P0CX51|RS16A_YEAST	40S ribosomal protein S16-A {ECO:0000303|PubMed:9559554}; RP61R; ...	File: &quot;Y:\QE\08-19-19\QE08246.raw&quot;; SpectrumID: &quot;1579&quot;; scans: &quot;3804&quot; RTINSECONDS=1075 |id=1579|path=../gpm/archive/GPM80100003182.xml|source=F:\Dropbox\projects\MS5114_Sharma\mgf\QE08246.mgf|	1	YEAST	QE08246	#N/A
1581	-9.3	2.81	1532.76	2	3	1	12.73	tnnk	1070	TVPQTSEQETEKR	1082	iihr		sp|Q99337|YN12B_YEAST	Transposon Ty1-NL2 Gag-Pol polyprotein; Gag-Pol-p199; TY1A-TY1B; ...	File: &quot;Y:\QE\08-19-19\QE08246.raw&quot;; SpectrumID: &quot;1581&quot;; scans: &quot;3806&quot; RTINSECONDS=1075 |id=1581|path=../gpm/archive/GPM80100003182.xml|source=F:\Dropbox\projects\MS5114_Sharma\mgf\QE08246.mgf|	1	YEAST	QE08246	#N/A
1586	-2.3	2.7	1125.57	893.8	2	0.667	16.8	plgr	400	SRNTASFAGSK	410	ktfd]		sp|P27476|NSR1_YEAST	Nuclear localization sequence-binding protein; p67;	File: &quot;Y:\QE\08-19-19\QE08246.raw&quot;; SpectrumID: &quot;1586&quot;; scans: &quot;3812&quot; RTINSECONDS=1076 |id=1586|path=../gpm/archive/GPM80100003182.xml|source=F:\Dropbox\projects\MS5114_Sharma\mgf\QE08246.mgf|	1	YEAST	QE08246	#N/A
1587	-5.5	2.76	1564.78	642.9	3	1	13.3	lhsr	1068	KEGSTNTVPATSASSK	1083	]		sp|Q06108|RGC1_YEAST	Regulator of the glycerol channel 1;	File: &quot;Y:\QE\08-19-19\QE08246.raw&quot;; SpectrumID: &quot;1587&quot;; scans: &quot;3813&quot; RTINSECONDS=1076 |id=1587|path=../gpm/archive/GPM80100003182.xml|source=F:\Dropbox\projects\MS5114_Sharma\mgf\QE08246.mgf|	1	YEAST	QE08246	#N/A
1590	-6.2	2.64	901.464	1.2	2	0.667	21.24	csdr	24	GTFVAHNR	31	vrtd		sp|GAG_SCVLA|	Major capsid protein; Gag protein; Major coat protein;	File: &quot;Y:\QE\08-19-19\QE08246.raw&quot;; SpectrumID: &quot;1590&quot;; scans: &quot;3817&quot; RTINSECONDS=1077 |id=1590|path=../gpm/archive/GPM80100003182.xml|source=F:\Dropbox\projects\MS5114_Sharma\mgf\QE08246.mgf|	1	SCVLA|	QE08246	#N/A
1591	-3.2	2.71	901.464	1.3	3	1	21.24	csdr	24	GTFVAHNR	31	vrtd		sp|GAG_SCVLA|	Major capsid protein; Gag protein; Major coat protein;	File: &quot;Y:\QE\08-19-19\QE08246.raw&quot;; SpectrumID: &quot;1591&quot;; scans: &quot;3818&quot; RTINSECONDS=1077 |id=1591|path=../gpm/archive/GPM80100003182.xml|source=F:\Dropbox\projects\MS5114_Sharma\mgf\QE08246.mgf|	1	SCVLA|	QE08246	#N/A
1596	-2.5	3.13	1036.58	0.9	3	0.75	21	pnkr	1538	FKKDETIR	1545	nkfq		sp|P53552|THO2_YEAST	THO complex subunit 2; Low dye-binding protein 5; THO complex ...	File: &quot;Y:\QE\08-19-19\QE08246.raw&quot;; SpectrumID: &quot;1596&quot;; scans: &quot;3823&quot; RTINSECONDS=1077 |id=1596|path=../gpm/archive/GPM80100003182.xml|source=F:\Dropbox\projects\MS5114_Sharma\mgf\QE08246.mgf|	1	YEAST	QE08246	#N/A
1600	-6.8	3.06	1154.62	1	3	1	15.7	asvk	301	TPQHVTGSVTK	311	svtf		sp|P39936|IF4F2_YEAST	Eukaryotic initiation factor 4F subunit p130; eIF-4F p130; eIF4F ...	File: &quot;Y:\QE\08-19-19\QE08246.raw&quot;; SpectrumID: &quot;1600&quot;; scans: &quot;3830&quot; RTINSECONDS=1078 |id=1600|path=../gpm/archive/GPM80100003182.xml|source=F:\Dropbox\projects\MS5114_Sharma\mgf\QE08246.mgf|	1	YEAST	QE08246	#N/A
1603	-7.1	2.96	1540.73	1.9	3	1	14.97	pegk	42	RPNSAAGNDGEEPVK	56	kkrk		sp|Q07623|NOP6_YEAST	Nucleolar protein 6;	File: &quot;Y:\QE\08-19-19\QE08246.raw&quot;; SpectrumID: &quot;1603&quot;; scans: &quot;3833&quot; RTINSECONDS=1079 |id=1603|path=../gpm/archive/GPM80100003182.xml|source=F:\Dropbox\projects\MS5114_Sharma\mgf\QE08246.mgf|	1	YEAST	QE08246	#N/A
1604	-3.9	3.03	1032.44	1.7	2	1	12.66	fndr	59	YDQSYGGSR	67	yhdd		sp|P25555|GBP2_YEAST	Single-strand telomeric DNA-binding protein GBP2; G-strand-binding ...	File: &quot;Y:\QE\08-19-19\QE08246.raw&quot;; SpectrumID: &quot;1604&quot;; scans: &quot;3834&quot; RTINSECONDS=1079 |id=1604|path=../gpm/archive/GPM80100003182.xml|source=F:\Dropbox\projects\MS5114_Sharma\mgf\QE08246.mgf|	1	YEAST	QE08246	#N/A
1605	-6.6	2.46	751.421	1.3	2	0.667	12.8	faer	163	VGVPHSR	169	fdns		sp|Q08920|NCBP2_YEAST	Nuclear cap-binding protein subunit 2; 20 kDa nuclear cap-binding ...	File: &quot;Y:\QE\08-19-19\QE08246.raw&quot;; SpectrumID: &quot;1605&quot;; scans: &quot;3836&quot; RTINSECONDS=1079 |id=1605|path=../gpm/archive/GPM80100003182.xml|source=F:\Dropbox\projects\MS5114_Sharma\mgf\QE08246.mgf|	1	YEAST	QE08246	#N/A
1608	-2.1	2.87	932.505	1.3	2	0.667	15.85	qrlr	409	SEIDNVKK	416	qisn		sp|K2C1_HUMAN|	Keratin, type II cytoskeletal 1; 67 kDa cytokeratin; Cytokeratin-1; ...	File: &quot;Y:\QE\08-19-19\QE08246.raw&quot;; SpectrumID: &quot;1608&quot;; scans: &quot;3840&quot; RTINSECONDS=1080 |id=1608|path=../gpm/archive/GPM80100003182.xml|source=F:\Dropbox\projects\MS5114_Sharma\mgf\QE08246.mgf|	1	HUMAN|	QE08246	#N/A
1609	-5	2.96	833.455	1	2	0.667	18.02	sydr	361	MQDALKK	367	faid		sp|P30771|NAM7_YEAST	ATP-dependent helicase NAM7; EC 3.6.4.-; Nonsense-mediated mRNA ...	File: &quot;Y:\QE\08-19-19\QE08246.raw&quot;; SpectrumID: &quot;1609&quot;; scans: &quot;3841&quot; RTINSECONDS=1080 |id=1609|path=../gpm/archive/GPM80100003182.xml|source=F:\Dropbox\projects\MS5114_Sharma\mgf\QE08246.mgf|	1	YEAST	QE08246	#N/A
1611	-4.2	2.83	1139.56	1.3	2	1	7.4	tdqr	6	GPPPPHPQQAN	16	gykk		sp|P39936|IF4F2_YEAST	Eukaryotic initiation factor 4F subunit p130; eIF-4F p130; eIF4F ...	File: &quot;Y:\QE\08-19-19\QE08246.raw&quot;; SpectrumID: &quot;1611&quot;; scans: &quot;3843&quot; RTINSECONDS=1080 |id=1611|path=../gpm/archive/GPM80100003182.xml|source=F:\Dropbox\projects\MS5114_Sharma\mgf\QE08246.mgf|	1	YEAST	QE08246	#N/A
1614	-15	2.75	1230.62	815	2	0.667	21.54	shak	195	IVHDQVTGMSK	205	gygf	M203+Oxidation;	sp|Q00539|NAM8_YEAST	Protein NAM8;	File: &quot;Y:\QE\08-19-19\QE08246.raw&quot;; SpectrumID: &quot;1614&quot;; scans: &quot;3846&quot; RTINSECONDS=1080 |id=1614|path=../gpm/archive/GPM80100003182.xml|source=F:\Dropbox\projects\MS5114_Sharma\mgf\QE08246.mgf|	1	YEAST	QE08246	#N/A
1615	-3.7	2.83	1356.6	-0.1	2	1	15.09	eksr	134	YNNSSNTSNDIK	145	ngyh		sp|Q03957|CTK1_YEAST	CTD kinase subunit alpha; CTDK-I subunit alpha; EC 2.7.11.23; ...	File: &quot;Y:\QE\08-19-19\QE08246.raw&quot;; SpectrumID: &quot;1615&quot;; scans: &quot;3847&quot; RTINSECONDS=1080 |id=1615|path=../gpm/archive/GPM80100003182.xml|source=F:\Dropbox\projects\MS5114_Sharma\mgf\QE08246.mgf|	1	YEAST	QE08246	#N/A
1616	-3.9	2.98	1230.61	0.1	3	1	21.54	shak	195	IVHDQVTGMSK	205	gygf	M203+Oxidation;	sp|Q00539|NAM8_YEAST	Protein NAM8;	File: &quot;Y:\QE\08-19-19\QE08246.raw&quot;; SpectrumID: &quot;1616&quot;; scans: &quot;3851&quot; RTINSECONDS=1081 |id=1616|path=../gpm/archive/GPM80100003182.xml|source=F:\Dropbox\projects\MS5114_Sharma\mgf\QE08246.mgf|	1	YEAST	QE08246	#N/A
1618	-8.1	2.96	1053.57	1	2	0.667	21.7	svkt	302	PQHVTGSVTK	311	svtf		sp|P39936|IF4F2_YEAST	Eukaryotic initiation factor 4F subunit p130; eIF-4F p130; eIF4F ...	File: &quot;Y:\QE\08-19-19\QE08246.raw&quot;; SpectrumID: &quot;1618&quot;; scans: &quot;3853&quot; RTINSECONDS=1081 |id=1618|path=../gpm/archive/GPM80100003182.xml|source=F:\Dropbox\projects\MS5114_Sharma\mgf\QE08246.mgf|	1	YEAST	QE08246	#N/A
1621	-7.3	2.87	1053.57	-0.3	3	1	21.7	svkt	302	PQHVTGSVTK	311	svtf		sp|P39936|IF4F2_YEAST	Eukaryotic initiation factor 4F subunit p130; eIF-4F p130; eIF4F ...	File: &quot;Y:\QE\08-19-19\QE08246.raw&quot;; SpectrumID: &quot;1621&quot;; scans: &quot;3856&quot; RTINSECONDS=1082 |id=1621|path=../gpm/archive/GPM80100003182.xml|source=F:\Dropbox\projects\MS5114_Sharma\mgf\QE08246.mgf|	1	YEAST	QE08246	#N/A
1622	-9.3	3.13	1341.68	-0.7	4	0.8	18.4	nqvk	152	RHSYAQSSHIR	162	airk		sp|P23248|RS3A2_YEAST	40S ribosomal protein S1-B {ECO:0000255|HAMAP-Rule:MF_03122, ECO:0000303|PubMed:9559554}; RP10B; Small ribosomal subunit protein eS1-B {ECO:0000303|PubMed:24524803};	File: &quot;Y:\QE\08-19-19\QE08246.raw&quot;; SpectrumID: &quot;1622&quot;; scans: &quot;3857&quot; RTINSECONDS=1082 |id=1622|path=../gpm/archive/GPM80100003182.xml|source=F:\Dropbox\projects\MS5114_Sharma\mgf\QE08246.mgf|	1	YEAST	QE08246	#N/A
1623	-5.9	3.05	1185.58	0.3	3	0.75	18.4	qvkr	153	HSYAQSSHIR	162	airk		sp|P23248|RS3A2_YEAST	40S ribosomal protein S1-B {ECO:0000255|HAMAP-Rule:MF_03122, ECO:0000303|PubMed:9559554}; RP10B; Small ribosomal subunit protein eS1-B {ECO:0000303|PubMed:24524803};	File: &quot;Y:\QE\08-19-19\QE08246.raw&quot;; SpectrumID: &quot;1623&quot;; scans: &quot;3858&quot; RTINSECONDS=1082 |id=1623|path=../gpm/archive/GPM80100003182.xml|source=F:\Dropbox\projects\MS5114_Sharma\mgf\QE08246.mgf|	1	YEAST	QE08246	#N/A
1630	-3.1	2.54	652.352	-0.2	2	0.667	8.53	aerv	164	GVPHSR	169	fdns		sp|Q08920|NCBP2_YEAST	Nuclear cap-binding protein subunit 2; 20 kDa nuclear cap-binding ...	File: &quot;Y:\QE\08-19-19\QE08246.raw&quot;; SpectrumID: &quot;1630&quot;; scans: &quot;3866&quot; RTINSECONDS=1083 |id=1630|path=../gpm/archive/GPM80100003182.xml|source=F:\Dropbox\projects\MS5114_Sharma\mgf\QE08246.mgf|	1	YEAST	QE08246	#N/A
1631	-4.1	3.15	1631.8	0.2	3	1	12.9	gntr	148	TPNSNLTANSNKDQK	162	ieid		sp|Q05672|RBS1_YEAST	RNA-binding suppressor of PAS kinase protein 1;	File: &quot;Y:\QE\08-19-19\QE08246.raw&quot;; SpectrumID: &quot;1631&quot;; scans: &quot;3867&quot; RTINSECONDS=1083 |id=1631|path=../gpm/archive/GPM80100003182.xml|source=F:\Dropbox\projects\MS5114_Sharma\mgf\QE08246.mgf|	1	YEAST	QE08246	#N/A
1633	-2.6	2.74	956.516	0.3	2	0.667	14.2	vktp	303	QHVTGSVTK	311	svtf		sp|P39936|IF4F2_YEAST	Eukaryotic initiation factor 4F subunit p130; eIF-4F p130; eIF4F ...	File: &quot;Y:\QE\08-19-19\QE08246.raw&quot;; SpectrumID: &quot;1633&quot;; scans: &quot;3869&quot; RTINSECONDS=1083 |id=1633|path=../gpm/archive/GPM80100003182.xml|source=F:\Dropbox\projects\MS5114_Sharma\mgf\QE08246.mgf|	1	YEAST	QE08246	#N/A
1636	-6.5	2.92	1093.47	1.2	2	0.667	19.9	klvr	230	HFSENNSMK	238	nqla		sp|P32074|COPG_YEAST	Coatomer subunit gamma; Gamma-coat protein; Gamma-COP;	File: &quot;Y:\QE\08-19-19\QE08246.raw&quot;; SpectrumID: &quot;1636&quot;; scans: &quot;3872&quot; RTINSECONDS=1083 |id=1636|path=../gpm/archive/GPM80100003182.xml|source=F:\Dropbox\projects\MS5114_Sharma\mgf\QE08246.mgf|	1	YEAST	QE08246	#N/A
1637	-12	2.97	1567.74	1	3	0.75	15.3	sllk	216	NANATVTVCHSHTR	229	niae	C224+Carbamidomethyl;	sp|P09440|C1TM_YEAST	C-1-tetrahydrofolate synthase, mitochondrial; C1-THF synthase; ...	File: &quot;Y:\QE\08-19-19\QE08246.raw&quot;; SpectrumID: &quot;1637&quot;; scans: &quot;3873&quot; RTINSECONDS=1083 |id=1637|path=../gpm/archive/GPM80100003182.xml|source=F:\Dropbox\projects\MS5114_Sharma\mgf\QE08246.mgf|	1	YEAST	QE08246	#N/A
1642	-3.1	2.65	939.489	0.1	2	0.667	14.2	vktp	303	QHVTGSVTK	311	svtf	Q303+Ammonia-loss;	sp|P39936|IF4F2_YEAST	Eukaryotic initiation factor 4F subunit p130; eIF-4F p130; eIF4F ...	File: &quot;Y:\QE\08-19-19\QE08246.raw&quot;; SpectrumID: &quot;1642&quot;; scans: &quot;3878&quot; RTINSECONDS=1084 |id=1642|path=../gpm/archive/GPM80100003182.xml|source=F:\Dropbox\projects\MS5114_Sharma\mgf\QE08246.mgf|	1	YEAST	QE08246	#N/A
1650	-4.8	2.76	710.394	0.1	2	0.667	14.81	mafk	167	EIGVHR	172	giqi		sp|Q00916|RU17_YEAST	U1 small nuclear ribonucleoprotein 70 kDa homolog; U1 70K; U1 ...	File: &quot;Y:\QE\08-19-19\QE08246.raw&quot;; SpectrumID: &quot;1650&quot;; scans: &quot;3888&quot; RTINSECONDS=1085 |id=1650|path=../gpm/archive/GPM80100003182.xml|source=F:\Dropbox\projects\MS5114_Sharma\mgf\QE08246.mgf|	1	YEAST	QE08246	#N/A
1661	-4.9	2.89	848.426	0.2	2	0.667	14.31	arvk	31	AFPKDDR	37	skpv		sp|P14126|RL3_YEAST	60S ribosomal protein L3 {ECO:0000303|PubMed:9559554}; Large ribosomal subunit protein uL3 {ECO:0000303|PubMed:24524803}; Maintenance of killer protein 8; RP1; Trichodermin resistance protein; YL1;	File: &quot;Y:\QE\08-19-19\QE08246.raw&quot;; SpectrumID: &quot;1661&quot;; scans: &quot;3902&quot; RTINSECONDS=1087 |id=1661|path=../gpm/archive/GPM80100003182.xml|source=F:\Dropbox\projects\MS5114_Sharma\mgf\QE08246.mgf|	1	YEAST	QE08246	#N/A
1663	-2.1	2.67	1042.66	0.1	3	0.75	16.7	qkmr	164	IKKPTSIQK	172	qaip		sp|P36120|DBP7_YEAST	ATP-dependent RNA helicase DBP7; EC 3.6.4.13; DEAD box protein ...	File: &quot;Y:\QE\08-19-19\QE08246.raw&quot;; SpectrumID: &quot;1663&quot;; scans: &quot;3904&quot; RTINSECONDS=1087 |id=1663|path=../gpm/archive/GPM80100003182.xml|source=F:\Dropbox\projects\MS5114_Sharma\mgf\QE08246.mgf|	1	YEAST	QE08246	#N/A
1664	-3.2	2.88	828.457	-0.5	2	0.667	13.7	ktpq	304	HVTGSVTK	311	svtf		sp|P39936|IF4F2_YEAST	Eukaryotic initiation factor 4F subunit p130; eIF-4F p130; eIF4F ...	File: &quot;Y:\QE\08-19-19\QE08246.raw&quot;; SpectrumID: &quot;1664&quot;; scans: &quot;3905&quot; RTINSECONDS=1087 |id=1664|path=../gpm/archive/GPM80100003182.xml|source=F:\Dropbox\projects\MS5114_Sharma\mgf\QE08246.mgf|	1	YEAST	QE08246	#N/A
1670	-4.8	3.11	1052.55	0.8	2	0.667	17.04	nivk	44	NAEQHNLVK	52	kgpv		sp|P38701|RS20_YEAST	40S ribosomal protein S20 {ECO:0000303|PubMed:9559554}; Small ...	File: &quot;Y:\QE\08-19-19\QE08246.raw&quot;; SpectrumID: &quot;1670&quot;; scans: &quot;3914&quot; RTINSECONDS=1089 |id=1670|path=../gpm/archive/GPM80100003182.xml|source=F:\Dropbox\projects\MS5114_Sharma\mgf\QE08246.mgf|	1	YEAST	QE08246	#N/A
1671	-2.9	2.89	670.352	0.3	2	0.667	8.51	srtl	119	TAVHDK	124	iled		sp|P26786|RS7A_YEAST	40S ribosomal protein S7-A {ECO:0000303|PubMed:9559554}; RP30; ...	File: &quot;Y:\QE\08-19-19\QE08246.raw&quot;; SpectrumID: &quot;1671&quot;; scans: &quot;3915&quot; RTINSECONDS=1089 |id=1671|path=../gpm/archive/GPM80100003182.xml|source=F:\Dropbox\projects\MS5114_Sharma\mgf\QE08246.mgf|	1	YEAST	QE08246	#N/A
1673	-3.9	2.74	856.442	0.9	2	0.667	12.89	yask	50	AVPHYNR	56	ldsy		sp|P04456|RL25_YEAST	60S ribosomal protein L25 {ECO:0000303|PubMed:9559554}; Large ...	File: &quot;Y:\QE\08-19-19\QE08246.raw&quot;; SpectrumID: &quot;1673&quot;; scans: &quot;3917&quot; RTINSECONDS=1089 |id=1673|path=../gpm/archive/GPM80100003182.xml|source=F:\Dropbox\projects\MS5114_Sharma\mgf\QE08246.mgf|	1	YEAST	QE08246	#N/A
1675	-3.2	3.08	867.468	1	2	0.667	15.9	vkna	46	EQHNLVK	52	kgpv		sp|P38701|RS20_YEAST	40S ribosomal protein S20 {ECO:0000303|PubMed:9559554}; Small ...	File: &quot;Y:\QE\08-19-19\QE08246.raw&quot;; SpectrumID: &quot;1675&quot;; scans: &quot;3919&quot; RTINSECONDS=1089 |id=1675|path=../gpm/archive/GPM80100003182.xml|source=F:\Dropbox\projects\MS5114_Sharma\mgf\QE08246.mgf|	1	YEAST	QE08246	#N/A
1677	-4.7	2.79	1009.49	0.3	2	1	13.2	[mar	4	YGATSTNPAK	13	sasa		sp|P05740|RL17A_YEAST	60S ribosomal protein L17-A {ECO:0000303|PubMed:9559554}; L20A; ...	File: &quot;Y:\QE\08-19-19\QE08246.raw&quot;; SpectrumID: &quot;1677&quot;; scans: &quot;3921&quot; RTINSECONDS=1089 |id=1677|path=../gpm/archive/GPM80100003182.xml|source=F:\Dropbox\projects\MS5114_Sharma\mgf\QE08246.mgf|	1	YEAST	QE08246	#N/A
1678	-4.2	2.96	849.458	0	2	0.667	15.9	vkna	46	EQHNLVK	52	kgpv	E46+Dehydrated;	sp|P38701|RS20_YEAST	40S ribosomal protein S20 {ECO:0000303|PubMed:9559554}; Small ...	File: &quot;Y:\QE\08-19-19\QE08246.raw&quot;; SpectrumID: &quot;1678&quot;; scans: &quot;3922&quot; RTINSECONDS=1089 |id=1678|path=../gpm/archive/GPM80100003182.xml|source=F:\Dropbox\projects\MS5114_Sharma\mgf\QE08246.mgf|	1	YEAST	QE08246	#N/A
1679	-3.9	2.67	1016.53	2	2	0.667	17.52	dhpr	164	GKPDEETLK	172	klre		sp|P46672|ARC1_YEAST	tRNA-aminoacylation cofactor ARC1; Acyl-RNA-complex protein 1; ...	File: &quot;Y:\QE\08-19-19\QE08246.raw&quot;; SpectrumID: &quot;1679&quot;; scans: &quot;3923&quot; RTINSECONDS=1089 |id=1679|path=../gpm/archive/GPM80100003182.xml|source=F:\Dropbox\projects\MS5114_Sharma\mgf\QE08246.mgf|	1	YEAST	QE08246	#N/A
1680	-5.8	2.84	1163.55	2.1	2	0.5	16.4	fikk	235	FKVDHCTEK	243	fveh	C240+Carbamidomethyl;	sp|P32787|MG101_YEAST	Mitochondrial genome maintenance protein MGM101; Flags: Precursor; ...	File: &quot;Y:\QE\08-19-19\QE08246.raw&quot;; SpectrumID: &quot;1680&quot;; scans: &quot;3924&quot; RTINSECONDS=1089 |id=1680|path=../gpm/archive/GPM80100003182.xml|source=F:\Dropbox\projects\MS5114_Sharma\mgf\QE08246.mgf|	1	YEAST	QE08246	#N/A
1685	-6.1	2.81	1319.56	0.8	2	1	12.4	sgnr	980	NSGQYSGNSYSR	991	nnkq		sp|Q02792|XRN2_YEAST	5—-3— exoribonuclease 2; EC 3.1.13.-; Ribonucleic acid-trafficking ...	File: &quot;Y:\QE\08-19-19\QE08246.raw&quot;; SpectrumID: &quot;1685&quot;; scans: &quot;3929&quot; RTINSECONDS=1090 |id=1685|path=../gpm/archive/GPM80100003182.xml|source=F:\Dropbox\projects\MS5114_Sharma\mgf\QE08246.mgf|	1	YEAST	QE08246	#N/A
1688	-2.3	2.87	2374.14	424.2	4	0.8	12.96	gqpn	55	TTSNYGSSTHAGGQVSKPHTTQK	77	rvhr		sp|Q04740|RNH1_YEAST	Ribonuclease H; RNase H; EC 3.1.26.4;	File: &quot;Y:\QE\08-19-19\QE08246.raw&quot;; SpectrumID: &quot;1688&quot;; scans: &quot;3932&quot; RTINSECONDS=1090 |id=1688|path=../gpm/archive/GPM80100003182.xml|source=F:\Dropbox\projects\MS5114_Sharma\mgf\QE08246.mgf|	1	YEAST	QE08246	#N/A
1691	-3.4	2.8	1033.49	0.9	2	1	13.07	mhhr	118	QEGELSNTR	126	lfvr		sp|Q01560|NOP3_YEAST	Nucleolar protein 3; Mitochondrial targeting suppressor 1 protein; ...	File: &quot;Y:\QE\08-19-19\QE08246.raw&quot;; SpectrumID: &quot;1691&quot;; scans: &quot;3937&quot; RTINSECONDS=1091 |id=1691|path=../gpm/archive/GPM80100003182.xml|source=F:\Dropbox\projects\MS5114_Sharma\mgf\QE08246.mgf|	1	YEAST	QE08246	#N/A
1692	-5.5	2.85	996.424	0.6	2	1	20.55	rink	102	MLSCAGADR	110	lqqg	C105+Carbamidomethyl; M102+Oxidation;	sp|P41805|RL10_YEAST	60S ribosomal protein L10 {ECO:0000303|PubMed:9559554}; L9; Large ...	File: &quot;Y:\QE\08-19-19\QE08246.raw&quot;; SpectrumID: &quot;1692&quot;; scans: &quot;3938&quot; RTINSECONDS=1091 |id=1692|path=../gpm/archive/GPM80100003182.xml|source=F:\Dropbox\projects\MS5114_Sharma\mgf\QE08246.mgf|	1	YEAST	QE08246	#N/A
1697	-5.9	2.83	1197.63	0.2	3	0.75	18.7	rpyk	93	HIDASGSINRK	103	vlqa		sp|P07280|RS19A_YEAST	40S ribosomal protein S19-A {ECO:0000303|PubMed:9559554}; RP55A; ...	File: &quot;Y:\QE\08-19-19\QE08246.raw&quot;; SpectrumID: &quot;1697&quot;; scans: &quot;3943&quot; RTINSECONDS=1091 |id=1697|path=../gpm/archive/GPM80100003182.xml|source=F:\Dropbox\projects\MS5114_Sharma\mgf\QE08246.mgf|	1	YEAST	QE08246	#N/A
1702	-4.8	2.35	1149.47	0	2	0.667	7.94	vgtr	460	CCTKPESER	468	mpct	C460+Carbamidomethyl; C461+Carbamidomethyl; C460+Ammonia-loss;	sp|ALBU_BOVIN|	Serum albumin; BSA; Bos d 6; Flags: Precursor;	File: &quot;Y:\QE\08-19-19\QE08246.raw&quot;; SpectrumID: &quot;1702&quot;; scans: &quot;3949&quot; RTINSECONDS=1092 |id=1702|path=../gpm/archive/GPM80100003182.xml|source=F:\Dropbox\projects\MS5114_Sharma\mgf\QE08246.mgf|	1	BOVIN|	QE08246	#N/A
1710	-2.3	2.71	894.406	0.1	2	1	12.84	ksqk	193	DFNQNTR	199	hciy		sp|P22147|XRN1_YEAST	5—-3— exoribonuclease 1; EC 3.1.13.-; DNA strand transfer protein ...	File: &quot;Y:\QE\08-19-19\QE08246.raw&quot;; SpectrumID: &quot;1710&quot;; scans: &quot;3957&quot; RTINSECONDS=1093 |id=1710|path=../gpm/archive/GPM80100003182.xml|source=F:\Dropbox\projects\MS5114_Sharma\mgf\QE08246.mgf|	1	YEAST	QE08246	#N/A
1711	-7	3.06	2374.14	0.9	4	0.8	12.96	gqpn	55	TTSNYGSSTHAGGQVSKPHTTQK	77	rvhr		sp|Q04740|RNH1_YEAST	Ribonuclease H; RNase H; EC 3.1.26.4;	File: &quot;Y:\QE\08-19-19\QE08246.raw&quot;; SpectrumID: &quot;1711&quot;; scans: &quot;3958&quot; RTINSECONDS=1093 |id=1711|path=../gpm/archive/GPM80100003182.xml|source=F:\Dropbox\projects\MS5114_Sharma\mgf\QE08246.mgf|	1	YEAST	QE08246	#N/A
1712	-13.2	3.05	1154.62	-0.3	2	0.667	15.7	asvk	301	TPQHVTGSVTK	311	svtf		sp|P39936|IF4F2_YEAST	Eukaryotic initiation factor 4F subunit p130; eIF-4F p130; eIF4F ...	File: &quot;Y:\QE\08-19-19\QE08246.raw&quot;; SpectrumID: &quot;1712&quot;; scans: &quot;3960&quot; RTINSECONDS=1093 |id=1712|path=../gpm/archive/GPM80100003182.xml|source=F:\Dropbox\projects\MS5114_Sharma\mgf\QE08246.mgf|	1	YEAST	QE08246	#N/A
1713	-2.8	2.97	844.463	0.1	2	0.667	15.07	hstk	17	RLDTPSR	23	yllr		sp|Q08920|NCBP2_YEAST	Nuclear cap-binding protein subunit 2; 20 kDa nuclear cap-binding ...	File: &quot;Y:\QE\08-19-19\QE08246.raw&quot;; SpectrumID: &quot;1713&quot;; scans: &quot;3961&quot; RTINSECONDS=1093 |id=1713|path=../gpm/archive/GPM80100003182.xml|source=F:\Dropbox\projects\MS5114_Sharma\mgf\QE08246.mgf|	1	YEAST	QE08246	#N/A
1716	-2.7	2.83	1197.63	-0.1	2	0.5	18.7	rpyk	93	HIDASGSINRK	103	vlqa		sp|P07280|RS19A_YEAST	40S ribosomal protein S19-A {ECO:0000303|PubMed:9559554}; RP55A; ...	File: &quot;Y:\QE\08-19-19\QE08246.raw&quot;; SpectrumID: &quot;1716&quot;; scans: &quot;3964&quot; RTINSECONDS=1094 |id=1716|path=../gpm/archive/GPM80100003182.xml|source=F:\Dropbox\projects\MS5114_Sharma\mgf\QE08246.mgf|	1	YEAST	QE08246	#N/A
1717	-10.1	2.8	1862.8	1.1	3	1	11.93	rtkr	632	TRPDNEDTGDVGESENK	648	kpkk		sp|P37838|NOP4_YEAST	Nucleolar protein 4; Nucleolar protein NOP77;	File: &quot;Y:\QE\08-19-19\QE08246.raw&quot;; SpectrumID: &quot;1717&quot;; scans: &quot;3965&quot; RTINSECONDS=1094 |id=1717|path=../gpm/archive/GPM80100003182.xml|source=F:\Dropbox\projects\MS5114_Sharma\mgf\QE08246.mgf|	1	YEAST	QE08246	#N/A
1721	-4.6	2.79	1059.53	0.7	2	1	14.38	sqer	160	STVSPQPESK	169	lket		sp|P39935|IF4F1_YEAST	Eukaryotic initiation factor 4F subunit p150; eIF-4F p150; eIF4F ...	File: &quot;Y:\QE\08-19-19\QE08246.raw&quot;; SpectrumID: &quot;1721&quot;; scans: &quot;3970&quot; RTINSECONDS=1094 |id=1721|path=../gpm/archive/GPM80100003182.xml|source=F:\Dropbox\projects\MS5114_Sharma\mgf\QE08246.mgf|	1	YEAST	QE08246	#N/A
1723	-3.5	2.62	763.41	0.8	2	0.667	16.45	yitr	114	SFKEPR	119	lviv		sp|P32905|RSSA1_YEAST	40S ribosomal protein S0-A {ECO:0000255|HAMAP-Rule:MF_03015, ECO:0000303|PubMed:9559554}; Nucleic acid-binding protein NAB1A; Small ribosomal subunit protein uS2-A {ECO:0000303|PubMed:24524803};	File: &quot;Y:\QE\08-19-19\QE08246.raw&quot;; SpectrumID: &quot;1723&quot;; scans: &quot;3973&quot; RTINSECONDS=1095 |id=1723|path=../gpm/archive/GPM80100003182.xml|source=F:\Dropbox\projects\MS5114_Sharma\mgf\QE08246.mgf|	1	YEAST	QE08246	#N/A
1725	-7.4	3.07	1473.74	0.4	3	0.75	15.68	lynk	438	DKPAAEVEETKEK	450	essk		sp|Q12460|NOP56_YEAST	Nucleolar protein 56; Ribosome biosynthesis protein SIK1; Suppressor ...	File: &quot;Y:\QE\08-19-19\QE08246.raw&quot;; SpectrumID: &quot;1725&quot;; scans: &quot;3975&quot; RTINSECONDS=1095 |id=1725|path=../gpm/archive/GPM80100003182.xml|source=F:\Dropbox\projects\MS5114_Sharma\mgf\QE08246.mgf|	1	YEAST	QE08246	#N/A
1726	-2.4	3.11	1069.47	0	2	1	24.85	kayr	417	GMGSIDAMQK	426	tgtk	M418+Oxidation; M424+Oxidation;	sp|P50095|IMDH3_YEAST	Inosine-5—-monophosphate dehydrogenase 3 {ECO:0000255|HAMAP-Rule:MF_03156}; ...	File: &quot;Y:\QE\08-19-19\QE08246.raw&quot;; SpectrumID: &quot;1726&quot;; scans: &quot;3976&quot; RTINSECONDS=1095 |id=1726|path=../gpm/archive/GPM80100003182.xml|source=F:\Dropbox\projects\MS5114_Sharma\mgf\QE08246.mgf|	1	YEAST	QE08246	#N/A
1728	-3.1	3.06	1614.71	0.1	3	1	13	qgsr	95	YNNNNTSYENRPK	107	sikr	N96+Deamidated;	sp|Q03957|CTK1_YEAST	CTD kinase subunit alpha; CTDK-I subunit alpha; EC 2.7.11.23; ...	File: &quot;Y:\QE\08-19-19\QE08246.raw&quot;; SpectrumID: &quot;1728&quot;; scans: &quot;3978&quot; RTINSECONDS=1095 |id=1728|path=../gpm/archive/GPM80100003182.xml|source=F:\Dropbox\projects\MS5114_Sharma\mgf\QE08246.mgf|	1	YEAST	QE08246	#N/A
1729	-2.3	3.01	1967.85	509.2	3	0.75	15.32	rlmr	676	ESMEEQDKERETEEAK	691	llns		sp|P39744|NOC2_YEAST	Nucleolar complex protein 2;	File: &quot;Y:\QE\08-19-19\QE08246.raw&quot;; SpectrumID: &quot;1729&quot;; scans: &quot;3979&quot; RTINSECONDS=1095 |id=1729|path=../gpm/archive/GPM80100003182.xml|source=F:\Dropbox\projects\MS5114_Sharma\mgf\QE08246.mgf|	1	YEAST	QE08246	#N/A
1731	-2.9	3.08	1081.49	-0.9	2	1	20.79	anek	155	STMQELNSR	163	lasy	M157+Oxidation;	sp|K1C9_HUMAN|	Keratin, type I cytoskeletal 9; Cytokeratin-9; CK-9; Keratin-9; ...	File: &quot;Y:\QE\08-19-19\QE08246.raw&quot;; SpectrumID: &quot;1731&quot;; scans: &quot;3981&quot; RTINSECONDS=1096 |id=1731|path=../gpm/archive/GPM80100003182.xml|source=F:\Dropbox\projects\MS5114_Sharma\mgf\QE08246.mgf|	1	HUMAN|	QE08246	#N/A
1737	-2.3	2.85	931.474	0.5	3	1	15.65	qvmr	35	TYHIQNR	41	edyh		sp|P32899|IMP3_YEAST	U3 small nucleolar ribonucleoprotein protein IMP3; U3 snoRNP protein IMP3; Interacting with MPP10 protein 3;	File: &quot;Y:\QE\08-19-19\QE08246.raw&quot;; SpectrumID: &quot;1737&quot;; scans: &quot;3989&quot; RTINSECONDS=1097 |id=1737|path=../gpm/archive/GPM80100003182.xml|source=F:\Dropbox\projects\MS5114_Sharma\mgf\QE08246.mgf|	1	YEAST	QE08246	#N/A
1743	-6	3.11	1862.8	1.8	2	0.667	11.93	rtkr	632	TRPDNEDTGDVGESENK	648	kpkk		sp|P37838|NOP4_YEAST	Nucleolar protein 4; Nucleolar protein NOP77;	File: &quot;Y:\QE\08-19-19\QE08246.raw&quot;; SpectrumID: &quot;1743&quot;; scans: &quot;3995&quot; RTINSECONDS=1097 |id=1743|path=../gpm/archive/GPM80100003182.xml|source=F:\Dropbox\projects\MS5114_Sharma\mgf\QE08246.mgf|	1	YEAST	QE08246	#N/A
1745	-4.5	2.81	1351.62	742.8	2	1	11.69	kvcr	26	IEAASTTQDQCK	37	ltld	C36+Carbamidomethyl;	sp|P20436|RPAB3_YEAST	DNA-directed RNA polymerases I, II, and III subunit RPABC3; RNA ...	File: &quot;Y:\QE\08-19-19\QE08246.raw&quot;; SpectrumID: &quot;1745&quot;; scans: &quot;3997&quot; RTINSECONDS=1097 |id=1745|path=../gpm/archive/GPM80100003182.xml|source=F:\Dropbox\projects\MS5114_Sharma\mgf\QE08246.mgf|	1	YEAST	QE08246	#N/A
1747	-13.8	2.74	1414.64	0.7	2	0.667	21.18	[m	2	TDETAHPTQSASK	14	qesa	T2+Acetyl;	sp|P39935|IF4F1_YEAST	Eukaryotic initiation factor 4F subunit p150; eIF-4F p150; eIF4F ...	File: &quot;Y:\QE\08-19-19\QE08246.raw&quot;; SpectrumID: &quot;1747&quot;; scans: &quot;4000&quot; RTINSECONDS=1098 |id=1747|path=../gpm/archive/GPM80100003182.xml|source=F:\Dropbox\projects\MS5114_Sharma\mgf\QE08246.mgf|	1	YEAST	QE08246	#N/A
1748	-3	2.73	901.464	0.7	3	1	21.24	csdr	24	GTFVAHNR	31	vrtd		sp|GAG_SCVLA|	Major capsid protein; Gag protein; Major coat protein;	File: &quot;Y:\QE\08-19-19\QE08246.raw&quot;; SpectrumID: &quot;1748&quot;; scans: &quot;4001&quot; RTINSECONDS=1098 |id=1748|path=../gpm/archive/GPM80100003182.xml|source=F:\Dropbox\projects\MS5114_Sharma\mgf\QE08246.mgf|	1	SCVLA|	QE08246	#N/A
1750	-3.3	2.66	822.447	0.1	2	0.667	18.87	pedk	87	RDQYLK	92	sask		sp|P02406|RL28_YEAST	60S ribosomal protein L28 {ECO:0000303|PubMed:9559554}; L27a; ...	File: &quot;Y:\QE\08-19-19\QE08246.raw&quot;; SpectrumID: &quot;1750&quot;; scans: &quot;4003&quot; RTINSECONDS=1098 |id=1750|path=../gpm/archive/GPM80100003182.xml|source=F:\Dropbox\projects\MS5114_Sharma\mgf\QE08246.mgf|	1	YEAST	QE08246	#N/A
1751	-8.7	2.65	901.464	0.4	2	0.667	21.24	csdr	24	GTFVAHNR	31	vrtd		sp|GAG_SCVLA|	Major capsid protein; Gag protein; Major coat protein;	File: &quot;Y:\QE\08-19-19\QE08246.raw&quot;; SpectrumID: &quot;1751&quot;; scans: &quot;4004&quot; RTINSECONDS=1098 |id=1751|path=../gpm/archive/GPM80100003182.xml|source=F:\Dropbox\projects\MS5114_Sharma\mgf\QE08246.mgf|	1	SCVLA|	QE08246	#N/A
1753	-2.1	2.55	817.424	0	2	1	12.51	llcr	150	IPCAQTK	156	nanw	C152+Carbamidomethyl;	sp|P30771|NAM7_YEAST	ATP-dependent helicase NAM7; EC 3.6.4.-; Nonsense-mediated mRNA ...	File: &quot;Y:\QE\08-19-19\QE08246.raw&quot;; SpectrumID: &quot;1753&quot;; scans: &quot;4006&quot; RTINSECONDS=1098 |id=1753|path=../gpm/archive/GPM80100003182.xml|source=F:\Dropbox\projects\MS5114_Sharma\mgf\QE08246.mgf|	1	YEAST	QE08246	#N/A
1754	-5.6	2.77	1473.74	0.8	2	0.5	15.68	lynk	438	DKPAAEVEETKEK	450	essk		sp|Q12460|NOP56_YEAST	Nucleolar protein 56; Ribosome biosynthesis protein SIK1; Suppressor ...	File: &quot;Y:\QE\08-19-19\QE08246.raw&quot;; SpectrumID: &quot;1754&quot;; scans: &quot;4007&quot; RTINSECONDS=1098 |id=1754|path=../gpm/archive/GPM80100003182.xml|source=F:\Dropbox\projects\MS5114_Sharma\mgf\QE08246.mgf|	1	YEAST	QE08246	#N/A
1758	-2.4	2.45	716.405	0.1	2	1	14.79	tgsr	23	GGVTQVR	29	vefl		sp|Q3E7X9|RS28A_YEAST	40S ribosomal protein S28-A {ECO:0000303|PubMed:9559554}; S33; ...	File: &quot;Y:\QE\08-19-19\QE08246.raw&quot;; SpectrumID: &quot;1758&quot;; scans: &quot;4011&quot; RTINSECONDS=1099 |id=1758|path=../gpm/archive/GPM80100003182.xml|source=F:\Dropbox\projects\MS5114_Sharma\mgf\QE08246.mgf|	1	YEAST	QE08246	#N/A
1760	-6.2	2.74	1332.56	0.7	2	1	11.7	rggr	576	GSSGNYSNYNNR	587	ttdm		sp|P50109|PSP2_YEAST	Protein PSP2; Mitochondrial regulator of splicing 15; Polymerase ...	File: &quot;Y:\QE\08-19-19\QE08246.raw&quot;; SpectrumID: &quot;1760&quot;; scans: &quot;4013&quot; RTINSECONDS=1099 |id=1760|path=../gpm/archive/GPM80100003182.xml|source=F:\Dropbox\projects\MS5114_Sharma\mgf\QE08246.mgf|	1	YEAST	QE08246	#N/A
1762	-3.9	3.11	3138.27	319.3	4	0.8	9.41	eesk	87	DSSSSSSDSSSDEEEEEEKEETKKEESK	114	esss		sp|P27476|NSR1_YEAST	Nuclear localization sequence-binding protein; p67;	File: &quot;Y:\QE\08-19-19\QE08246.raw&quot;; SpectrumID: &quot;1762&quot;; scans: &quot;4015&quot; RTINSECONDS=1099 |id=1762|path=../gpm/archive/GPM80100003182.xml|source=F:\Dropbox\projects\MS5114_Sharma\mgf\QE08246.mgf|	1	YEAST	QE08246	#N/A
1764	-5.7	3.04	1154.62	0.3	3	1	15.7	asvk	301	TPQHVTGSVTK	311	svtf		sp|P39936|IF4F2_YEAST	Eukaryotic initiation factor 4F subunit p130; eIF-4F p130; eIF4F ...	File: &quot;Y:\QE\08-19-19\QE08246.raw&quot;; SpectrumID: &quot;1764&quot;; scans: &quot;4018&quot; RTINSECONDS=1100 |id=1764|path=../gpm/archive/GPM80100003182.xml|source=F:\Dropbox\projects\MS5114_Sharma\mgf\QE08246.mgf|	1	YEAST	QE08246	#N/A
1765	-6.9	2.53	751.421	0.3	2	0.667	12.8	faer	163	VGVPHSR	169	fdns		sp|Q08920|NCBP2_YEAST	Nuclear cap-binding protein subunit 2; 20 kDa nuclear cap-binding ...	File: &quot;Y:\QE\08-19-19\QE08246.raw&quot;; SpectrumID: &quot;1765&quot;; scans: &quot;4019&quot; RTINSECONDS=1100 |id=1765|path=../gpm/archive/GPM80100003182.xml|source=F:\Dropbox\projects\MS5114_Sharma\mgf\QE08246.mgf|	1	YEAST	QE08246	#N/A
1768	-3.8	2.78	937.441	-0.6	2	1	20.74	rlmk	385	SAIGEGMTR	393	kdhg	M391+Oxidation;	sp|P16140|VATB_YEAST	V-type proton ATPase subunit B; V-ATPase subunit B; V-ATPase 57 kDa subunit; Vacuolar proton pump subunit B;	File: &quot;Y:\QE\08-19-19\QE08246.raw&quot;; SpectrumID: &quot;1768&quot;; scans: &quot;4022&quot; RTINSECONDS=1100 |id=1768|path=../gpm/archive/GPM80100003182.xml|source=F:\Dropbox\projects\MS5114_Sharma\mgf\QE08246.mgf|	1	YEAST	QE08246	#N/A
1769	-2.7	3.09	947.49	1.2	2	0.667	10.8	ykhi	95	DASGSINRK	103	vlqa		sp|P07280|RS19A_YEAST	40S ribosomal protein S19-A {ECO:0000303|PubMed:9559554}; RP55A; ...	File: &quot;Y:\QE\08-19-19\QE08246.raw&quot;; SpectrumID: &quot;1769&quot;; scans: &quot;4023&quot; RTINSECONDS=1100 |id=1769|path=../gpm/archive/GPM80100003182.xml|source=F:\Dropbox\projects\MS5114_Sharma\mgf\QE08246.mgf|	1	YEAST	QE08246	#N/A
1770	-5.8	2.89	1362.65	0.1	2	0.667	13.98	niek	159	ERVNGESNEVTK	170	frtd	N162+Deamidated;	sp|P53297|PBP1_YEAST	PAB1-binding protein 1;	File: &quot;Y:\QE\08-19-19\QE08246.raw&quot;; SpectrumID: &quot;1770&quot;; scans: &quot;4024&quot; RTINSECONDS=1100 |id=1770|path=../gpm/archive/GPM80100003182.xml|source=F:\Dropbox\projects\MS5114_Sharma\mgf\QE08246.mgf|	1	YEAST	QE08246	#N/A
1773	-4	3	1341.68	0.7	3	0.6	18.4	nqvk	152	RHSYAQSSHIR	162	airk		sp|P23248|RS3A2_YEAST	40S ribosomal protein S1-B {ECO:0000255|HAMAP-Rule:MF_03122, ECO:0000303|PubMed:9559554}; RP10B; Small ribosomal subunit protein eS1-B {ECO:0000303|PubMed:24524803};	File: &quot;Y:\QE\08-19-19\QE08246.raw&quot;; SpectrumID: &quot;1773&quot;; scans: &quot;4027&quot; RTINSECONDS=1100 |id=1773|path=../gpm/archive/GPM80100003182.xml|source=F:\Dropbox\projects\MS5114_Sharma\mgf\QE08246.mgf|	1	YEAST	QE08246	#N/A
1774	-4.2	3.05	2163.08	465.1	4	0.667	12.17	kkkk	212	KVNSPSDEVKDKEDTSKEK	230	kkrr		sp|Q12339|UTP23_YEAST	rRNA-processing protein UTP23; U three protein 23; U3 small nucleolar ...	File: &quot;Y:\QE\08-19-19\QE08246.raw&quot;; SpectrumID: &quot;1774&quot;; scans: &quot;4028&quot; RTINSECONDS=1100 |id=1774|path=../gpm/archive/GPM80100003182.xml|source=F:\Dropbox\projects\MS5114_Sharma\mgf\QE08246.mgf|	1	YEAST	QE08246	#N/A
1779	-5.8	2.71	1139.56	0.8	2	1	7.4	tdqr	6	GPPPPHPQQAN	16	gykk		sp|P39936|IF4F2_YEAST	Eukaryotic initiation factor 4F subunit p130; eIF-4F p130; eIF4F ...	File: &quot;Y:\QE\08-19-19\QE08246.raw&quot;; SpectrumID: &quot;1779&quot;; scans: &quot;4034&quot; RTINSECONDS=1101 |id=1779|path=../gpm/archive/GPM80100003182.xml|source=F:\Dropbox\projects\MS5114_Sharma\mgf\QE08246.mgf|	1	YEAST	QE08246	#N/A
1781	-4.5	2.66	841.489	-0.1	2	0.667	17.93	wvsr	26	DNIKPVR	32	mhse		sp|P46959|TRM61_YEAST	tRNA (adenine(58)-N(1))-methyltransferase catalytic subunit TRM61; ...	File: &quot;Y:\QE\08-19-19\QE08246.raw&quot;; SpectrumID: &quot;1781&quot;; scans: &quot;4037&quot; RTINSECONDS=1102 |id=1781|path=../gpm/archive/GPM80100003182.xml|source=F:\Dropbox\projects\MS5114_Sharma\mgf\QE08246.mgf|	1	YEAST	QE08246	#N/A
1782	-5.2	2.85	980.564	0	3	0.75	27.73	[m	2	AKVHGSLAR	10	agkv	A2+Acetyl;	sp|P0CX33|RS30A_YEAST	40S ribosomal protein S30-A {ECO:0000303|PubMed:9559554}; Small ...	File: &quot;Y:\QE\08-19-19\QE08246.raw&quot;; SpectrumID: &quot;1782&quot;; scans: &quot;4038&quot; RTINSECONDS=1102 |id=1782|path=../gpm/archive/GPM80100003182.xml|source=F:\Dropbox\projects\MS5114_Sharma\mgf\QE08246.mgf|	1	YEAST	QE08246	#N/A
1784	-3	3.01	917.448	0.1	2	0.667	17.47	lner	89	HYGDLQGK	96	dkae		sp|P00950|PMG1_YEAST	Phosphoglycerate mutase 1; PGAM 1; EC 5.4.2.11 {ECO:0000269|PubMed:1386023}; ...	File: &quot;Y:\QE\08-19-19\QE08246.raw&quot;; SpectrumID: &quot;1784&quot;; scans: &quot;4040&quot; RTINSECONDS=1102 |id=1784|path=../gpm/archive/GPM80100003182.xml|source=F:\Dropbox\projects\MS5114_Sharma\mgf\QE08246.mgf|	1	YEAST	QE08246	#N/A
1787	-2.5	2.91	1112.58	0.4	2	0.5	20.8	kelr	808	EIKHWNSAK	816	kdag		sp|P39936|IF4F2_YEAST	Eukaryotic initiation factor 4F subunit p130; eIF-4F p130; eIF4F ...	File: &quot;Y:\QE\08-19-19\QE08246.raw&quot;; SpectrumID: &quot;1787&quot;; scans: &quot;4043&quot; RTINSECONDS=1102 |id=1787|path=../gpm/archive/GPM80100003182.xml|source=F:\Dropbox\projects\MS5114_Sharma\mgf\QE08246.mgf|	1	YEAST	QE08246	#N/A
1789	-6.5	3	1230.62	1.1	2	0.667	21.63	nkdk	440	PAAEVEETKEK	450	essk		sp|Q12460|NOP56_YEAST	Nucleolar protein 56; Ribosome biosynthesis protein SIK1; Suppressor ...	File: &quot;Y:\QE\08-19-19\QE08246.raw&quot;; SpectrumID: &quot;1789&quot;; scans: &quot;4045&quot; RTINSECONDS=1102 |id=1789|path=../gpm/archive/GPM80100003182.xml|source=F:\Dropbox\projects\MS5114_Sharma\mgf\QE08246.mgf|	1	YEAST	QE08246	#N/A
1790	-4.7	2.96	3138.27	0.8	5	1	9.41	eesk	87	DSSSSSSDSSSDEEEEEEKEETKKEESK	114	esss		sp|P27476|NSR1_YEAST	Nuclear localization sequence-binding protein; p67;	File: &quot;Y:\QE\08-19-19\QE08246.raw&quot;; SpectrumID: &quot;1790&quot;; scans: &quot;4046&quot; RTINSECONDS=1102 |id=1790|path=../gpm/archive/GPM80100003182.xml|source=F:\Dropbox\projects\MS5114_Sharma\mgf\QE08246.mgf|	1	YEAST	QE08246	#N/A
1795	-3.7	2.53	1033.49	0.1	3	1	15.77	ynqr	309	REDLEDTR	316	gtep		sp|P25555|GBP2_YEAST	Single-strand telomeric DNA-binding protein GBP2; G-strand-binding ...	File: &quot;Y:\QE\08-19-19\QE08246.raw&quot;; SpectrumID: &quot;1795&quot;; scans: &quot;4053&quot; RTINSECONDS=1103 |id=1795|path=../gpm/archive/GPM80100003182.xml|source=F:\Dropbox\projects\MS5114_Sharma\mgf\QE08246.mgf|	1	YEAST	QE08246	#N/A
1796	-2.3	2.43	721.326	-0.4	2	1	11.38	ggsr	385	GGYDGPR	391	gdyg		sp|Q01560|NOP3_YEAST	Nucleolar protein 3; Mitochondrial targeting suppressor 1 protein; ...	File: &quot;Y:\QE\08-19-19\QE08246.raw&quot;; SpectrumID: &quot;1796&quot;; scans: &quot;4054&quot; RTINSECONDS=1103 |id=1796|path=../gpm/archive/GPM80100003182.xml|source=F:\Dropbox\projects\MS5114_Sharma\mgf\QE08246.mgf|	1	YEAST	QE08246	#N/A
1798	-2.1	3.14	1473.74	-0.1	4	1	15.68	lynk	438	DKPAAEVEETKEK	450	essk		sp|Q12460|NOP56_YEAST	Nucleolar protein 56; Ribosome biosynthesis protein SIK1; Suppressor ...	File: &quot;Y:\QE\08-19-19\QE08246.raw&quot;; SpectrumID: &quot;1798&quot;; scans: &quot;4056&quot; RTINSECONDS=1104 |id=1798|path=../gpm/archive/GPM80100003182.xml|source=F:\Dropbox\projects\MS5114_Sharma\mgf\QE08246.mgf|	1	YEAST	QE08246	#N/A
1800	-6.7	3	1444.65	0.1	3	0.75	15.35	vnsr	218	KVDDHSGCIEER	229	eqme	C225+Carbamidomethyl;	sp|P32380|SP110_YEAST	Spindle pole body component 110; Extragenic suppressor of CMD1-1 ...	File: &quot;Y:\QE\08-19-19\QE08246.raw&quot;; SpectrumID: &quot;1800&quot;; scans: &quot;4058&quot; RTINSECONDS=1104 |id=1800|path=../gpm/archive/GPM80100003182.xml|source=F:\Dropbox\projects\MS5114_Sharma\mgf\QE08246.mgf|	1	YEAST	QE08246	#N/A
1801	-5.2	3.01	870.425	0.1	2	0.667	18.12	dmfk	241	ECGHVLR	247	adve	C242+Carbamidomethyl;	sp|P25555|GBP2_YEAST	Single-strand telomeric DNA-binding protein GBP2; G-strand-binding ...	File: &quot;Y:\QE\08-19-19\QE08246.raw&quot;; SpectrumID: &quot;1801&quot;; scans: &quot;4059&quot; RTINSECONDS=1104 |id=1801|path=../gpm/archive/GPM80100003182.xml|source=F:\Dropbox\projects\MS5114_Sharma\mgf\QE08246.mgf|	1	YEAST	QE08246	#N/A
1804	-5.1	3.07	1266.6	791.9	2	0.667	15.7	[m	2	VSYGSHSSEVSK	13	vlkt		sp|P36038|CBT1_YEAST	Cytochrome b termination protein 1;	File: &quot;Y:\QE\08-19-19\QE08246.raw&quot;; SpectrumID: &quot;1804&quot;; scans: &quot;4062&quot; RTINSECONDS=1104 |id=1804|path=../gpm/archive/GPM80100003182.xml|source=F:\Dropbox\projects\MS5114_Sharma\mgf\QE08246.mgf|	1	YEAST	QE08246	#N/A
1807	-2.6	2.74	1091.59	0.5	2	0.667	17.79	ytlk	19	KVTESGEITK	28	sahp		sp|Q6Q547|NOP10_YEAST	H/ACA ribonucleoprotein complex subunit NOP10; Nucleolar protein ...	File: &quot;Y:\QE\08-19-19\QE08246.raw&quot;; SpectrumID: &quot;1807&quot;; scans: &quot;4068&quot; RTINSECONDS=1105 |id=1807|path=../gpm/archive/GPM80100003182.xml|source=F:\Dropbox\projects\MS5114_Sharma\mgf\QE08246.mgf|	1	YEAST	QE08246	#N/A
1808	-4.6	3.01	1616.82	-1.1	4	1	9.7	tdqr	6	GPPPPHPQQANGYKK	20	fpph	N16+Deamidated;	sp|P39936|IF4F2_YEAST	Eukaryotic initiation factor 4F subunit p130; eIF-4F p130; eIF4F ...	File: &quot;Y:\QE\08-19-19\QE08246.raw&quot;; SpectrumID: &quot;1808&quot;; scans: &quot;4069&quot; RTINSECONDS=1105 |id=1808|path=../gpm/archive/GPM80100003182.xml|source=F:\Dropbox\projects\MS5114_Sharma\mgf\QE08246.mgf|	1	YEAST	QE08246	#N/A
1814	-2.4	2.96	953.578	0.6	2	0.5	21.3	rhnr	259	KTHEVIVK	266	nlpa		sp|P38922|HRB1_YEAST	Protein HRB1; Protein TOM34;	File: &quot;Y:\QE\08-19-19\QE08246.raw&quot;; SpectrumID: &quot;1814&quot;; scans: &quot;4075&quot; RTINSECONDS=1106 |id=1814|path=../gpm/archive/GPM80100003182.xml|source=F:\Dropbox\projects\MS5114_Sharma\mgf\QE08246.mgf|	1	YEAST	QE08246	#N/A
1819	-3.8	2.64	1069.56	0	2	0.667	18.44	vtlr	340	KSLYTNTSR	348	kale		sp|P14126|RL3_YEAST	60S ribosomal protein L3 {ECO:0000303|PubMed:9559554}; Large ribosomal subunit protein uL3 {ECO:0000303|PubMed:24524803}; Maintenance of killer protein 8; RP1; Trichodermin resistance protein; YL1;	File: &quot;Y:\QE\08-19-19\QE08246.raw&quot;; SpectrumID: &quot;1819&quot;; scans: &quot;4081&quot; RTINSECONDS=1107 |id=1819|path=../gpm/archive/GPM80100003182.xml|source=F:\Dropbox\projects\MS5114_Sharma\mgf\QE08246.mgf|	1	YEAST	QE08246	#N/A
1822	-2	2.82	1252.54	0.4	2	1	19.32	defk	136	STSNETGPWNK	146	ikli	W144+Dioxidation;	sp|P34160|NCBP1_YEAST	Nuclear cap-binding protein complex subunit 1; 80 kDa nuclear ...	File: &quot;Y:\QE\08-19-19\QE08246.raw&quot;; SpectrumID: &quot;1822&quot;; scans: &quot;4084&quot; RTINSECONDS=1107 |id=1822|path=../gpm/archive/GPM80100003182.xml|source=F:\Dropbox\projects\MS5114_Sharma\mgf\QE08246.mgf|	1	YEAST	QE08246	#N/A
1829	-7.2	2.84	1616.82	0.1	3	0.75	9.7	tdqr	6	GPPPPHPQQANGYKK	20	fpph	N16+Deamidated;	sp|P39936|IF4F2_YEAST	Eukaryotic initiation factor 4F subunit p130; eIF-4F p130; eIF4F ...	File: &quot;Y:\QE\08-19-19\QE08246.raw&quot;; SpectrumID: &quot;1829&quot;; scans: &quot;4092&quot; RTINSECONDS=1108 |id=1829|path=../gpm/archive/GPM80100003182.xml|source=F:\Dropbox\projects\MS5114_Sharma\mgf\QE08246.mgf|	1	YEAST	QE08246	#N/A
1832	-5.3	2.66	848.426	-0.2	2	0.667	14.31	arvk	31	AFPKDDR	37	skpv		sp|P14126|RL3_YEAST	60S ribosomal protein L3 {ECO:0000303|PubMed:9559554}; Large ribosomal subunit protein uL3 {ECO:0000303|PubMed:24524803}; Maintenance of killer protein 8; RP1; Trichodermin resistance protein; YL1;	File: &quot;Y:\QE\08-19-19\QE08246.raw&quot;; SpectrumID: &quot;1832&quot;; scans: &quot;4095&quot; RTINSECONDS=1108 |id=1832|path=../gpm/archive/GPM80100003182.xml|source=F:\Dropbox\projects\MS5114_Sharma\mgf\QE08246.mgf|	1	YEAST	QE08246	#N/A
1836	-5.2	2.94	1185.58	-0.5	3	0.75	18.4	qvkr	153	HSYAQSSHIR	162	airk		sp|P23248|RS3A2_YEAST	40S ribosomal protein S1-B {ECO:0000255|HAMAP-Rule:MF_03122, ECO:0000303|PubMed:9559554}; RP10B; Small ribosomal subunit protein eS1-B {ECO:0000303|PubMed:24524803};	File: &quot;Y:\QE\08-19-19\QE08246.raw&quot;; SpectrumID: &quot;1836&quot;; scans: &quot;4102&quot; RTINSECONDS=1109 |id=1836|path=../gpm/archive/GPM80100003182.xml|source=F:\Dropbox\projects\MS5114_Sharma\mgf\QE08246.mgf|	1	YEAST	QE08246	#N/A
1837	-2.1	3.12	1069.56	-0.3	3	1	18.44	vtlr	340	KSLYTNTSR	348	kale		sp|P14126|RL3_YEAST	60S ribosomal protein L3 {ECO:0000303|PubMed:9559554}; Large ribosomal subunit protein uL3 {ECO:0000303|PubMed:24524803}; Maintenance of killer protein 8; RP1; Trichodermin resistance protein; YL1;	File: &quot;Y:\QE\08-19-19\QE08246.raw&quot;; SpectrumID: &quot;1837&quot;; scans: &quot;4103&quot; RTINSECONDS=1109 |id=1837|path=../gpm/archive/GPM80100003182.xml|source=F:\Dropbox\projects\MS5114_Sharma\mgf\QE08246.mgf|	1	YEAST	QE08246	#N/A
1838	-5.2	3.31	2163.08	0	5	0.833	12.17	kkkk	212	KVNSPSDEVKDKEDTSKEK	230	kkrr		sp|Q12339|UTP23_YEAST	rRNA-processing protein UTP23; U three protein 23; U3 small nucleolar ...	File: &quot;Y:\QE\08-19-19\QE08246.raw&quot;; SpectrumID: &quot;1838&quot;; scans: &quot;4104&quot; RTINSECONDS=1109 |id=1838|path=../gpm/archive/GPM80100003182.xml|source=F:\Dropbox\projects\MS5114_Sharma\mgf\QE08246.mgf|	1	YEAST	QE08246	#N/A
1842	-4.2	3.27	1052.55	-0.8	2	0.667	17.04	nivk	44	NAEQHNLVK	52	kgpv		sp|P38701|RS20_YEAST	40S ribosomal protein S20 {ECO:0000303|PubMed:9559554}; Small ...	File: &quot;Y:\QE\08-19-19\QE08246.raw&quot;; SpectrumID: &quot;1842&quot;; scans: &quot;4108&quot; RTINSECONDS=1110 |id=1842|path=../gpm/archive/GPM80100003182.xml|source=F:\Dropbox\projects\MS5114_Sharma\mgf\QE08246.mgf|	1	YEAST	QE08246	#N/A
1843	-5.2	2.76	1009.49	0	2	1	13.2	[mar	4	YGATSTNPAK	13	sasa		sp|P05740|RL17A_YEAST	60S ribosomal protein L17-A {ECO:0000303|PubMed:9559554}; L20A; ...	File: &quot;Y:\QE\08-19-19\QE08246.raw&quot;; SpectrumID: &quot;1843&quot;; scans: &quot;4110&quot; RTINSECONDS=1110 |id=1843|path=../gpm/archive/GPM80100003182.xml|source=F:\Dropbox\projects\MS5114_Sharma\mgf\QE08246.mgf|	1	YEAST	QE08246	#N/A
1844	-3.8	2.8	856.442	-0.4	2	0.667	12.89	yask	50	AVPHYNR	56	ldsy		sp|P04456|RL25_YEAST	60S ribosomal protein L25 {ECO:0000303|PubMed:9559554}; Large ...	File: &quot;Y:\QE\08-19-19\QE08246.raw&quot;; SpectrumID: &quot;1844&quot;; scans: &quot;4111&quot; RTINSECONDS=1110 |id=1844|path=../gpm/archive/GPM80100003182.xml|source=F:\Dropbox\projects\MS5114_Sharma\mgf\QE08246.mgf|	1	YEAST	QE08246	#N/A
1845	-5.5	2.66	1480.76	0.1	3	0.75	19.36	yhqk	96	YVDEQSKNELKK	107	afts		sp|P0CX51|RS16A_YEAST	40S ribosomal protein S16-A {ECO:0000303|PubMed:9559554}; RP61R; ...	File: &quot;Y:\QE\08-19-19\QE08246.raw&quot;; SpectrumID: &quot;1845&quot;; scans: &quot;4112&quot; RTINSECONDS=1110 |id=1845|path=../gpm/archive/GPM80100003182.xml|source=F:\Dropbox\projects\MS5114_Sharma\mgf\QE08246.mgf|	1	YEAST	QE08246	#N/A
1849	-4.5	2.43	1033.49	-0.2	2	0.667	15.77	ynqr	309	REDLEDTR	316	gtep		sp|P25555|GBP2_YEAST	Single-strand telomeric DNA-binding protein GBP2; G-strand-binding ...	File: &quot;Y:\QE\08-19-19\QE08246.raw&quot;; SpectrumID: &quot;1849&quot;; scans: &quot;4119&quot; RTINSECONDS=1112 |id=1849|path=../gpm/archive/GPM80100003182.xml|source=F:\Dropbox\projects\MS5114_Sharma\mgf\QE08246.mgf|	1	YEAST	QE08246	#N/A
1850	-6	2.98	1480.76	-0.3	4	1	19.36	yhqk	96	YVDEQSKNELKK	107	afts		sp|P0CX51|RS16A_YEAST	40S ribosomal protein S16-A {ECO:0000303|PubMed:9559554}; RP61R; ...	File: &quot;Y:\QE\08-19-19\QE08246.raw&quot;; SpectrumID: &quot;1850&quot;; scans: &quot;4120&quot; RTINSECONDS=1112 |id=1850|path=../gpm/archive/GPM80100003182.xml|source=F:\Dropbox\projects\MS5114_Sharma\mgf\QE08246.mgf|	1	YEAST	QE08246	#N/A
1852	-4.9	2.7	996.424	-0.3	2	1	20.55	rink	102	MLSCAGADR	110	lqqg	C105+Carbamidomethyl; M102+Oxidation;	sp|P41805|RL10_YEAST	60S ribosomal protein L10 {ECO:0000303|PubMed:9559554}; L9; Large ...	File: &quot;Y:\QE\08-19-19\QE08246.raw&quot;; SpectrumID: &quot;1852&quot;; scans: &quot;4122&quot; RTINSECONDS=1112 |id=1852|path=../gpm/archive/GPM80100003182.xml|source=F:\Dropbox\projects\MS5114_Sharma\mgf\QE08246.mgf|	1	YEAST	QE08246	#N/A
1856	-6.1	3.03	914.505	-0.3	2	0.667	14.7	yrir	909	RTPQIGDK	916	fssr		sp|P22138|RPA2_YEAST	DNA-directed RNA polymerase I subunit RPA135; EC 2.7.7.6; DNA-directed ...	File: &quot;Y:\QE\08-19-19\QE08246.raw&quot;; SpectrumID: &quot;1856&quot;; scans: &quot;4126&quot; RTINSECONDS=1112 |id=1856|path=../gpm/archive/GPM80100003182.xml|source=F:\Dropbox\projects\MS5114_Sharma\mgf\QE08246.mgf|	1	YEAST	QE08246	#N/A
1857	-11.1	2.76	1480.76	0.3	2	0.5	19.36	yhqk	96	YVDEQSKNELKK	107	afts		sp|P0CX51|RS16A_YEAST	40S ribosomal protein S16-A {ECO:0000303|PubMed:9559554}; RP61R; ...	File: &quot;Y:\QE\08-19-19\QE08246.raw&quot;; SpectrumID: &quot;1857&quot;; scans: &quot;4127&quot; RTINSECONDS=1112 |id=1857|path=../gpm/archive/GPM80100003182.xml|source=F:\Dropbox\projects\MS5114_Sharma\mgf\QE08246.mgf|	1	YEAST	QE08246	#N/A
1859	-7.6	3.1	1218.63	-0.2	2	0.5	11.06	qkyv	98	DEQSKNELKK	107	afts		sp|P0CX51|RS16A_YEAST	40S ribosomal protein S16-A {ECO:0000303|PubMed:9559554}; RP61R; ...	File: &quot;Y:\QE\08-19-19\QE08246.raw&quot;; SpectrumID: &quot;1859&quot;; scans: &quot;4129&quot; RTINSECONDS=1112 |id=1859|path=../gpm/archive/GPM80100003182.xml|source=F:\Dropbox\projects\MS5114_Sharma\mgf\QE08246.mgf|	1	YEAST	QE08246	#N/A
1863	-6.6	2.86	1616.82	-1.4	2	0.5	9.7	tdqr	6	GPPPPHPQQANGYKK	20	fpph	N16+Deamidated;	sp|P39936|IF4F2_YEAST	Eukaryotic initiation factor 4F subunit p130; eIF-4F p130; eIF4F ...	File: &quot;Y:\QE\08-19-19\QE08246.raw&quot;; SpectrumID: &quot;1863&quot;; scans: &quot;4133&quot; RTINSECONDS=1113 |id=1863|path=../gpm/archive/GPM80100003182.xml|source=F:\Dropbox\projects\MS5114_Sharma\mgf\QE08246.mgf|	1	YEAST	QE08246	#N/A
1865	-7.5	2.89	1197.63	-0.3	3	0.75	18.7	rpyk	93	HIDASGSINRK	103	vlqa		sp|P07280|RS19A_YEAST	40S ribosomal protein S19-A {ECO:0000303|PubMed:9559554}; RP55A; ...	File: &quot;Y:\QE\08-19-19\QE08246.raw&quot;; SpectrumID: &quot;1865&quot;; scans: &quot;4136&quot; RTINSECONDS=1113 |id=1865|path=../gpm/archive/GPM80100003182.xml|source=F:\Dropbox\projects\MS5114_Sharma\mgf\QE08246.mgf|	1	YEAST	QE08246	#N/A
1866	-12.4	2.87	1194.61	0.1	3	0.75	16.64	dykk	273	KYEDEINKR	281	taae		sp|K22E_HUMAN|	Keratin, type II cytoskeletal 2 epidermal; Cytokeratin-2e; CK-2e; ...	File: &quot;Y:\QE\08-19-19\QE08246.raw&quot;; SpectrumID: &quot;1866&quot;; scans: &quot;4138&quot; RTINSECONDS=1114 |id=1866|path=../gpm/archive/GPM80100003182.xml|source=F:\Dropbox\projects\MS5114_Sharma\mgf\QE08246.mgf|	1	HUMAN|	QE08246	#N/A
1867	-12.6	3.08	1154.62	0	2	0.667	15.7	asvk	301	TPQHVTGSVTK	311	svtf		sp|P39936|IF4F2_YEAST	Eukaryotic initiation factor 4F subunit p130; eIF-4F p130; eIF4F ...	File: &quot;Y:\QE\08-19-19\QE08246.raw&quot;; SpectrumID: &quot;1867&quot;; scans: &quot;4139&quot; RTINSECONDS=1114 |id=1867|path=../gpm/archive/GPM80100003182.xml|source=F:\Dropbox\projects\MS5114_Sharma\mgf\QE08246.mgf|	1	YEAST	QE08246	#N/A
1869	-3.4	2.47	779.38	-0.3	2	1	14.6	vask	522	AAFGGSGGR	530	gsss		sp|K22E_HUMAN|	Keratin, type II cytoskeletal 2 epidermal; Cytokeratin-2e; CK-2e; ...	File: &quot;Y:\QE\08-19-19\QE08246.raw&quot;; SpectrumID: &quot;1869&quot;; scans: &quot;4141&quot; RTINSECONDS=1114 |id=1869|path=../gpm/archive/GPM80100003182.xml|source=F:\Dropbox\projects\MS5114_Sharma\mgf\QE08246.mgf|	1	HUMAN|	QE08246	#N/A
1870	-4.8	2.75	1317.7	-0.1	3	0.75	15.4	hqky	97	VDEQSKNELKK	107	afts		sp|P0CX51|RS16A_YEAST	40S ribosomal protein S16-A {ECO:0000303|PubMed:9559554}; RP61R; ...	File: &quot;Y:\QE\08-19-19\QE08246.raw&quot;; SpectrumID: &quot;1870&quot;; scans: &quot;4142&quot; RTINSECONDS=1114 |id=1870|path=../gpm/archive/GPM80100003182.xml|source=F:\Dropbox\projects\MS5114_Sharma\mgf\QE08246.mgf|	1	YEAST	QE08246	#N/A
1871	-11.9	2.69	1194.61	0.4	2	0.5	16.64	dykk	273	KYEDEINKR	281	taae		sp|K22E_HUMAN|	Keratin, type II cytoskeletal 2 epidermal; Cytokeratin-2e; CK-2e; ...	File: &quot;Y:\QE\08-19-19\QE08246.raw&quot;; SpectrumID: &quot;1871&quot;; scans: &quot;4143&quot; RTINSECONDS=1114 |id=1871|path=../gpm/archive/GPM80100003182.xml|source=F:\Dropbox\projects\MS5114_Sharma\mgf\QE08246.mgf|	1	HUMAN|	QE08246	#N/A
1874	-3.5	2.98	936.409	0.5	2	1	15.85	itkk	587	NDDGSMVAK	595	lnle		sp|P46655|SYEC_YEAST	Glutamate--tRNA ligase, cytoplasmic; EC 6.1.1.17; Glutamyl-tRNA ...	File: &quot;Y:\QE\08-19-19\QE08246.raw&quot;; SpectrumID: &quot;1874&quot;; scans: &quot;4146&quot; RTINSECONDS=1114 |id=1874|path=../gpm/archive/GPM80100003182.xml|source=F:\Dropbox\projects\MS5114_Sharma\mgf\QE08246.mgf|	1	YEAST	QE08246	#N/A
1877	-14.5	3.06	1317.7	-0.2	2	0.5	15.4	hqky	97	VDEQSKNELKK	107	afts		sp|P0CX51|RS16A_YEAST	40S ribosomal protein S16-A {ECO:0000303|PubMed:9559554}; RP61R; ...	File: &quot;Y:\QE\08-19-19\QE08246.raw&quot;; SpectrumID: &quot;1877&quot;; scans: &quot;4149&quot; RTINSECONDS=1115 |id=1877|path=../gpm/archive/GPM80100003182.xml|source=F:\Dropbox\projects\MS5114_Sharma\mgf\QE08246.mgf|	1	YEAST	QE08246	#N/A
1883	-5.4	2.86	1059.53	0.3	2	1	14.38	sqer	160	STVSPQPESK	169	lket		sp|P39935|IF4F1_YEAST	Eukaryotic initiation factor 4F subunit p150; eIF-4F p150; eIF4F ...	File: &quot;Y:\QE\08-19-19\QE08246.raw&quot;; SpectrumID: &quot;1883&quot;; scans: &quot;4156&quot; RTINSECONDS=1115 |id=1883|path=../gpm/archive/GPM80100003182.xml|source=F:\Dropbox\projects\MS5114_Sharma\mgf\QE08246.mgf|	1	YEAST	QE08246	#N/A
1888	-2.5	2.97	2092.94	0.6	4	1	12.47	hkhr	318	ASNSSVHSFSSQGNNNGGGRK	338	slfa	N333+Deamidated;	sp|P24276|SSD1_YEAST	Protein SSD1; Protein SRK1;	File: &quot;Y:\QE\08-19-19\QE08246.raw&quot;; SpectrumID: &quot;1888&quot;; scans: &quot;4161&quot; RTINSECONDS=1116 |id=1888|path=../gpm/archive/GPM80100003182.xml|source=F:\Dropbox\projects\MS5114_Sharma\mgf\QE08246.mgf|	1	YEAST	QE08246	#N/A
1892	-5.2	2.91	1392.61	721.7	2	1	18.84	ranr	775	QINENDAEAMNK	786	ifki	M784+Oxidation;	sp|P16521|EF3A_YEAST	Elongation factor 3A; EF-3; EF-3A; Eukaryotic elongation factor ...	File: &quot;Y:\QE\08-19-19\QE08246.raw&quot;; SpectrumID: &quot;1892&quot;; scans: &quot;4165&quot; RTINSECONDS=1116 |id=1892|path=../gpm/archive/GPM80100003182.xml|source=F:\Dropbox\projects\MS5114_Sharma\mgf\QE08246.mgf|	1	YEAST	QE08246	#N/A
1898	-3.1	2.81	1103.61	0.8	2	0.5	11.5	kyvd	99	EQSKNELKK	107	afts		sp|P0CX51|RS16A_YEAST	40S ribosomal protein S16-A {ECO:0000303|PubMed:9559554}; RP61R; ...	File: &quot;Y:\QE\08-19-19\QE08246.raw&quot;; SpectrumID: &quot;1898&quot;; scans: &quot;4173&quot; RTINSECONDS=1117 |id=1898|path=../gpm/archive/GPM80100003182.xml|source=F:\Dropbox\projects\MS5114_Sharma\mgf\QE08246.mgf|	1	YEAST	QE08246	#N/A
1902	-4.9	2.78	1399.71	1.3	3	0.75	18.28	nvir	351	LHATTDEEVKEK	362	kkr]		sp|P40066|GLE2_YEAST	Nucleoporin GLE2; Nuclear pore protein GLE2; poly(A) RNA export ...	File: &quot;Y:\QE\08-19-19\QE08246.raw&quot;; SpectrumID: &quot;1902&quot;; scans: &quot;4177&quot; RTINSECONDS=1118 |id=1902|path=../gpm/archive/GPM80100003182.xml|source=F:\Dropbox\projects\MS5114_Sharma\mgf\QE08246.mgf|	1	YEAST	QE08246	#N/A
1905	-3.5	3.22	1473.74	0.3	3	0.75	15.68	lynk	438	DKPAAEVEETKEK	450	essk		sp|Q12460|NOP56_YEAST	Nucleolar protein 56; Ribosome biosynthesis protein SIK1; Suppressor ...	File: &quot;Y:\QE\08-19-19\QE08246.raw&quot;; SpectrumID: &quot;1905&quot;; scans: &quot;4180&quot; RTINSECONDS=1118 |id=1905|path=../gpm/archive/GPM80100003182.xml|source=F:\Dropbox\projects\MS5114_Sharma\mgf\QE08246.mgf|	1	YEAST	QE08246	#N/A
1907	-9.1	2.75	1414.64	-0.6	2	0.667	21.18	[m	2	TDETAHPTQSASK	14	qesa	T2+Acetyl;	sp|P39935|IF4F1_YEAST	Eukaryotic initiation factor 4F subunit p150; eIF-4F p150; eIF4F ...	File: &quot;Y:\QE\08-19-19\QE08246.raw&quot;; SpectrumID: &quot;1907&quot;; scans: &quot;4183&quot; RTINSECONDS=1118 |id=1907|path=../gpm/archive/GPM80100003182.xml|source=F:\Dropbox\projects\MS5114_Sharma\mgf\QE08246.mgf|	1	YEAST	QE08246	#N/A
1909	-4.1	2.8	1046.5	0.4	2	1	13.51	ipmk	241	TTPENVEEK	249	gsdk		sp|P39935|IF4F1_YEAST	Eukaryotic initiation factor 4F subunit p150; eIF-4F p150; eIF4F ...	File: &quot;Y:\QE\08-19-19\QE08246.raw&quot;; SpectrumID: &quot;1909&quot;; scans: &quot;4185&quot; RTINSECONDS=1119 |id=1909|path=../gpm/archive/GPM80100003182.xml|source=F:\Dropbox\projects\MS5114_Sharma\mgf\QE08246.mgf|	1	YEAST	QE08246	#N/A
1911	-4	2.59	963.493	-1	2	0.667	17.02	reak	418	KVEMTEAR	425	ayna		sp|Q12499|NOP58_YEAST	Nucleolar protein 58; Nucleolar protein 5;	File: &quot;Y:\QE\08-19-19\QE08246.raw&quot;; SpectrumID: &quot;1911&quot;; scans: &quot;4187&quot; RTINSECONDS=1119 |id=1911|path=../gpm/archive/GPM80100003182.xml|source=F:\Dropbox\projects\MS5114_Sharma\mgf\QE08246.mgf|	1	YEAST	QE08246	#N/A
1916	-13.2	3.11	2462.04	814	4	0.8	16.05	nkkk	254	NGKEESKEDSSAIADDDEEHKE	275	]		sp|P33399|LHP1_YEAST	La protein homolog; La autoantigen homolog; La ribonucleoprotein; ...	File: &quot;Y:\QE\08-19-19\QE08246.raw&quot;; SpectrumID: &quot;1916&quot;; scans: &quot;4192&quot; RTINSECONDS=1119 |id=1916|path=../gpm/archive/GPM80100003182.xml|source=F:\Dropbox\projects\MS5114_Sharma\mgf\QE08246.mgf|	1	YEAST	QE08246	#N/A
1917	-8.6	2.89	1561.8	0.4	3	0.75	19.14	aiak	472	VKQQSDKNNELMK	484	disk		sp|Q02792|XRN2_YEAST	5—-3— exoribonuclease 2; EC 3.1.13.-; Ribonucleic acid-trafficking ...	File: &quot;Y:\QE\08-19-19\QE08246.raw&quot;; SpectrumID: &quot;1917&quot;; scans: &quot;4194&quot; RTINSECONDS=1120 |id=1917|path=../gpm/archive/GPM80100003182.xml|source=F:\Dropbox\projects\MS5114_Sharma\mgf\QE08246.mgf|	1	YEAST	QE08246	#N/A
1918	-6.6	3	1154.62	-0.5	3	1	15.7	asvk	301	TPQHVTGSVTK	311	svtf		sp|P39936|IF4F2_YEAST	Eukaryotic initiation factor 4F subunit p130; eIF-4F p130; eIF4F ...	File: &quot;Y:\QE\08-19-19\QE08246.raw&quot;; SpectrumID: &quot;1918&quot;; scans: &quot;4196&quot; RTINSECONDS=1120 |id=1918|path=../gpm/archive/GPM80100003182.xml|source=F:\Dropbox\projects\MS5114_Sharma\mgf\QE08246.mgf|	1	YEAST	QE08246	#N/A
1919	-3.5	2.69	760.435	-0.4	2	0.667	18.02	sdir	56	SPGFKPK	62	dtha		sp|P36519|RM07_YEAST	54S ribosomal protein L7, mitochondrial; Mitochondrial large ribosomal subunit protein uL5m {ECO:0000303|PubMed:24675956}; YmL5; YmL7; Flags: Precursor;	File: &quot;Y:\QE\08-19-19\QE08246.raw&quot;; SpectrumID: &quot;1919&quot;; scans: &quot;4197&quot; RTINSECONDS=1120 |id=1919|path=../gpm/archive/GPM80100003182.xml|source=F:\Dropbox\projects\MS5114_Sharma\mgf\QE08246.mgf|	1	YEAST	QE08246	#N/A
1921	-2.8	2.8	901.464	-0.3	3	1	21.24	csdr	24	GTFVAHNR	31	vrtd		sp|GAG_SCVLA|	Major capsid protein; Gag protein; Major coat protein;	File: &quot;Y:\QE\08-19-19\QE08246.raw&quot;; SpectrumID: &quot;1921&quot;; scans: &quot;4199&quot; RTINSECONDS=1120 |id=1921|path=../gpm/archive/GPM80100003182.xml|source=F:\Dropbox\projects\MS5114_Sharma\mgf\QE08246.mgf|	1	SCVLA|	QE08246	#N/A
1931	-3.8	2.91	1039.54	-0.5	3	0.75	20.19	fslk	167	NGDKPHMLK	175	f]		sp|Q02326|RL6A_YEAST	60S ribosomal protein L6-A {ECO:0000303|PubMed:9559554}; L17; ...	File: &quot;Y:\QE\08-19-19\QE08246.raw&quot;; SpectrumID: &quot;1931&quot;; scans: &quot;4210&quot; RTINSECONDS=1121 |id=1931|path=../gpm/archive/GPM80100003182.xml|source=F:\Dropbox\projects\MS5114_Sharma\mgf\QE08246.mgf|	1	YEAST	QE08246	#N/A
1932	-3.6	2.72	1139.56	-0.5	2	1	7.4	tdqr	6	GPPPPHPQQAN	16	gykk		sp|P39936|IF4F2_YEAST	Eukaryotic initiation factor 4F subunit p130; eIF-4F p130; eIF4F ...	File: &quot;Y:\QE\08-19-19\QE08246.raw&quot;; SpectrumID: &quot;1932&quot;; scans: &quot;4211&quot; RTINSECONDS=1121 |id=1932|path=../gpm/archive/GPM80100003182.xml|source=F:\Dropbox\projects\MS5114_Sharma\mgf\QE08246.mgf|	1	YEAST	QE08246	#N/A
1935	-9.2	2.92	901.464	-0.3	2	0.667	21.24	csdr	24	GTFVAHNR	31	vrtd		sp|GAG_SCVLA|	Major capsid protein; Gag protein; Major coat protein;	File: &quot;Y:\QE\08-19-19\QE08246.raw&quot;; SpectrumID: &quot;1935&quot;; scans: &quot;4214&quot; RTINSECONDS=1122 |id=1935|path=../gpm/archive/GPM80100003182.xml|source=F:\Dropbox\projects\MS5114_Sharma\mgf\QE08246.mgf|	1	SCVLA|	QE08246	#N/A
1942	-2.5	3.07	844.463	-0.1	2	0.667	15.07	hstk	17	RLDTPSR	23	yllr		sp|Q08920|NCBP2_YEAST	Nuclear cap-binding protein subunit 2; 20 kDa nuclear cap-binding ...	File: &quot;Y:\QE\08-19-19\QE08246.raw&quot;; SpectrumID: &quot;1942&quot;; scans: &quot;4222&quot; RTINSECONDS=1123 |id=1942|path=../gpm/archive/GPM80100003182.xml|source=F:\Dropbox\projects\MS5114_Sharma\mgf\QE08246.mgf|	1	YEAST	QE08246	#N/A
1944	-4.4	2.69	1415.72	0.4	3	0.75	19.08	daqr	152	EKALNEEAEARR	163	lknr		sp|P0CX83|RL19B_YEAST	60S ribosomal protein L19-B {ECO:0000303|PubMed:9559554}; L23; ...	File: &quot;Y:\QE\08-19-19\QE08246.raw&quot;; SpectrumID: &quot;1944&quot;; scans: &quot;4225&quot; RTINSECONDS=1123 |id=1944|path=../gpm/archive/GPM80100003182.xml|source=F:\Dropbox\projects\MS5114_Sharma\mgf\QE08246.mgf|	1	YEAST	QE08246	#N/A
1948	-7.6	2.99	1169.6	-0.5	3	1	16.4	kssr	913	ASSVASIHNQR	923	vdfy		sp|Q06108|RGC1_YEAST	Regulator of the glycerol channel 1;	File: &quot;Y:\QE\08-19-19\QE08246.raw&quot;; SpectrumID: &quot;1948&quot;; scans: &quot;4229&quot; RTINSECONDS=1123 |id=1948|path=../gpm/archive/GPM80100003182.xml|source=F:\Dropbox\projects\MS5114_Sharma\mgf\QE08246.mgf|	1	YEAST	QE08246	#N/A
1950	-5.5	2.82	1169.6	-0.1	2	0.667	16.4	kssr	913	ASSVASIHNQR	923	vdfy		sp|Q06108|RGC1_YEAST	Regulator of the glycerol channel 1;	File: &quot;Y:\QE\08-19-19\QE08246.raw&quot;; SpectrumID: &quot;1950&quot;; scans: &quot;4231&quot; RTINSECONDS=1123 |id=1950|path=../gpm/archive/GPM80100003182.xml|source=F:\Dropbox\projects\MS5114_Sharma\mgf\QE08246.mgf|	1	YEAST	QE08246	#N/A
1952	-9.7	2.79	1209.55	-0.3	2	1	20.5	vsak	642	VASSMGSDIGNR	653	tiyi	M646+Oxidation;	sp|Q03735|NAB6_YEAST	RNA-binding protein NAB6; Nucleic acid-binding protein 6;	File: &quot;Y:\QE\08-19-19\QE08246.raw&quot;; SpectrumID: &quot;1952&quot;; scans: &quot;4233&quot; RTINSECONDS=1124 |id=1952|path=../gpm/archive/GPM80100003182.xml|source=F:\Dropbox\projects\MS5114_Sharma\mgf\QE08246.mgf|	1	YEAST	QE08246	#N/A
1956	-5	3.19	953.516	0.1	3	0.75	16.99	vckk	50	ADVDLHKR	57	agel		sp|P0CX55|RS18A_YEAST	40S ribosomal protein S18-A {ECO:0000303|PubMed:9559554}; Small ...	File: &quot;Y:\QE\08-19-19\QE08246.raw&quot;; SpectrumID: &quot;1956&quot;; scans: &quot;4237&quot; RTINSECONDS=1124 |id=1956|path=../gpm/archive/GPM80100003182.xml|source=F:\Dropbox\projects\MS5114_Sharma\mgf\QE08246.mgf|	1	YEAST	QE08246	#N/A
1957	-6	2.32	795.447	-0.1	2	1	12.6	kntr	60	APPNAVAR	67	vakl		sp|Q12159|YRA1_YEAST	RNA annealing protein YRA1;	File: &quot;Y:\QE\08-19-19\QE08246.raw&quot;; SpectrumID: &quot;1957&quot;; scans: &quot;4241&quot; RTINSECONDS=1125 |id=1957|path=../gpm/archive/GPM80100003182.xml|source=F:\Dropbox\projects\MS5114_Sharma\mgf\QE08246.mgf|	1	YEAST	QE08246	#N/A
1962	-2.5	3	1303.57	-1.7	3	1	12.17	srfn	57	DRYDQSYGGSR	67	yhdd		sp|P25555|GBP2_YEAST	Single-strand telomeric DNA-binding protein GBP2; G-strand-binding ...	File: &quot;Y:\QE\08-19-19\QE08246.raw&quot;; SpectrumID: &quot;1962&quot;; scans: &quot;4246&quot; RTINSECONDS=1125 |id=1962|path=../gpm/archive/GPM80100003182.xml|source=F:\Dropbox\projects\MS5114_Sharma\mgf\QE08246.mgf|	1	YEAST	QE08246	#N/A
1968	-5.3	2.98	1616.82	1.9	4	1	9.7	tdqr	6	GPPPPHPQQANGYKK	20	fpph	N16+Deamidated;	sp|P39936|IF4F2_YEAST	Eukaryotic initiation factor 4F subunit p130; eIF-4F p130; eIF4F ...	File: &quot;Y:\QE\08-19-19\QE08246.raw&quot;; SpectrumID: &quot;1968&quot;; scans: &quot;4253&quot; RTINSECONDS=1126 |id=1968|path=../gpm/archive/GPM80100003182.xml|source=F:\Dropbox\projects\MS5114_Sharma\mgf\QE08246.mgf|	1	YEAST	QE08246	#N/A
1970	-5.3	2.63	724.41	-0.4	2	1	20.3	ntra	61	PPNAVAR	67	vakl		sp|Q12159|YRA1_YEAST	RNA annealing protein YRA1;	File: &quot;Y:\QE\08-19-19\QE08246.raw&quot;; SpectrumID: &quot;1970&quot;; scans: &quot;4256&quot; RTINSECONDS=1127 |id=1970|path=../gpm/archive/GPM80100003182.xml|source=F:\Dropbox\projects\MS5114_Sharma\mgf\QE08246.mgf|	1	YEAST	QE08246	#N/A
1973	-15	2.76	1791.73	0.4	2	1	8.86	rgsr	491	GGSGGSYGGGGSGGGYGGGSGSR	513	ggsg		sp|K1C9_HUMAN|	Keratin, type I cytoskeletal 9; Cytokeratin-9; CK-9; Keratin-9; ...	File: &quot;Y:\QE\08-19-19\QE08246.raw&quot;; SpectrumID: &quot;1973&quot;; scans: &quot;4259&quot; RTINSECONDS=1127 |id=1973|path=../gpm/archive/GPM80100003182.xml|source=F:\Dropbox\projects\MS5114_Sharma\mgf\QE08246.mgf|	1	HUMAN|	QE08246	#N/A
1974	-2.3	2.6	905.432	0	2	1	13.81	pifk	284	ETISANDR	291	ekfn		sp|Q03220|CTL1_YEAST	Polynucleotide 5—-triphosphatase; EC 3.1.3.33; mRNA 5—-triphosphatase; ...	File: &quot;Y:\QE\08-19-19\QE08246.raw&quot;; SpectrumID: &quot;1974&quot;; scans: &quot;4260&quot; RTINSECONDS=1127 |id=1974|path=../gpm/archive/GPM80100003182.xml|source=F:\Dropbox\projects\MS5114_Sharma\mgf\QE08246.mgf|	1	YEAST	QE08246	#N/A
1987	-4.4	3.22	1280.7	0.2	3	0.75	18.3	qynk	329	QQEEIQHIKK	338	fias		sp|P40024|ARB1_YEAST	ABC transporter ATP-binding protein ARB1; ATP-binding cassette ...	File: &quot;Y:\QE\08-19-19\QE08246.raw&quot;; SpectrumID: &quot;1987&quot;; scans: &quot;4274&quot; RTINSECONDS=1128 |id=1987|path=../gpm/archive/GPM80100003182.xml|source=F:\Dropbox\projects\MS5114_Sharma\mgf\QE08246.mgf|	1	YEAST	QE08246	#N/A
1995	-4.2	3.07	1069.47	1.3	2	1	24.85	kayr	417	GMGSIDAMQK	426	tgtk	M418+Oxidation; M424+Oxidation;	sp|P50095|IMDH3_YEAST	Inosine-5—-monophosphate dehydrogenase 3 {ECO:0000255|HAMAP-Rule:MF_03156}; ...	File: &quot;Y:\QE\08-19-19\QE08246.raw&quot;; SpectrumID: &quot;1995&quot;; scans: &quot;4282&quot; RTINSECONDS=1129 |id=1995|path=../gpm/archive/GPM80100003182.xml|source=F:\Dropbox\projects\MS5114_Sharma\mgf\QE08246.mgf|	1	YEAST	QE08246	#N/A
1997	-6.6	2.89	1616.82	0.1	3	0.75	9.7	tdqr	6	GPPPPHPQQANGYKK	20	fpph	N16+Deamidated;	sp|P39936|IF4F2_YEAST	Eukaryotic initiation factor 4F subunit p130; eIF-4F p130; eIF4F ...	File: &quot;Y:\QE\08-19-19\QE08246.raw&quot;; SpectrumID: &quot;1997&quot;; scans: &quot;4285&quot; RTINSECONDS=1130 |id=1997|path=../gpm/archive/GPM80100003182.xml|source=F:\Dropbox\projects\MS5114_Sharma\mgf\QE08246.mgf|	1	YEAST	QE08246	#N/A
1999	-2.6	2.76	778.388	-0.4	2	1	15.27	ttgk	162	CGSVTVR	168	lipa	C162+Carbamidomethyl;	sp|P25443|RS2_YEAST	40S ribosomal protein S2 {ECO:0000303|PubMed:9559554}; Omnipotent ...	File: &quot;Y:\QE\08-19-19\QE08246.raw&quot;; SpectrumID: &quot;1999&quot;; scans: &quot;4287&quot; RTINSECONDS=1130 |id=1999|path=../gpm/archive/GPM80100003182.xml|source=F:\Dropbox\projects\MS5114_Sharma\mgf\QE08246.mgf|	1	YEAST	QE08246	#N/A
2000	-8.2	3.19	1259.73	-0.4	3	0.75	18.8	hvsk	693	KAQISNETIKK	703	fhnf		sp|P53254|UTP22_YEAST	U3 small nucleolar RNA-associated protein 22; U3 snoRNA-associated ...	File: &quot;Y:\QE\08-19-19\QE08246.raw&quot;; SpectrumID: &quot;2000&quot;; scans: &quot;4288&quot; RTINSECONDS=1130 |id=2000|path=../gpm/archive/GPM80100003182.xml|source=F:\Dropbox\projects\MS5114_Sharma\mgf\QE08246.mgf|	1	YEAST	QE08246	#N/A
2015	-4.3	2.7	1480.76	0.5	3	0.75	19.36	yhqk	96	YVDEQSKNELKK	107	afts		sp|P0CX51|RS16A_YEAST	40S ribosomal protein S16-A {ECO:0000303|PubMed:9559554}; RP61R; ...	File: &quot;Y:\QE\08-19-19\QE08246.raw&quot;; SpectrumID: &quot;2015&quot;; scans: &quot;4304&quot; RTINSECONDS=1131 |id=2015|path=../gpm/archive/GPM80100003182.xml|source=F:\Dropbox\projects\MS5114_Sharma\mgf\QE08246.mgf|	1	YEAST	QE08246	#N/A
2016	-6.8	3.22	1507.71	-0.3	3	1	23.8	fllk	466	TGTLTTSETAHNMK	479	vmkf	M478+Oxidation;	sp|P32324|EF2_YEAST	Elongation factor 2; EF-2; Eukaryotic elongation factor 2; eEF2; ...	File: &quot;Y:\QE\08-19-19\QE08246.raw&quot;; SpectrumID: &quot;2016&quot;; scans: &quot;4305&quot; RTINSECONDS=1132 |id=2016|path=../gpm/archive/GPM80100003182.xml|source=F:\Dropbox\projects\MS5114_Sharma\mgf\QE08246.mgf|	1	YEAST	QE08246	#N/A
2017	-2.8	2.74	729.425	-0.5	2	1	17.3	kaak	13	AAAALAGGK	21	kskk		sp|Q3E792|RS25A_YEAST	40S ribosomal protein S25-A {ECO:0000303|PubMed:9559554}; RP45; ...	File: &quot;Y:\QE\08-19-19\QE08246.raw&quot;; SpectrumID: &quot;2017&quot;; scans: &quot;4306&quot; RTINSECONDS=1132 |id=2017|path=../gpm/archive/GPM80100003182.xml|source=F:\Dropbox\projects\MS5114_Sharma\mgf\QE08246.mgf|	1	YEAST	QE08246	#N/A
2020	-6	2.54	1791.73	0.3	3	1.5	8.86	rgsr	491	GGSGGSYGGGGSGGGYGGGSGSR	513	ggsg		sp|K1C9_HUMAN|	Keratin, type I cytoskeletal 9; Cytokeratin-9; CK-9; Keratin-9; ...	File: &quot;Y:\QE\08-19-19\QE08246.raw&quot;; SpectrumID: &quot;2020&quot;; scans: &quot;4309&quot; RTINSECONDS=1132 |id=2020|path=../gpm/archive/GPM80100003182.xml|source=F:\Dropbox\projects\MS5114_Sharma\mgf\QE08246.mgf|	1	HUMAN|	QE08246	#N/A
2021	-3	2.9	948.493	-0.8	2	1	21.4	qprr	151	VAAMSVAQR	159	vaee	M154+Oxidation;	sp|P53131|PRP43_YEAST	Pre-mRNA-splicing factor ATP-dependent RNA helicase PRP43; EC ...	File: &quot;Y:\QE\08-19-19\QE08246.raw&quot;; SpectrumID: &quot;2021&quot;; scans: &quot;4310&quot; RTINSECONDS=1132 |id=2021|path=../gpm/archive/GPM80100003182.xml|source=F:\Dropbox\projects\MS5114_Sharma\mgf\QE08246.mgf|	1	YEAST	QE08246	#N/A
2023	-3.2	2.86	1173.61	1.2	2	1	13.6	krgl	12	ATATATASSAPPK	24	ikvg		sp|P36528|RM17_YEAST	54S ribosomal protein L17, mitochondrial; Mitochondrial large ...	File: &quot;Y:\QE\08-19-19\QE08246.raw&quot;; SpectrumID: &quot;2023&quot;; scans: &quot;4312&quot; RTINSECONDS=1132 |id=2023|path=../gpm/archive/GPM80100003182.xml|source=F:\Dropbox\projects\MS5114_Sharma\mgf\QE08246.mgf|	1	YEAST	QE08246	#N/A
2026	-3	3.08	955.467	0.2	3	1	18.02	ssyr	539	SCIKEYR	545	fser	C540+Carbamidomethyl;	sp|P15424|MS116_YEAST	ATP-dependent RNA helicase MSS116, mitochondrial; EC 3.6.4.13; ...	File: &quot;Y:\QE\08-19-19\QE08246.raw&quot;; SpectrumID: &quot;2026&quot;; scans: &quot;4315&quot; RTINSECONDS=1132 |id=2026|path=../gpm/archive/GPM80100003182.xml|source=F:\Dropbox\projects\MS5114_Sharma\mgf\QE08246.mgf|	1	YEAST	QE08246	#N/A
2030	-5	2.99	1259.73	795.4	2	0.5	18.8	hvsk	693	KAQISNETIKK	703	fhnf		sp|P53254|UTP22_YEAST	U3 small nucleolar RNA-associated protein 22; U3 snoRNA-associated ...	File: &quot;Y:\QE\08-19-19\QE08246.raw&quot;; SpectrumID: &quot;2030&quot;; scans: &quot;4319&quot; RTINSECONDS=1133 |id=2030|path=../gpm/archive/GPM80100003182.xml|source=F:\Dropbox\projects\MS5114_Sharma\mgf\QE08246.mgf|	1	YEAST	QE08246	#N/A
2034	-6.4	2.52	1033.49	0.4	2	0.667	15.77	ynqr	309	REDLEDTR	316	gtep		sp|P25555|GBP2_YEAST	Single-strand telomeric DNA-binding protein GBP2; G-strand-binding ...	File: &quot;Y:\QE\08-19-19\QE08246.raw&quot;; SpectrumID: &quot;2034&quot;; scans: &quot;4324&quot; RTINSECONDS=1133 |id=2034|path=../gpm/archive/GPM80100003182.xml|source=F:\Dropbox\projects\MS5114_Sharma\mgf\QE08246.mgf|	1	YEAST	QE08246	#N/A
2039	-7.6	3.16	1905.94	0.1	4	0.8	12.32	kkkk	212	KVNSPSDEVKDKEDTSK	228	ekkk		sp|Q12339|UTP23_YEAST	rRNA-processing protein UTP23; U three protein 23; U3 small nucleolar ...	File: &quot;Y:\QE\08-19-19\QE08246.raw&quot;; SpectrumID: &quot;2039&quot;; scans: &quot;4329&quot; RTINSECONDS=1134 |id=2039|path=../gpm/archive/GPM80100003182.xml|source=F:\Dropbox\projects\MS5114_Sharma\mgf\QE08246.mgf|	1	YEAST	QE08246	#N/A
2042	-6.1	2.63	1168.57	0.6	2	0.667	14.61	knik	423	LGVHEDTQNR	432	aala		sp|P15108|HSC82_YEAST	ATP-dependent molecular chaperone HSC82; 82 kDa heat shock cognate ...	File: &quot;Y:\QE\08-19-19\QE08246.raw&quot;; SpectrumID: &quot;2042&quot;; scans: &quot;4332&quot; RTINSECONDS=1134 |id=2042|path=../gpm/archive/GPM80100003182.xml|source=F:\Dropbox\projects\MS5114_Sharma\mgf\QE08246.mgf|	1	YEAST	QE08246	#N/A
2043	-8.9	2.92	1616.82	-0.3	2	0.5	9.7	tdqr	6	GPPPPHPQQANGYKK	20	fpph	N16+Deamidated;	sp|P39936|IF4F2_YEAST	Eukaryotic initiation factor 4F subunit p130; eIF-4F p130; eIF4F ...	File: &quot;Y:\QE\08-19-19\QE08246.raw&quot;; SpectrumID: &quot;2043&quot;; scans: &quot;4333&quot; RTINSECONDS=1134 |id=2043|path=../gpm/archive/GPM80100003182.xml|source=F:\Dropbox\projects\MS5114_Sharma\mgf\QE08246.mgf|	1	YEAST	QE08246	#N/A
2045	-6	3.08	1097.53	-0.8	2	0.667	20.7	[m	2	TENQTAHVR	10	alil	T2+Acetyl;	sp|Q08444|NOB1_YEAST	20S-pre-rRNA D-site endonuclease NOB1; EC 3.1.-.-; NIN1-binding ...	File: &quot;Y:\QE\08-19-19\QE08246.raw&quot;; SpectrumID: &quot;2045&quot;; scans: &quot;4335&quot; RTINSECONDS=1134 |id=2045|path=../gpm/archive/GPM80100003182.xml|source=F:\Dropbox\projects\MS5114_Sharma\mgf\QE08246.mgf|	1	YEAST	QE08246	#N/A
2047	-6.8	3.12	1905.94	527.3	3	0.6	12.32	kkkk	212	KVNSPSDEVKDKEDTSK	228	ekkk		sp|Q12339|UTP23_YEAST	rRNA-processing protein UTP23; U three protein 23; U3 small nucleolar ...	File: &quot;Y:\QE\08-19-19\QE08246.raw&quot;; SpectrumID: &quot;2047&quot;; scans: &quot;4337&quot; RTINSECONDS=1135 |id=2047|path=../gpm/archive/GPM80100003182.xml|source=F:\Dropbox\projects\MS5114_Sharma\mgf\QE08246.mgf|	1	YEAST	QE08246	#N/A
2049	-6	2.88	1154.62	0.1	2	0.667	15.7	asvk	301	TPQHVTGSVTK	311	svtf		sp|P39936|IF4F2_YEAST	Eukaryotic initiation factor 4F subunit p130; eIF-4F p130; eIF4F ...	File: &quot;Y:\QE\08-19-19\QE08246.raw&quot;; SpectrumID: &quot;2049&quot;; scans: &quot;4340&quot; RTINSECONDS=1135 |id=2049|path=../gpm/archive/GPM80100003182.xml|source=F:\Dropbox\projects\MS5114_Sharma\mgf\QE08246.mgf|	1	YEAST	QE08246	#N/A
2051	-2.7	2.87	1150.54	-0.3	3	1	15.98	svir	69	DSVTYTEHAK	78	rktv		sp|P02309|H4_YEAST	Histone H4;	File: &quot;Y:\QE\08-19-19\QE08246.raw&quot;; SpectrumID: &quot;2051&quot;; scans: &quot;4342&quot; RTINSECONDS=1135 |id=2051|path=../gpm/archive/GPM80100003182.xml|source=F:\Dropbox\projects\MS5114_Sharma\mgf\QE08246.mgf|	1	YEAST	QE08246	#N/A
2054	-3.8	2.81	1150.54	0.3	2	0.667	15.98	svir	69	DSVTYTEHAK	78	rktv		sp|P02309|H4_YEAST	Histone H4;	File: &quot;Y:\QE\08-19-19\QE08246.raw&quot;; SpectrumID: &quot;2054&quot;; scans: &quot;4345&quot; RTINSECONDS=1135 |id=2054|path=../gpm/archive/GPM80100003182.xml|source=F:\Dropbox\projects\MS5114_Sharma\mgf\QE08246.mgf|	1	YEAST	QE08246	#N/A
2058	-3.3	2.62	1022.49	-0.1	2	1	14.7	qdwk	129	SLTNQATCK	137	elfl	C136+Carbamidomethyl;	sp|P46963|CTK3_YEAST	CTD kinase subunit gamma; CTDK-I gamma subunit; CTD kinase 32 ...	File: &quot;Y:\QE\08-19-19\QE08246.raw&quot;; SpectrumID: &quot;2058&quot;; scans: &quot;4349&quot; RTINSECONDS=1136 |id=2058|path=../gpm/archive/GPM80100003182.xml|source=F:\Dropbox\projects\MS5114_Sharma\mgf\QE08246.mgf|	1	YEAST	QE08246	#N/A
2063	-9.8	3.05	1694.76	1.4	3	0.75	17.55	ignr	811	YSHSSDSKELEQER	824	rlsm		sp|P38691|KSP1_YEAST	Serine/threonine-protein kinase KSP1; EC 2.7.11.1;	File: &quot;Y:\QE\08-19-19\QE08246.raw&quot;; SpectrumID: &quot;2063&quot;; scans: &quot;4354&quot; RTINSECONDS=1136 |id=2063|path=../gpm/archive/GPM80100003182.xml|source=F:\Dropbox\projects\MS5114_Sharma\mgf\QE08246.mgf|	1	YEAST	QE08246	#N/A
2065	-3.7	2.87	652.352	-0.2	2	0.667	8.53	aerv	164	GVPHSR	169	fdns		sp|Q08920|NCBP2_YEAST	Nuclear cap-binding protein subunit 2; 20 kDa nuclear cap-binding ...	File: &quot;Y:\QE\08-19-19\QE08246.raw&quot;; SpectrumID: &quot;2065&quot;; scans: &quot;4357&quot; RTINSECONDS=1137 |id=2065|path=../gpm/archive/GPM80100003182.xml|source=F:\Dropbox\projects\MS5114_Sharma\mgf\QE08246.mgf|	1	YEAST	QE08246	#N/A
2066	-5.7	2.85	974.49	-0.4	2	1	14.1	aqqk	22	TAEQVAAER	30	aark		sp|P05737|RL7A_YEAST	60S ribosomal protein L7-A {ECO:0000303|PubMed:9559554}; L6; Large ribosomal subunit protein uL30-A {ECO:0000303|PubMed:24524803}; RP11; YL8;	File: &quot;Y:\QE\08-19-19\QE08246.raw&quot;; SpectrumID: &quot;2066&quot;; scans: &quot;4358&quot; RTINSECONDS=1137 |id=2066|path=../gpm/archive/GPM80100003182.xml|source=F:\Dropbox\projects\MS5114_Sharma\mgf\QE08246.mgf|	1	YEAST	QE08246	#N/A
2067	-5.5	2.92	1066.52	-0.5	3	1	15.48	yrnk	269	YEDEINKR	276	tnae		sp|K2C1_HUMAN|	Keratin, type II cytoskeletal 1; 67 kDa cytokeratin; Cytokeratin-1; ...	File: &quot;Y:\QE\08-19-19\QE08246.raw&quot;; SpectrumID: &quot;2067&quot;; scans: &quot;4359&quot; RTINSECONDS=1137 |id=2067|path=../gpm/archive/GPM80100003182.xml|source=F:\Dropbox\projects\MS5114_Sharma\mgf\QE08246.mgf|	1	HUMAN|	QE08246	#N/A
2069	-2.9	2.8	923.41	-0.2	2	1	13.51	liir	240	FDDTNPSK	247	ekee		sp|P46655|SYEC_YEAST	Glutamate--tRNA ligase, cytoplasmic; EC 6.1.1.17; Glutamyl-tRNA ...	File: &quot;Y:\QE\08-19-19\QE08246.raw&quot;; SpectrumID: &quot;2069&quot;; scans: &quot;4361&quot; RTINSECONDS=1137 |id=2069|path=../gpm/archive/GPM80100003182.xml|source=F:\Dropbox\projects\MS5114_Sharma\mgf\QE08246.mgf|	1	YEAST	QE08246	#N/A
2074	-5.9	3	870.425	0.2	2	0.667	18.12	dmfk	241	ECGHVLR	247	adve	C242+Carbamidomethyl;	sp|P25555|GBP2_YEAST	Single-strand telomeric DNA-binding protein GBP2; G-strand-binding ...	File: &quot;Y:\QE\08-19-19\QE08246.raw&quot;; SpectrumID: &quot;2074&quot;; scans: &quot;4366&quot; RTINSECONDS=1137 |id=2074|path=../gpm/archive/GPM80100003182.xml|source=F:\Dropbox\projects\MS5114_Sharma\mgf\QE08246.mgf|	1	YEAST	QE08246	#N/A
2080	-9.6	2.79	1197.63	-0.8	3	0.75	18.7	rpyk	93	HIDASGSINRK	103	vlqa		sp|P07280|RS19A_YEAST	40S ribosomal protein S19-A {ECO:0000303|PubMed:9559554}; RP55A; ...	File: &quot;Y:\QE\08-19-19\QE08246.raw&quot;; SpectrumID: &quot;2080&quot;; scans: &quot;4375&quot; RTINSECONDS=1139 |id=2080|path=../gpm/archive/GPM80100003182.xml|source=F:\Dropbox\projects\MS5114_Sharma\mgf\QE08246.mgf|	1	YEAST	QE08246	#N/A
2087	-3.3	2.76	961.485	-0.1	3	1	14.5	cavk	299	APGFGDNRK	307	ntig		sp|P19882|HSP60_YEAST	Heat shock protein 60, mitochondrial; CPN60; P66; Stimulator factor I 66 kDa component; Flags: Precursor;	File: &quot;Y:\QE\08-19-19\QE08246.raw&quot;; SpectrumID: &quot;2087&quot;; scans: &quot;4382&quot; RTINSECONDS=1139 |id=2087|path=../gpm/archive/GPM80100003182.xml|source=F:\Dropbox\projects\MS5114_Sharma\mgf\QE08246.mgf|	1	YEAST	QE08246	#N/A
2092	-3.9	2.81	1046.5	0	2	1	13.51	ipmk	241	TTPENVEEK	249	gsdk		sp|P39935|IF4F1_YEAST	Eukaryotic initiation factor 4F subunit p150; eIF-4F p150; eIF4F ...	File: &quot;Y:\QE\08-19-19\QE08246.raw&quot;; SpectrumID: &quot;2092&quot;; scans: &quot;4388&quot; RTINSECONDS=1140 |id=2092|path=../gpm/archive/GPM80100003182.xml|source=F:\Dropbox\projects\MS5114_Sharma\mgf\QE08246.mgf|	1	YEAST	QE08246	#N/A
2093	-5.7	2.78	1186.63	0.3	2	0.667	17.57	gken	323	KEVPVQEETK	332	saie		sp|P39935|IF4F1_YEAST	Eukaryotic initiation factor 4F subunit p150; eIF-4F p150; eIF4F ...	File: &quot;Y:\QE\08-19-19\QE08246.raw&quot;; SpectrumID: &quot;2093&quot;; scans: &quot;4389&quot; RTINSECONDS=1140 |id=2093|path=../gpm/archive/GPM80100003182.xml|source=F:\Dropbox\projects\MS5114_Sharma\mgf\QE08246.mgf|	1	YEAST	QE08246	#N/A
2096	-2.2	3.11	950.494	-0.9	3	1	17.6	eefk	531	AADEAFAKK	539	hear		sp|P11484|SSB1_YEAST	Ribosome-associated molecular chaperone SSB1 {ECO:0000303|PubMed:11739779}; ...	File: &quot;Y:\QE\08-19-19\QE08246.raw&quot;; SpectrumID: &quot;2096&quot;; scans: &quot;4392&quot; RTINSECONDS=1141 |id=2096|path=../gpm/archive/GPM80100003182.xml|source=F:\Dropbox\projects\MS5114_Sharma\mgf\QE08246.mgf|	1	YEAST	QE08246	#N/A
2097	-2.4	2.65	849.41	-1.4	2	0.667	10.39	rdsv	72	TYTEHAK	78	rktv		sp|P02309|H4_YEAST	Histone H4;	File: &quot;Y:\QE\08-19-19\QE08246.raw&quot;; SpectrumID: &quot;2097&quot;; scans: &quot;4393&quot; RTINSECONDS=1141 |id=2097|path=../gpm/archive/GPM80100003182.xml|source=F:\Dropbox\projects\MS5114_Sharma\mgf\QE08246.mgf|	1	YEAST	QE08246	#N/A
2101	-2.4	2.66	1278.57	-0.2	2	1	15.46	snlk	9	STNFQNNNDPK	19	esve		sp|Q12457|NSI1_YEAST	RNA polymerase I termination factor {ECO:0000303|PubMed:22805593}; ...	File: &quot;Y:\QE\08-19-19\QE08246.raw&quot;; SpectrumID: &quot;2101&quot;; scans: &quot;4397&quot; RTINSECONDS=1141 |id=2101|path=../gpm/archive/GPM80100003182.xml|source=F:\Dropbox\projects\MS5114_Sharma\mgf\QE08246.mgf|	1	YEAST	QE08246	#N/A
2115	-2.7	2.45	1015.44	0.3	2	1	20.35	tikk	289	DVDGAYMTK	297	vdlq	M295+Oxidation;	sp|K2C1_HUMAN|	Keratin, type II cytoskeletal 1; 67 kDa cytokeratin; Cytokeratin-1; ...	File: &quot;Y:\QE\08-19-19\QE08246.raw&quot;; SpectrumID: &quot;2115&quot;; scans: &quot;4412&quot; RTINSECONDS=1143 |id=2115|path=../gpm/archive/GPM80100003182.xml|source=F:\Dropbox\projects\MS5114_Sharma\mgf\QE08246.mgf|	1	HUMAN|	QE08246	#N/A
2123	-2.4	2.64	744.461	-0.3	2	0.667	18.92	delr	597	KAEVGLK	603	rvvt		sp|P11484|SSB1_YEAST	Ribosome-associated molecular chaperone SSB1 {ECO:0000303|PubMed:11739779}; ...	File: &quot;Y:\QE\08-19-19\QE08246.raw&quot;; SpectrumID: &quot;2123&quot;; scans: &quot;4422&quot; RTINSECONDS=1144 |id=2123|path=../gpm/archive/GPM80100003182.xml|source=F:\Dropbox\projects\MS5114_Sharma\mgf\QE08246.mgf|	1	YEAST	QE08246	#N/A
2126	-3.4	2.79	895.5	-0.1	2	0.667	17.77	ikvk	954	IIGNHDVK	961	shkf		sp|Q05022|RRP5_YEAST	rRNA biogenesis protein RRP5; Ribosomal RNA-processing protein ...	File: &quot;Y:\QE\08-19-19\QE08246.raw&quot;; SpectrumID: &quot;2126&quot;; scans: &quot;4425&quot; RTINSECONDS=1144 |id=2126|path=../gpm/archive/GPM80100003182.xml|source=F:\Dropbox\projects\MS5114_Sharma\mgf\QE08246.mgf|	1	YEAST	QE08246	#N/A
2132	-6.5	2.77	1415.75	0.5	3	0.75	17.09	keik	132	AERVEDQKVVDK	143	alia		sp|Q02326|RL6A_YEAST	60S ribosomal protein L6-A {ECO:0000303|PubMed:9559554}; L17; ...	File: &quot;Y:\QE\08-19-19\QE08246.raw&quot;; SpectrumID: &quot;2132&quot;; scans: &quot;4431&quot; RTINSECONDS=1145 |id=2132|path=../gpm/archive/GPM80100003182.xml|source=F:\Dropbox\projects\MS5114_Sharma\mgf\QE08246.mgf|	1	YEAST	QE08246	#N/A
2136	-10.1	2.96	1480.61	0.3	3	1	12.8	vefk	48	QCYNCGETGHVR	59	sect	C49+Carbamidomethyl; C52+Carbamidomethyl;	sp|P53849|GIS2_YEAST	Zinc finger protein GIS2;	File: &quot;Y:\QE\08-19-19\QE08246.raw&quot;; SpectrumID: &quot;2136&quot;; scans: &quot;4437&quot; RTINSECONDS=1145 |id=2136|path=../gpm/archive/GPM80100003182.xml|source=F:\Dropbox\projects\MS5114_Sharma\mgf\QE08246.mgf|	1	YEAST	QE08246	#N/A
2137	-3.9	2.91	1154.62	-0.3	3	1	15.7	asvk	301	TPQHVTGSVTK	311	svtf		sp|P39936|IF4F2_YEAST	Eukaryotic initiation factor 4F subunit p130; eIF-4F p130; eIF4F ...	File: &quot;Y:\QE\08-19-19\QE08246.raw&quot;; SpectrumID: &quot;2137&quot;; scans: &quot;4438&quot; RTINSECONDS=1146 |id=2137|path=../gpm/archive/GPM80100003182.xml|source=F:\Dropbox\projects\MS5114_Sharma\mgf\QE08246.mgf|	1	YEAST	QE08246	#N/A
2146	-3.8	2.64	1083.51	0	2	1	12	akrf	11	ASTGSYPGSTR	21	itlp		sp|P36531|RM36_YEAST	54S ribosomal protein L36, mitochondrial; Mitochondrial large ...	File: &quot;Y:\QE\08-19-19\QE08246.raw&quot;; SpectrumID: &quot;2146&quot;; scans: &quot;4447&quot; RTINSECONDS=1146 |id=2146|path=../gpm/archive/GPM80100003182.xml|source=F:\Dropbox\projects\MS5114_Sharma\mgf\QE08246.mgf|	1	YEAST	QE08246	#N/A
2149	-12.4	2.87	1480.61	0.3	2	0.667	12.8	vefk	48	QCYNCGETGHVR	59	sect	C49+Carbamidomethyl; C52+Carbamidomethyl;	sp|P53849|GIS2_YEAST	Zinc finger protein GIS2;	File: &quot;Y:\QE\08-19-19\QE08246.raw&quot;; SpectrumID: &quot;2149&quot;; scans: &quot;4450&quot; RTINSECONDS=1147 |id=2149|path=../gpm/archive/GPM80100003182.xml|source=F:\Dropbox\projects\MS5114_Sharma\mgf\QE08246.mgf|	1	YEAST	QE08246	#N/A
2151	-7.5	2.7	1319.65	760	2	1	13.4	sksr	379	ISSASTPQTSQGR	391	ftap		sp|P43603|LSB3_YEAST	LAS seventeen-binding protein 3; LAS17-binding protein 3;	File: &quot;Y:\QE\08-19-19\QE08246.raw&quot;; SpectrumID: &quot;2151&quot;; scans: &quot;4452&quot; RTINSECONDS=1147 |id=2151|path=../gpm/archive/GPM80100003182.xml|source=F:\Dropbox\projects\MS5114_Sharma\mgf\QE08246.mgf|	1	YEAST	QE08246	#N/A
2152	-4.2	2.61	1135.49	882.4	2	0.667	14.6	ynrr	526	NNGYHPYNR	534	]	N527+Deamidated;	sp|Q99383|HRP1_YEAST	Nuclear polyadenylated RNA-binding protein 4; Cleavage factor ...	File: &quot;Y:\QE\08-19-19\QE08246.raw&quot;; SpectrumID: &quot;2152&quot;; scans: &quot;4453&quot; RTINSECONDS=1147 |id=2152|path=../gpm/archive/GPM80100003182.xml|source=F:\Dropbox\projects\MS5114_Sharma\mgf\QE08246.mgf|	1	YEAST	QE08246	#N/A
2153	-4.3	3.02	1616.82	-0.1	4	1	9.7	tdqr	6	GPPPPHPQQANGYKK	20	fpph	N16+Deamidated;	sp|P39936|IF4F2_YEAST	Eukaryotic initiation factor 4F subunit p130; eIF-4F p130; eIF4F ...	File: &quot;Y:\QE\08-19-19\QE08246.raw&quot;; SpectrumID: &quot;2153&quot;; scans: &quot;4455&quot; RTINSECONDS=1147 |id=2153|path=../gpm/archive/GPM80100003182.xml|source=F:\Dropbox\projects\MS5114_Sharma\mgf\QE08246.mgf|	1	YEAST	QE08246	#N/A
2156	-2.3	2.84	782.415	-0.4	2	0.667	11.37	kvki	955	IGNHDVK	961	shkf		sp|Q05022|RRP5_YEAST	rRNA biogenesis protein RRP5; Ribosomal RNA-processing protein ...	File: &quot;Y:\QE\08-19-19\QE08246.raw&quot;; SpectrumID: &quot;2156&quot;; scans: &quot;4458&quot; RTINSECONDS=1147 |id=2156|path=../gpm/archive/GPM80100003182.xml|source=F:\Dropbox\projects\MS5114_Sharma\mgf\QE08246.mgf|	1	YEAST	QE08246	#N/A
2160	-3.3	2.75	669.332	0	2	0.667	7.22	vkii	956	GNHDVK	961	shkf		sp|Q05022|RRP5_YEAST	rRNA biogenesis protein RRP5; Ribosomal RNA-processing protein ...	File: &quot;Y:\QE\08-19-19\QE08246.raw&quot;; SpectrumID: &quot;2160&quot;; scans: &quot;4462&quot; RTINSECONDS=1148 |id=2160|path=../gpm/archive/GPM80100003182.xml|source=F:\Dropbox\projects\MS5114_Sharma\mgf\QE08246.mgf|	1	YEAST	QE08246	#N/A
2161	-3.1	3.07	1101.54	-0.5	3	1	17.2	nvqk	139	QYSGHSGPIR	148	avky		sp|Q12024|YTM1_YEAST	Ribosome biogenesis protein YTM1 {ECO:0000255|HAMAP-Rule:MF_03029}; ...	File: &quot;Y:\QE\08-19-19\QE08246.raw&quot;; SpectrumID: &quot;2161&quot;; scans: &quot;4463&quot; RTINSECONDS=1148 |id=2161|path=../gpm/archive/GPM80100003182.xml|source=F:\Dropbox\projects\MS5114_Sharma\mgf\QE08246.mgf|	1	YEAST	QE08246	#N/A
2163	-8	3.04	1192.52	-0.6	2	0.667	13.5	fkqc	50	YNCGETGHVR	59	sect	C52+Carbamidomethyl;	sp|P53849|GIS2_YEAST	Zinc finger protein GIS2;	File: &quot;Y:\QE\08-19-19\QE08246.raw&quot;; SpectrumID: &quot;2163&quot;; scans: &quot;4465&quot; RTINSECONDS=1148 |id=2163|path=../gpm/archive/GPM80100003182.xml|source=F:\Dropbox\projects\MS5114_Sharma\mgf\QE08246.mgf|	1	YEAST	QE08246	#N/A
2175	-5.5	2.96	1120.56	-1	2	1	13.85	hkcr	551	ISTQQSDVSR	560	ipsi		sp|P22138|RPA2_YEAST	DNA-directed RNA polymerase I subunit RPA135; EC 2.7.7.6; DNA-directed ...	File: &quot;Y:\QE\08-19-19\QE08246.raw&quot;; SpectrumID: &quot;2175&quot;; scans: &quot;4478&quot; RTINSECONDS=1149 |id=2175|path=../gpm/archive/GPM80100003182.xml|source=F:\Dropbox\projects\MS5114_Sharma\mgf\QE08246.mgf|	1	YEAST	QE08246	#N/A
2181	-6.7	2.88	1616.82	0.1	3	0.75	9.7	tdqr	6	GPPPPHPQQANGYKK	20	fpph	N16+Deamidated;	sp|P39936|IF4F2_YEAST	Eukaryotic initiation factor 4F subunit p130; eIF-4F p130; eIF4F ...	File: &quot;Y:\QE\08-19-19\QE08246.raw&quot;; SpectrumID: &quot;2181&quot;; scans: &quot;4485&quot; RTINSECONDS=1150 |id=2181|path=../gpm/archive/GPM80100003182.xml|source=F:\Dropbox\projects\MS5114_Sharma\mgf\QE08246.mgf|	1	YEAST	QE08246	#N/A
2182	-2.8	2.98	1185.58	0.4	3	0.75	18.4	qvkr	153	HSYAQSSHIR	162	airk		sp|P23248|RS3A2_YEAST	40S ribosomal protein S1-B {ECO:0000255|HAMAP-Rule:MF_03122, ECO:0000303|PubMed:9559554}; RP10B; Small ribosomal subunit protein eS1-B {ECO:0000303|PubMed:24524803};	File: &quot;Y:\QE\08-19-19\QE08246.raw&quot;; SpectrumID: &quot;2182&quot;; scans: &quot;4486&quot; RTINSECONDS=1150 |id=2182|path=../gpm/archive/GPM80100003182.xml|source=F:\Dropbox\projects\MS5114_Sharma\mgf\QE08246.mgf|	1	YEAST	QE08246	#N/A
2185	-9.7	2.99	1101.54	-0.3	2	0.667	17.2	nvqk	139	QYSGHSGPIR	148	avky		sp|Q12024|YTM1_YEAST	Ribosome biogenesis protein YTM1 {ECO:0000255|HAMAP-Rule:MF_03029}; ...	File: &quot;Y:\QE\08-19-19\QE08246.raw&quot;; SpectrumID: &quot;2185&quot;; scans: &quot;4489&quot; RTINSECONDS=1151 |id=2185|path=../gpm/archive/GPM80100003182.xml|source=F:\Dropbox\projects\MS5114_Sharma\mgf\QE08246.mgf|	1	YEAST	QE08246	#N/A
2195	-4.9	3.07	2036.78	0.7	3	1	8.63	sddr	28	DRYDDYNDSSSNNGNGSR	45	rqrr	N40+Deamidated;	sp|P25555|GBP2_YEAST	Single-strand telomeric DNA-binding protein GBP2; G-strand-binding ...	File: &quot;Y:\QE\08-19-19\QE08246.raw&quot;; SpectrumID: &quot;2195&quot;; scans: &quot;4499&quot; RTINSECONDS=1151 |id=2195|path=../gpm/archive/GPM80100003182.xml|source=F:\Dropbox\projects\MS5114_Sharma\mgf\QE08246.mgf|	1	YEAST	QE08246	#N/A
2201	-2.8	2.58	1426.65	-1.1	3	1	13.5	sdrn	32	SYNDRPQGGNYR	43	ggfg		sp|P24783|DBP2_YEAST	ATP-dependent RNA helicase DBP2; EC 3.6.4.13; DEAD box protein ...	File: &quot;Y:\QE\08-19-19\QE08246.raw&quot;; SpectrumID: &quot;2201&quot;; scans: &quot;4507&quot; RTINSECONDS=1153 |id=2201|path=../gpm/archive/GPM80100003182.xml|source=F:\Dropbox\projects\MS5114_Sharma\mgf\QE08246.mgf|	1	YEAST	QE08246	#N/A
2209	-11.4	2.78	1740.71	2.1	2	1	11.9	sggr	531	GSSSGGGYSSGSSSYGSGGR	550	qsgs		sp|K22E_HUMAN|	Keratin, type II cytoskeletal 2 epidermal; Cytokeratin-2e; CK-2e; ...	File: &quot;Y:\QE\08-19-19\QE08246.raw&quot;; SpectrumID: &quot;2209&quot;; scans: &quot;4515&quot; RTINSECONDS=1153 |id=2209|path=../gpm/archive/GPM80100003182.xml|source=F:\Dropbox\projects\MS5114_Sharma\mgf\QE08246.mgf|	1	HUMAN|	QE08246	#N/A
2214	-4.9	3.14	2359.06	424.3	4	0.8	12.03	ltlk	226	SHNDNQKPKEDVESTTDAESK	246	gsk]		sp|P36521|RM11_YEAST	54S ribosomal protein L11, mitochondrial; Mitochondrial large ...	File: &quot;Y:\QE\08-19-19\QE08246.raw&quot;; SpectrumID: &quot;2214&quot;; scans: &quot;4520&quot; RTINSECONDS=1154 |id=2214|path=../gpm/archive/GPM80100003182.xml|source=F:\Dropbox\projects\MS5114_Sharma\mgf\QE08246.mgf|	1	YEAST	QE08246	#N/A
2215	-4.4	2.91	1691.8	594.6	3	0.75	17.61	kkdk	31	KKEEEEQLSEEDAK	44	lktd		sp|P38764|RPN1_YEAST	26S proteasome regulatory subunit RPN1; HMG-CoA reductase degradation ...	File: &quot;Y:\QE\08-19-19\QE08246.raw&quot;; SpectrumID: &quot;2215&quot;; scans: &quot;4521&quot; RTINSECONDS=1154 |id=2215|path=../gpm/archive/GPM80100003182.xml|source=F:\Dropbox\projects\MS5114_Sharma\mgf\QE08246.mgf|	1	YEAST	QE08246	#N/A
2217	-3.5	2.69	1173.61	0.7	2	1	13.6	krgl	12	ATATATASSAPPK	24	ikvg		sp|P36528|RM17_YEAST	54S ribosomal protein L17, mitochondrial; Mitochondrial large ...	File: &quot;Y:\QE\08-19-19\QE08246.raw&quot;; SpectrumID: &quot;2217&quot;; scans: &quot;4524&quot; RTINSECONDS=1154 |id=2217|path=../gpm/archive/GPM80100003182.xml|source=F:\Dropbox\projects\MS5114_Sharma\mgf\QE08246.mgf|	1	YEAST	QE08246	#N/A
2222	-2.5	2.68	1057.6	-1.8	3	1	18.1	kfkk	10	VEKPLSQTR	18	hysl		sp|Q04867|YM91_YEAST	Putative methyltransferase YMR310C {ECO:0000305}; EC 2.1.1.- {ECO:0000305};	File: &quot;Y:\QE\08-19-19\QE08246.raw&quot;; SpectrumID: &quot;2222&quot;; scans: &quot;4530&quot; RTINSECONDS=1155 |id=2222|path=../gpm/archive/GPM80100003182.xml|source=F:\Dropbox\projects\MS5114_Sharma\mgf\QE08246.mgf|	1	YEAST	QE08246	#N/A
2228	-4.5	2.98	2359.06	-0.4	4	0.8	12.03	ltlk	226	SHNDNQKPKEDVESTTDAESK	246	gsk]		sp|P36521|RM11_YEAST	54S ribosomal protein L11, mitochondrial; Mitochondrial large ...	File: &quot;Y:\QE\08-19-19\QE08246.raw&quot;; SpectrumID: &quot;2228&quot;; scans: &quot;4536&quot; RTINSECONDS=1156 |id=2228|path=../gpm/archive/GPM80100003182.xml|source=F:\Dropbox\projects\MS5114_Sharma\mgf\QE08246.mgf|	1	YEAST	QE08246	#N/A
2229	-3.9	2.88	1314.58	0.2	2	1	13.96	nrnn	74	SQGNAQYYNNR	84	fnng		sp|P39936|IF4F2_YEAST	Eukaryotic initiation factor 4F subunit p130; eIF-4F p130; eIF4F ...	File: &quot;Y:\QE\08-19-19\QE08246.raw&quot;; SpectrumID: &quot;2229&quot;; scans: &quot;4537&quot; RTINSECONDS=1156 |id=2229|path=../gpm/archive/GPM80100003182.xml|source=F:\Dropbox\projects\MS5114_Sharma\mgf\QE08246.mgf|	1	YEAST	QE08246	#N/A
2230	-3.3	2.53	1644.78	0.1	3	0.75	15.1	egsr	329	IDHAGHQNDPASQVR	343	evla		sp|P11491|PPB_YEAST	Repressible alkaline phosphatase; EC 3.1.3.1; Fructose-2,6-bisphosphate ...	File: &quot;Y:\QE\08-19-19\QE08246.raw&quot;; SpectrumID: &quot;2230&quot;; scans: &quot;4538&quot; RTINSECONDS=1156 |id=2230|path=../gpm/archive/GPM80100003182.xml|source=F:\Dropbox\projects\MS5114_Sharma\mgf\QE08246.mgf|	1	YEAST	QE08246	#N/A
2234	-6.5	2.64	930.435	0.1	2	1	20.95	cank	75	YMTTVSGR	82	dafh	M76+Oxidation;	sp|P41805|RL10_YEAST	60S ribosomal protein L10 {ECO:0000303|PubMed:9559554}; L9; Large ...	File: &quot;Y:\QE\08-19-19\QE08246.raw&quot;; SpectrumID: &quot;2234&quot;; scans: &quot;4544&quot; RTINSECONDS=1157 |id=2234|path=../gpm/archive/GPM80100003182.xml|source=F:\Dropbox\projects\MS5114_Sharma\mgf\QE08246.mgf|	1	YEAST	QE08246	#N/A
2235	-6.7	3.06	1324.68	0	3	0.75	13	qqqk	81	QHQHQPVATPAK	92	kvek	Q81+Ammonia-loss;	sp|P37263|YC16_YEAST	UPF0743 protein YCR087C-A;	File: &quot;Y:\QE\08-19-19\QE08246.raw&quot;; SpectrumID: &quot;2235&quot;; scans: &quot;4545&quot; RTINSECONDS=1157 |id=2235|path=../gpm/archive/GPM80100003182.xml|source=F:\Dropbox\projects\MS5114_Sharma\mgf\QE08246.mgf|	1	YEAST	QE08246	#N/A
2242	-7.5	2.89	1324.68	-0.1	2	0.5	13	qqqk	81	QHQHQPVATPAK	92	kvek	Q81+Ammonia-loss;	sp|P37263|YC16_YEAST	UPF0743 protein YCR087C-A;	File: &quot;Y:\QE\08-19-19\QE08246.raw&quot;; SpectrumID: &quot;2242&quot;; scans: &quot;4552&quot; RTINSECONDS=1157 |id=2242|path=../gpm/archive/GPM80100003182.xml|source=F:\Dropbox\projects\MS5114_Sharma\mgf\QE08246.mgf|	1	YEAST	QE08246	#N/A
2246	-2.3	2.65	981.435	0.1	2	1	15.72	ladr	332	YVEGECPK	339	chyd	C337+Carbamidomethyl;	sp|P00958|SYMC_YEAST	Methionine--tRNA ligase, cytoplasmic; EC 6.1.1.10; Methionyl-tRNA ...	File: &quot;Y:\QE\08-19-19\QE08246.raw&quot;; SpectrumID: &quot;2246&quot;; scans: &quot;4556&quot; RTINSECONDS=1158 |id=2246|path=../gpm/archive/GPM80100003182.xml|source=F:\Dropbox\projects\MS5114_Sharma\mgf\QE08246.mgf|	1	YEAST	QE08246	#N/A
2247	-9.3	3.17	1154.62	-0.3	2	0.667	15.7	asvk	301	TPQHVTGSVTK	311	svtf		sp|P39936|IF4F2_YEAST	Eukaryotic initiation factor 4F subunit p130; eIF-4F p130; eIF4F ...	File: &quot;Y:\QE\08-19-19\QE08246.raw&quot;; SpectrumID: &quot;2247&quot;; scans: &quot;4557&quot; RTINSECONDS=1158 |id=2247|path=../gpm/archive/GPM80100003182.xml|source=F:\Dropbox\projects\MS5114_Sharma\mgf\QE08246.mgf|	1	YEAST	QE08246	#N/A
2248	-3.7	3.1	1276.66	0.3	3	0.6	21.57	tksg	142	EHLDLKEQHK	151	aklq		sp|P39935|IF4F1_YEAST	Eukaryotic initiation factor 4F subunit p150; eIF-4F p150; eIF4F ...	File: &quot;Y:\QE\08-19-19\QE08246.raw&quot;; SpectrumID: &quot;2248&quot;; scans: &quot;4558&quot; RTINSECONDS=1158 |id=2248|path=../gpm/archive/GPM80100003182.xml|source=F:\Dropbox\projects\MS5114_Sharma\mgf\QE08246.mgf|	1	YEAST	QE08246	#N/A
2250	-6.7	2.76	1217.49	0.1	2	1	12.6	vqkk	33	TCSSCGYPSAK	43	trsh	C34+Carbamidomethyl; C37+Carbamidomethyl;	sp|P51402|RL37B_YEAST	60S ribosomal protein L37-B {ECO:0000303|PubMed:9559554}; L43; ...	File: &quot;Y:\QE\08-19-19\QE08246.raw&quot;; SpectrumID: &quot;2250&quot;; scans: &quot;4560&quot; RTINSECONDS=1158 |id=2250|path=../gpm/archive/GPM80100003182.xml|source=F:\Dropbox\projects\MS5114_Sharma\mgf\QE08246.mgf|	1	YEAST	QE08246	#N/A
2251	-6.1	2.63	1142.62	0	2	0.667	18.02	rnar	890	KVEEVSQAPR	899	anmf		sp|P39936|IF4F2_YEAST	Eukaryotic initiation factor 4F subunit p130; eIF-4F p130; eIF4F ...	File: &quot;Y:\QE\08-19-19\QE08246.raw&quot;; SpectrumID: &quot;2251&quot;; scans: &quot;4561&quot; RTINSECONDS=1158 |id=2251|path=../gpm/archive/GPM80100003182.xml|source=F:\Dropbox\projects\MS5114_Sharma\mgf\QE08246.mgf|	1	YEAST	QE08246	#N/A
2252	-6.7	3.01	1181.54	0	3	1	22.66	irer	1531	MVSSFSQSHR	1540	dfye	M1531+Oxidation;	sp|P37297|STT4_YEAST	Phosphatidylinositol 4-kinase STT4; PI4-kinase; PtdIns-4-kinase; ...	File: &quot;Y:\QE\08-19-19\QE08246.raw&quot;; SpectrumID: &quot;2252&quot;; scans: &quot;4562&quot; RTINSECONDS=1158 |id=2252|path=../gpm/archive/GPM80100003182.xml|source=F:\Dropbox\projects\MS5114_Sharma\mgf\QE08246.mgf|	1	YEAST	QE08246	#N/A
2253	-7.1	3.11	1378.74	-0.7	3	0.75	21.4	vrrk	319	GNTQELNHPIKK	330	tcqi		sp|P32789|ALK2_YEAST	Serine/threonine-protein kinase Haspin homolog ALK2; EC 2.7.11.1; ...	File: &quot;Y:\QE\08-19-19\QE08246.raw&quot;; SpectrumID: &quot;2253&quot;; scans: &quot;4563&quot; RTINSECONDS=1158 |id=2253|path=../gpm/archive/GPM80100003182.xml|source=F:\Dropbox\projects\MS5114_Sharma\mgf\QE08246.mgf|	1	YEAST	QE08246	#N/A
2256	-2.5	2.95	1142.62	-0.5	3	1	18.02	rnar	890	KVEEVSQAPR	899	anmf		sp|P39936|IF4F2_YEAST	Eukaryotic initiation factor 4F subunit p130; eIF-4F p130; eIF4F ...	File: &quot;Y:\QE\08-19-19\QE08246.raw&quot;; SpectrumID: &quot;2256&quot;; scans: &quot;4567&quot; RTINSECONDS=1159 |id=2256|path=../gpm/archive/GPM80100003182.xml|source=F:\Dropbox\projects\MS5114_Sharma\mgf\QE08246.mgf|	1	YEAST	QE08246	#N/A
2260	-4.5	2.92	1106.53	0.2	2	1	21.79	gnek	148	VTMQNLNDR	156	lasy	M150+Oxidation;	sp|K1C10_HUMAN|	Keratin, type I cytoskeletal 10; Cytokeratin-10; CK-10; Keratin-10; ...	File: &quot;Y:\QE\08-19-19\QE08246.raw&quot;; SpectrumID: &quot;2260&quot;; scans: &quot;4571&quot; RTINSECONDS=1159 |id=2260|path=../gpm/archive/GPM80100003182.xml|source=F:\Dropbox\projects\MS5114_Sharma\mgf\QE08246.mgf|	1	HUMAN|	QE08246	#N/A
2265	-5.7	2.97	1186.56	0.3	2	0.667	29.09	rfar	48	GMTSKPAGFMK	58	klra	M49+Oxidation; M57+Oxidation;	sp|Q01855|RS15_YEAST	40S ribosomal protein S15 {ECO:0000303|PubMed:9559554}; RIG protein; ...	File: &quot;Y:\QE\08-19-19\QE08246.raw&quot;; SpectrumID: &quot;2265&quot;; scans: &quot;4576&quot; RTINSECONDS=1160 |id=2265|path=../gpm/archive/GPM80100003182.xml|source=F:\Dropbox\projects\MS5114_Sharma\mgf\QE08246.mgf|	1	YEAST	QE08246	#N/A
2269	-4.9	2.85	1070.46	0.1	2	0.667	8.1	ispk	174	CQRPGCPGR	182	yklv	C174+Carbamidomethyl; C179+Carbamidomethyl; C174+Ammonia-loss;	sp|P32481|IF2G_YEAST	Eukaryotic translation initiation factor 2 subunit gamma; eIF-2-gamma; ...	File: &quot;Y:\QE\08-19-19\QE08246.raw&quot;; SpectrumID: &quot;2269&quot;; scans: &quot;4580&quot; RTINSECONDS=1160 |id=2269|path=../gpm/archive/GPM80100003182.xml|source=F:\Dropbox\projects\MS5114_Sharma\mgf\QE08246.mgf|	1	YEAST	QE08246	#N/A
2271	-7.3	2.52	2882.33	-1.3	5	0.556	11.72	sipk	261	HNEEVKTETHGEEEDAHDKKPHASK	285	dahe		sp|Q01477|UBP3_YEAST	Ubiquitin carboxyl-terminal hydrolase 3; EC 3.4.19.12 {ECO:0000269|PubMed:12778054, ...	File: &quot;Y:\QE\08-19-19\QE08246.raw&quot;; SpectrumID: &quot;2271&quot;; scans: &quot;4582&quot; RTINSECONDS=1160 |id=2271|path=../gpm/archive/GPM80100003182.xml|source=F:\Dropbox\projects\MS5114_Sharma\mgf\QE08246.mgf|	1	YEAST	QE08246	#N/A
2275	-2.1	2.63	1297.72	0.3	3	0.75	23.05	lslr	82	LQKEEERPLR	91	strk		sp|Q05024|TRI1_YEAST	Protein TRI1;	File: &quot;Y:\QE\08-19-19\QE08246.raw&quot;; SpectrumID: &quot;2275&quot;; scans: &quot;4587&quot; RTINSECONDS=1161 |id=2275|path=../gpm/archive/GPM80100003182.xml|source=F:\Dropbox\projects\MS5114_Sharma\mgf\QE08246.mgf|	1	YEAST	QE08246	#N/A
2277	-3.7	2.75	984.595	-0.2	3	0.75	21.3	iker	94	RSLKPEVR	101	kanr		sp|P24000|RL24B_YEAST	60S ribosomal protein L24-B {ECO:0000303|PubMed:9559554}; L30; ...	File: &quot;Y:\QE\08-19-19\QE08246.raw&quot;; SpectrumID: &quot;2277&quot;; scans: &quot;4589&quot; RTINSECONDS=1161 |id=2277|path=../gpm/archive/GPM80100003182.xml|source=F:\Dropbox\projects\MS5114_Sharma\mgf\QE08246.mgf|	1	YEAST	QE08246	#N/A
2280	-3.8	2.85	1225.63	-0.4	3	1	18.7	svmk	570	TLEGHTNAVQR	580	csfi		sp|Q05946|UTP13_YEAST	U3 small nucleolar RNA-associated protein 13; U3 snoRNA-associated ...	File: &quot;Y:\QE\08-19-19\QE08246.raw&quot;; SpectrumID: &quot;2280&quot;; scans: &quot;4592&quot; RTINSECONDS=1161 |id=2280|path=../gpm/archive/GPM80100003182.xml|source=F:\Dropbox\projects\MS5114_Sharma\mgf\QE08246.mgf|	1	YEAST	QE08246	#N/A
2282	-2.8	2.94	916.51	0.2	2	0.667	15.8	ksir	48	EIDVAGGKK	56	alai		sp|P26786|RS7A_YEAST	40S ribosomal protein S7-A {ECO:0000303|PubMed:9559554}; RP30; ...	File: &quot;Y:\QE\08-19-19\QE08246.raw&quot;; SpectrumID: &quot;2282&quot;; scans: &quot;4594&quot; RTINSECONDS=1161 |id=2282|path=../gpm/archive/GPM80100003182.xml|source=F:\Dropbox\projects\MS5114_Sharma\mgf\QE08246.mgf|	1	YEAST	QE08246	#N/A
2285	-2.8	2.88	2013.88	0	4	1	11.4	rggr	27	NSDRNSYNDRPQGGNYR	43	ggfg	N27+Deamidated;	sp|P24783|DBP2_YEAST	ATP-dependent RNA helicase DBP2; EC 3.6.4.13; DEAD box protein ...	File: &quot;Y:\QE\08-19-19\QE08246.raw&quot;; SpectrumID: &quot;2285&quot;; scans: &quot;4597&quot; RTINSECONDS=1162 |id=2285|path=../gpm/archive/GPM80100003182.xml|source=F:\Dropbox\projects\MS5114_Sharma\mgf\QE08246.mgf|	1	YEAST	QE08246	#N/A
2286	-11.4	3.08	1225.63	1.4	2	0.667	18.7	svmk	570	TLEGHTNAVQR	580	csfi		sp|Q05946|UTP13_YEAST	U3 small nucleolar RNA-associated protein 13; U3 snoRNA-associated ...	File: &quot;Y:\QE\08-19-19\QE08246.raw&quot;; SpectrumID: &quot;2286&quot;; scans: &quot;4598&quot; RTINSECONDS=1162 |id=2286|path=../gpm/archive/GPM80100003182.xml|source=F:\Dropbox\projects\MS5114_Sharma\mgf\QE08246.mgf|	1	YEAST	QE08246	#N/A
2287	-7.5	2.7	1543.65	0	2	1	12.86	ynnr	72	NNSQGNAQYYNNR	84	fnng	N82+Deamidated;	sp|P39936|IF4F2_YEAST	Eukaryotic initiation factor 4F subunit p130; eIF-4F p130; eIF4F ...	File: &quot;Y:\QE\08-19-19\QE08246.raw&quot;; SpectrumID: &quot;2287&quot;; scans: &quot;4599&quot; RTINSECONDS=1162 |id=2287|path=../gpm/archive/GPM80100003182.xml|source=F:\Dropbox\projects\MS5114_Sharma\mgf\QE08246.mgf|	1	YEAST	QE08246	#N/A
2293	-4.9	2.91	1060.52	0	2	1	14.38	sqer	160	STVSPQPESK	169	lket	Q165+Deamidated;	sp|P39935|IF4F1_YEAST	Eukaryotic initiation factor 4F subunit p150; eIF-4F p150; eIF4F ...	File: &quot;Y:\QE\08-19-19\QE08246.raw&quot;; SpectrumID: &quot;2293&quot;; scans: &quot;4605&quot; RTINSECONDS=1162 |id=2293|path=../gpm/archive/GPM80100003182.xml|source=F:\Dropbox\projects\MS5114_Sharma\mgf\QE08246.mgf|	1	YEAST	QE08246	#N/A
2296	-5.3	3.07	1193.66	0.1	3	0.75	15.5	ksnk	22	AKNPLTHSTPK	32	nfgi		sp|P29453|RL8B_YEAST	60S ribosomal protein L8-B {ECO:0000303|PubMed:9559554}; L4; L4-1; Large ribosomal subunit protein eL8-B {ECO:0000303|PubMed:24524803}; RP6; YL5;	File: &quot;Y:\QE\08-19-19\QE08246.raw&quot;; SpectrumID: &quot;2296&quot;; scans: &quot;4609&quot; RTINSECONDS=1163 |id=2296|path=../gpm/archive/GPM80100003182.xml|source=F:\Dropbox\projects\MS5114_Sharma\mgf\QE08246.mgf|	1	YEAST	QE08246	#N/A
2297	-2.5	2.66	916.51	0.2	3	1	15.8	ksir	48	EIDVAGGKK	56	alai		sp|P26786|RS7A_YEAST	40S ribosomal protein S7-A {ECO:0000303|PubMed:9559554}; RP30; ...	File: &quot;Y:\QE\08-19-19\QE08246.raw&quot;; SpectrumID: &quot;2297&quot;; scans: &quot;4610&quot; RTINSECONDS=1163 |id=2297|path=../gpm/archive/GPM80100003182.xml|source=F:\Dropbox\projects\MS5114_Sharma\mgf\QE08246.mgf|	1	YEAST	QE08246	#N/A
2301	-2.2	2.84	711.44	-0.4	2	0.667	14.29	nnpk	173	KLEPPK	178	ilsq		sp|Q05900|RU1C_YEAST	U1 small nuclear ribonucleoprotein C {ECO:0000255|HAMAP-Rule:MF_03153}; ...	File: &quot;Y:\QE\08-19-19\QE08246.raw&quot;; SpectrumID: &quot;2301&quot;; scans: &quot;4614&quot; RTINSECONDS=1163 |id=2301|path=../gpm/archive/GPM80100003182.xml|source=F:\Dropbox\projects\MS5114_Sharma\mgf\QE08246.mgf|	1	YEAST	QE08246	#N/A
2303	-6.1	2.71	1216.61	0.3	2	0.667	16.36	lynk	438	DKPAAEVEETK	448	ekes		sp|Q12460|NOP56_YEAST	Nucleolar protein 56; Ribosome biosynthesis protein SIK1; Suppressor ...	File: &quot;Y:\QE\08-19-19\QE08246.raw&quot;; SpectrumID: &quot;2303&quot;; scans: &quot;4616&quot; RTINSECONDS=1163 |id=2303|path=../gpm/archive/GPM80100003182.xml|source=F:\Dropbox\projects\MS5114_Sharma\mgf\QE08246.mgf|	1	YEAST	QE08246	#N/A
2304	-8.7	2.81	1193.66	0.4	2	0.5	15.5	ksnk	22	AKNPLTHSTPK	32	nfgi		sp|P29453|RL8B_YEAST	60S ribosomal protein L8-B {ECO:0000303|PubMed:9559554}; L4; L4-1; Large ribosomal subunit protein eL8-B {ECO:0000303|PubMed:24524803}; RP6; YL5;	File: &quot;Y:\QE\08-19-19\QE08246.raw&quot;; SpectrumID: &quot;2304&quot;; scans: &quot;4617&quot; RTINSECONDS=1163 |id=2304|path=../gpm/archive/GPM80100003182.xml|source=F:\Dropbox\projects\MS5114_Sharma\mgf\QE08246.mgf|	1	YEAST	QE08246	#N/A
2307	-3	2.97	1045.49	0.3	2	1	13.74	tslk	490	ENVQNGEVR	498	fefr	N494+Deamidated;	sp|P50094|IMDH4_YEAST	Inosine-5—-monophosphate dehydrogenase 4 {ECO:0000255|HAMAP-Rule:MF_03156}; ...	File: &quot;Y:\QE\08-19-19\QE08246.raw&quot;; SpectrumID: &quot;2307&quot;; scans: &quot;4620&quot; RTINSECONDS=1164 |id=2307|path=../gpm/archive/GPM80100003182.xml|source=F:\Dropbox\projects\MS5114_Sharma\mgf\QE08246.mgf|	1	YEAST	QE08246	#N/A
2309	-4.6	2.96	1053.53	-0.2	2	0.667	17.04	nivk	44	NAEQHNLVK	52	kgpv	N49+Deamidated;	sp|P38701|RS20_YEAST	40S ribosomal protein S20 {ECO:0000303|PubMed:9559554}; Small ...	File: &quot;Y:\QE\08-19-19\QE08246.raw&quot;; SpectrumID: &quot;2309&quot;; scans: &quot;4622&quot; RTINSECONDS=1164 |id=2309|path=../gpm/archive/GPM80100003182.xml|source=F:\Dropbox\projects\MS5114_Sharma\mgf\QE08246.mgf|	1	YEAST	QE08246	#N/A
2314	-5.2	2.82	1223.6	1.1	2	1	12.49	ifvr	234	QDNPPPSNNIK	244	erka		sp|P38922|HRB1_YEAST	Protein HRB1; Protein TOM34;	File: &quot;Y:\QE\08-19-19\QE08246.raw&quot;; SpectrumID: &quot;2314&quot;; scans: &quot;4628&quot; RTINSECONDS=1164 |id=2314|path=../gpm/archive/GPM80100003182.xml|source=F:\Dropbox\projects\MS5114_Sharma\mgf\QE08246.mgf|	1	YEAST	QE08246	#N/A
2317	-2.9	2.8	1102.65	0.4	3	0.75	19.94	rlvr	83	VGVLSEDKKK	92	ldyv		sp|P05755|RS9B_YEAST	40S ribosomal protein S9-B {ECO:0000303|PubMed:9559554}; RP21; ...	File: &quot;Y:\QE\08-19-19\QE08246.raw&quot;; SpectrumID: &quot;2317&quot;; scans: &quot;4631&quot; RTINSECONDS=1165 |id=2317|path=../gpm/archive/GPM80100003182.xml|source=F:\Dropbox\projects\MS5114_Sharma\mgf\QE08246.mgf|	1	YEAST	QE08246	#N/A
2325	-4.7	2.7	1201.5	0.8	2	1	14.1	vqkk	33	TCSSCGYPAAK	43	trsy	C34+Carbamidomethyl; C37+Carbamidomethyl;	sp|P49166|RL37A_YEAST	60S ribosomal protein L37-A {ECO:0000303|PubMed:9559554}; L43; ...	File: &quot;Y:\QE\08-19-19\QE08246.raw&quot;; SpectrumID: &quot;2325&quot;; scans: &quot;4639&quot; RTINSECONDS=1165 |id=2325|path=../gpm/archive/GPM80100003182.xml|source=F:\Dropbox\projects\MS5114_Sharma\mgf\QE08246.mgf|	1	YEAST	QE08246	#N/A
2326	-10.7	3.08	1904.94	-0.2	4	0.8	15.36	lynk	438	DKPAAEVEETKEKESSK	454	krkl		sp|Q12460|NOP56_YEAST	Nucleolar protein 56; Ribosome biosynthesis protein SIK1; Suppressor ...	File: &quot;Y:\QE\08-19-19\QE08246.raw&quot;; SpectrumID: &quot;2326&quot;; scans: &quot;4640&quot; RTINSECONDS=1165 |id=2326|path=../gpm/archive/GPM80100003182.xml|source=F:\Dropbox\projects\MS5114_Sharma\mgf\QE08246.mgf|	1	YEAST	QE08246	#N/A
2332	-2.5	2.47	967.448	0.8	2	1	14.25	kesk	16	TVDNYEAR	23	mpav		sp|P32495|NHP2_YEAST	H/ACA ribonucleoprotein complex subunit NHP2; H/ACA snoRNP protein ...	File: &quot;Y:\QE\08-19-19\QE08246.raw&quot;; SpectrumID: &quot;2332&quot;; scans: &quot;4649&quot; RTINSECONDS=1167 |id=2332|path=../gpm/archive/GPM80100003182.xml|source=F:\Dropbox\projects\MS5114_Sharma\mgf\QE08246.mgf|	1	YEAST	QE08246	#N/A
2333	-3.4	2.55	1002.53	-0.1	3	1	19.45	iksk	117	SDTRPSALR	125	nalg		sp|Q01080|RPA49_YEAST	DNA-directed RNA polymerase I subunit RPA49; A49; DNA-directed ...	File: &quot;Y:\QE\08-19-19\QE08246.raw&quot;; SpectrumID: &quot;2333&quot;; scans: &quot;4650&quot; RTINSECONDS=1167 |id=2333|path=../gpm/archive/GPM80100003182.xml|source=F:\Dropbox\projects\MS5114_Sharma\mgf\QE08246.mgf|	1	YEAST	QE08246	#N/A
2335	-3.1	2.75	783.509	-0.4	2	0.667	21.07	ffek	280	KPILQGK	286	tdid		sp|P23293|BUR1_YEAST	Serine/threonine-protein kinase BUR1; EC 2.7.11.22; EC 2.7.11.23; ...	File: &quot;Y:\QE\08-19-19\QE08246.raw&quot;; SpectrumID: &quot;2335&quot;; scans: &quot;4652&quot; RTINSECONDS=1167 |id=2335|path=../gpm/archive/GPM80100003182.xml|source=F:\Dropbox\projects\MS5114_Sharma\mgf\QE08246.mgf|	1	YEAST	QE08246	#N/A
2336	-3.6	2.61	1003.58	0.3	2	0.5	15.54	lvrv	84	GVLSEDKKK	92	ldyv		sp|P05755|RS9B_YEAST	40S ribosomal protein S9-B {ECO:0000303|PubMed:9559554}; RP21; ...	File: &quot;Y:\QE\08-19-19\QE08246.raw&quot;; SpectrumID: &quot;2336&quot;; scans: &quot;4653&quot; RTINSECONDS=1167 |id=2336|path=../gpm/archive/GPM80100003182.xml|source=F:\Dropbox\projects\MS5114_Sharma\mgf\QE08246.mgf|	1	YEAST	QE08246	#N/A
2337	-8	3.01	1480.61	-0.1	3	1	12.8	vefk	48	QCYNCGETGHVR	59	sect	C49+Carbamidomethyl; C52+Carbamidomethyl;	sp|P53849|GIS2_YEAST	Zinc finger protein GIS2;	File: &quot;Y:\QE\08-19-19\QE08246.raw&quot;; SpectrumID: &quot;2337&quot;; scans: &quot;4654&quot; RTINSECONDS=1167 |id=2337|path=../gpm/archive/GPM80100003182.xml|source=F:\Dropbox\projects\MS5114_Sharma\mgf\QE08246.mgf|	1	YEAST	QE08246	#N/A
2338	-4	2.92	1020.52	0	3	1	17	rnmr	372	SREPVNYR	379	ipdr		sp|P35187|SGS1_YEAST	ATP-dependent helicase SGS1 {ECO:0000303|PubMed:7969174}; EC 3.6.4.12 {ECO:0000269|PubMed:9545297}; Helicase TPS1;	File: &quot;Y:\QE\08-19-19\QE08246.raw&quot;; SpectrumID: &quot;2338&quot;; scans: &quot;4655&quot; RTINSECONDS=1167 |id=2338|path=../gpm/archive/GPM80100003182.xml|source=F:\Dropbox\projects\MS5114_Sharma\mgf\QE08246.mgf|	1	YEAST	QE08246	#N/A
2339	-4.1	2.63	1119.49	1.1	2	1	12.78	svfk	241	NIEDQTDER	249	nskk		sp|P53207|SNU71_YEAST	U1 small nuclear ribonucleoprotein component SNU71;	File: &quot;Y:\QE\08-19-19\QE08246.raw&quot;; SpectrumID: &quot;2339&quot;; scans: &quot;4656&quot; RTINSECONDS=1167 |id=2339|path=../gpm/archive/GPM80100003182.xml|source=F:\Dropbox\projects\MS5114_Sharma\mgf\QE08246.mgf|	1	YEAST	QE08246	#N/A
2341	-4.4	3	1616.82	0.1	4	1	9.7	tdqr	6	GPPPPHPQQANGYKK	20	fpph	N16+Deamidated;	sp|P39936|IF4F2_YEAST	Eukaryotic initiation factor 4F subunit p130; eIF-4F p130; eIF4F ...	File: &quot;Y:\QE\08-19-19\QE08246.raw&quot;; SpectrumID: &quot;2341&quot;; scans: &quot;4659&quot; RTINSECONDS=1168 |id=2341|path=../gpm/archive/GPM80100003182.xml|source=F:\Dropbox\projects\MS5114_Sharma\mgf\QE08246.mgf|	1	YEAST	QE08246	#N/A
2344	-2.6	2.84	857.364	-0.2	2	1	13.99	msqk	5	ACYVCGK	11	ighl	C6+Carbamidomethyl; C9+Carbamidomethyl;	sp|P53849|GIS2_YEAST	Zinc finger protein GIS2;	File: &quot;Y:\QE\08-19-19\QE08246.raw&quot;; SpectrumID: &quot;2344&quot;; scans: &quot;4663&quot; RTINSECONDS=1168 |id=2344|path=../gpm/archive/GPM80100003182.xml|source=F:\Dropbox\projects\MS5114_Sharma\mgf\QE08246.mgf|	1	YEAST	QE08246	#N/A
2350	-6.4	3	1542.67	0.3	2	1	12.86	ynnr	72	NNSQGNAQYYNNR	84	fnng		sp|P39936|IF4F2_YEAST	Eukaryotic initiation factor 4F subunit p130; eIF-4F p130; eIF4F ...	File: &quot;Y:\QE\08-19-19\QE08246.raw&quot;; SpectrumID: &quot;2350&quot;; scans: &quot;4669&quot; RTINSECONDS=1169 |id=2350|path=../gpm/archive/GPM80100003182.xml|source=F:\Dropbox\projects\MS5114_Sharma\mgf\QE08246.mgf|	1	YEAST	QE08246	#N/A
2352	-12	2.84	1706.69	1.8	3	1	25.75	ievk	319	NVMSSTMTTYHCSR	332	cgsy	C330+Carbamidomethyl; M321+Oxidation; M325+Oxidation;	sp|P15565|TRM1_YEAST	tRNA (guanine(26)-N(2))-dimethyltransferase, mitochondrial; EC ...	File: &quot;Y:\QE\08-19-19\QE08246.raw&quot;; SpectrumID: &quot;2352&quot;; scans: &quot;4671&quot; RTINSECONDS=1169 |id=2352|path=../gpm/archive/GPM80100003182.xml|source=F:\Dropbox\projects\MS5114_Sharma\mgf\QE08246.mgf|	1	YEAST	QE08246	#N/A
2355	-6.1	2.75	1061.5	0.6	2	0.667	16.8	tafk	40	SSPFGGSSHAK	50	givl		sp|P0CX29|RS23A_YEAST	40S ribosomal protein S23-A {ECO:0000303|PubMed:9559554}; RP37; ...	File: &quot;Y:\QE\08-19-19\QE08246.raw&quot;; SpectrumID: &quot;2355&quot;; scans: &quot;4677&quot; RTINSECONDS=1170 |id=2355|path=../gpm/archive/GPM80100003182.xml|source=F:\Dropbox\projects\MS5114_Sharma\mgf\QE08246.mgf|	1	YEAST	QE08246	#N/A
2356	-5	2.82	1061.5	-0.1	3	1	16.8	tafk	40	SSPFGGSSHAK	50	givl		sp|P0CX29|RS23A_YEAST	40S ribosomal protein S23-A {ECO:0000303|PubMed:9559554}; RP37; ...	File: &quot;Y:\QE\08-19-19\QE08246.raw&quot;; SpectrumID: &quot;2356&quot;; scans: &quot;4678&quot; RTINSECONDS=1170 |id=2356|path=../gpm/archive/GPM80100003182.xml|source=F:\Dropbox\projects\MS5114_Sharma\mgf\QE08246.mgf|	1	YEAST	QE08246	#N/A
2357	-2.1	2.59	640.378	0	2	1	13.21	lsqr	403	VPTAPR	408	ghiv		sp|P23293|BUR1_YEAST	Serine/threonine-protein kinase BUR1; EC 2.7.11.22; EC 2.7.11.23; ...	File: &quot;Y:\QE\08-19-19\QE08246.raw&quot;; SpectrumID: &quot;2357&quot;; scans: &quot;4679&quot; RTINSECONDS=1170 |id=2357|path=../gpm/archive/GPM80100003182.xml|source=F:\Dropbox\projects\MS5114_Sharma\mgf\QE08246.mgf|	1	YEAST	QE08246	#N/A
2358	-7.1	2.86	1102.65	0.6	2	0.5	19.94	rlvr	83	VGVLSEDKKK	92	ldyv		sp|P05755|RS9B_YEAST	40S ribosomal protein S9-B {ECO:0000303|PubMed:9559554}; RP21; ...	File: &quot;Y:\QE\08-19-19\QE08246.raw&quot;; SpectrumID: &quot;2358&quot;; scans: &quot;4680&quot; RTINSECONDS=1170 |id=2358|path=../gpm/archive/GPM80100003182.xml|source=F:\Dropbox\projects\MS5114_Sharma\mgf\QE08246.mgf|	1	YEAST	QE08246	#N/A
2361	-4.5	2.85	1069.54	1.5	2	0.667	20.3	rpyk	93	HIDASGSINR	102	kvlq		sp|P07280|RS19A_YEAST	40S ribosomal protein S19-A {ECO:0000303|PubMed:9559554}; RP55A; ...	File: &quot;Y:\QE\08-19-19\QE08246.raw&quot;; SpectrumID: &quot;2361&quot;; scans: &quot;4683&quot; RTINSECONDS=1171 |id=2361|path=../gpm/archive/GPM80100003182.xml|source=F:\Dropbox\projects\MS5114_Sharma\mgf\QE08246.mgf|	1	YEAST	QE08246	#N/A
2362	-6.6	2.83	1486.73	0.2	3	1	17.3	lssr	256	RSSISSTVSSSSSSK	270	wrfw		sp|P43633|ALK1_YEAST	Serine/threonine-protein kinase Haspin homolog ALK1; EC 2.7.11.1; ...	File: &quot;Y:\QE\08-19-19\QE08246.raw&quot;; SpectrumID: &quot;2362&quot;; scans: &quot;4684&quot; RTINSECONDS=1171 |id=2362|path=../gpm/archive/GPM80100003182.xml|source=F:\Dropbox\projects\MS5114_Sharma\mgf\QE08246.mgf|	1	YEAST	QE08246	#N/A
2364	-6.2	2.88	1616.82	0.7	3	0.75	9.7	tdqr	6	GPPPPHPQQANGYKK	20	fpph	N16+Deamidated;	sp|P39936|IF4F2_YEAST	Eukaryotic initiation factor 4F subunit p130; eIF-4F p130; eIF4F ...	File: &quot;Y:\QE\08-19-19\QE08246.raw&quot;; SpectrumID: &quot;2364&quot;; scans: &quot;4687&quot; RTINSECONDS=1171 |id=2364|path=../gpm/archive/GPM80100003182.xml|source=F:\Dropbox\projects\MS5114_Sharma\mgf\QE08246.mgf|	1	YEAST	QE08246	#N/A
2366	-3.4	2.84	1541.67	-2.5	3	1	13.4	nsdr	31	NSYNDRPQGGNYR	43	ggfg	N34+Deamidated;	sp|P24783|DBP2_YEAST	ATP-dependent RNA helicase DBP2; EC 3.6.4.13; DEAD box protein ...	File: &quot;Y:\QE\08-19-19\QE08246.raw&quot;; SpectrumID: &quot;2366&quot;; scans: &quot;4690&quot; RTINSECONDS=1172 |id=2366|path=../gpm/archive/GPM80100003182.xml|source=F:\Dropbox\projects\MS5114_Sharma\mgf\QE08246.mgf|	1	YEAST	QE08246	#N/A
2367	-2.7	2.68	887.437	0	2	0.667	20.12	fkss	42	PFGGSSHAK	50	givl		sp|P0CX29|RS23A_YEAST	40S ribosomal protein S23-A {ECO:0000303|PubMed:9559554}; RP37; ...	File: &quot;Y:\QE\08-19-19\QE08246.raw&quot;; SpectrumID: &quot;2367&quot;; scans: &quot;4691&quot; RTINSECONDS=1172 |id=2367|path=../gpm/archive/GPM80100003182.xml|source=F:\Dropbox\projects\MS5114_Sharma\mgf\QE08246.mgf|	1	YEAST	QE08246	#N/A
2368	-3.6	3.04	1041.56	-0.2	3	1	18.1	naak	204	GSSTSYAIKK	213	kdel		sp|P26783|RS5_YEAST	40S ribosomal protein S5 {ECO:0000303|PubMed:9559554}; RP14; S2; Small ribosomal subunit protein uS7 {ECO:0000303|PubMed:24524803}; YS8;	File: &quot;Y:\QE\08-19-19\QE08246.raw&quot;; SpectrumID: &quot;2368&quot;; scans: &quot;4692&quot; RTINSECONDS=1172 |id=2368|path=../gpm/archive/GPM80100003182.xml|source=F:\Dropbox\projects\MS5114_Sharma\mgf\QE08246.mgf|	1	YEAST	QE08246	#N/A
2369	-2.1	2.84	815.437	-0.1	2	1	18.56	tigk	402	VNNAELR	408	ydsk		sp|P38922|HRB1_YEAST	Protein HRB1; Protein TOM34;	File: &quot;Y:\QE\08-19-19\QE08246.raw&quot;; SpectrumID: &quot;2369&quot;; scans: &quot;4693&quot; RTINSECONDS=1172 |id=2369|path=../gpm/archive/GPM80100003182.xml|source=F:\Dropbox\projects\MS5114_Sharma\mgf\QE08246.mgf|	1	YEAST	QE08246	#N/A
2371	-8.5	2.98	1041.56	-0.6	2	0.667	18.1	naak	204	GSSTSYAIKK	213	kdel		sp|P26783|RS5_YEAST	40S ribosomal protein S5 {ECO:0000303|PubMed:9559554}; RP14; S2; Small ribosomal subunit protein uS7 {ECO:0000303|PubMed:24524803}; YS8;	File: &quot;Y:\QE\08-19-19\QE08246.raw&quot;; SpectrumID: &quot;2371&quot;; scans: &quot;4695&quot; RTINSECONDS=1172 |id=2371|path=../gpm/archive/GPM80100003182.xml|source=F:\Dropbox\projects\MS5114_Sharma\mgf\QE08246.mgf|	1	YEAST	QE08246	#N/A
2373	-4.7	2.57	1033.49	-0.2	2	0.667	15.77	ynqr	309	REDLEDTR	316	gtep		sp|P25555|GBP2_YEAST	Single-strand telomeric DNA-binding protein GBP2; G-strand-binding ...	File: &quot;Y:\QE\08-19-19\QE08246.raw&quot;; SpectrumID: &quot;2373&quot;; scans: &quot;4697&quot; RTINSECONDS=1172 |id=2373|path=../gpm/archive/GPM80100003182.xml|source=F:\Dropbox\projects\MS5114_Sharma\mgf\QE08246.mgf|	1	YEAST	QE08246	#N/A
2374	-5.3	3.11	1664.68	602.5	2	1	15.75	naar	180	KAEASGEAAEEAEDEE	195	]		sp|P05755|RS9B_YEAST	40S ribosomal protein S9-B {ECO:0000303|PubMed:9559554}; RP21; ...	File: &quot;Y:\QE\08-19-19\QE08246.raw&quot;; SpectrumID: &quot;2374&quot;; scans: &quot;4698&quot; RTINSECONDS=1172 |id=2374|path=../gpm/archive/GPM80100003182.xml|source=F:\Dropbox\projects\MS5114_Sharma\mgf\QE08246.mgf|	1	YEAST	QE08246	#N/A
2379	-6.5	3.18	1580.71	0.6	3	1	17.82	qlnk	106	KPEECASSSESIEK	119	snnn	C110+Carbamidomethyl;	sp|Q05672|RBS1_YEAST	RNA-binding suppressor of PAS kinase protein 1;	File: &quot;Y:\QE\08-19-19\QE08246.raw&quot;; SpectrumID: &quot;2379&quot;; scans: &quot;4705&quot; RTINSECONDS=1173 |id=2379|path=../gpm/archive/GPM80100003182.xml|source=F:\Dropbox\projects\MS5114_Sharma\mgf\QE08246.mgf|	1	YEAST	QE08246	#N/A
2380	-3.5	2.86	652.352	5.8	2	0.667	8.53	aerv	164	GVPHSR	169	fdns		sp|Q08920|NCBP2_YEAST	Nuclear cap-binding protein subunit 2; 20 kDa nuclear cap-binding ...	File: &quot;Y:\QE\08-19-19\QE08246.raw&quot;; SpectrumID: &quot;2380&quot;; scans: &quot;4706&quot; RTINSECONDS=1173 |id=2380|path=../gpm/archive/GPM80100003182.xml|source=F:\Dropbox\projects\MS5114_Sharma\mgf\QE08246.mgf|	1	YEAST	QE08246	#N/A
2382	-2.9	2.69	845.379	-1.1	2	1	14.54	regk	28	TDYYQR	33	krlv		sp|P26321|RL5_YEAST	60S ribosomal protein L5 {ECO:0000303|PubMed:9559554}; L1; L1a; ...	File: &quot;Y:\QE\08-19-19\QE08246.raw&quot;; SpectrumID: &quot;2382&quot;; scans: &quot;4708&quot; RTINSECONDS=1174 |id=2382|path=../gpm/archive/GPM80100003182.xml|source=F:\Dropbox\projects\MS5114_Sharma\mgf\QE08246.mgf|	1	YEAST	QE08246	#N/A
2385	-4.4	2.94	897.504	0	2	0.667	18.5	akgs	206	STSYAIKK	213	kdel		sp|P26783|RS5_YEAST	40S ribosomal protein S5 {ECO:0000303|PubMed:9559554}; RP14; S2; Small ribosomal subunit protein uS7 {ECO:0000303|PubMed:24524803}; YS8;	File: &quot;Y:\QE\08-19-19\QE08246.raw&quot;; SpectrumID: &quot;2385&quot;; scans: &quot;4711&quot; RTINSECONDS=1174 |id=2385|path=../gpm/archive/GPM80100003182.xml|source=F:\Dropbox\projects\MS5114_Sharma\mgf\QE08246.mgf|	1	YEAST	QE08246	#N/A
2386	-5.3	2.78	948.49	0.6	2	0.667	18.54	tkfr	205	AHSTYITR	212	ills		sp|P41318|LST8_YEAST	Target of rapamycin complex subunit LST8; TORC subunit LST8; Lethal with SEC13 protein 8;	File: &quot;Y:\QE\08-19-19\QE08246.raw&quot;; SpectrumID: &quot;2386&quot;; scans: &quot;4712&quot; RTINSECONDS=1174 |id=2386|path=../gpm/archive/GPM80100003182.xml|source=F:\Dropbox\projects\MS5114_Sharma\mgf\QE08246.mgf|	1	YEAST	QE08246	#N/A
2387	-3.7	3.07	1016.46	1.1	2	1	13.54	ipmd	354	DSPVNEEAR	362	kfte		sp|P38922|HRB1_YEAST	Protein HRB1; Protein TOM34;	File: &quot;Y:\QE\08-19-19\QE08246.raw&quot;; SpectrumID: &quot;2387&quot;; scans: &quot;4713&quot; RTINSECONDS=1174 |id=2387|path=../gpm/archive/GPM80100003182.xml|source=F:\Dropbox\projects\MS5114_Sharma\mgf\QE08246.mgf|	1	YEAST	QE08246	#N/A
2389	-2.2	3	1107.51	-2.1	2	1	21.79	gnek	148	VTMQNLNDR	156	lasy	M150+Oxidation; Q151+Deamidated;	sp|K1C10_HUMAN|	Keratin, type I cytoskeletal 10; Cytokeratin-10; CK-10; Keratin-10; ...	File: &quot;Y:\QE\08-19-19\QE08246.raw&quot;; SpectrumID: &quot;2389&quot;; scans: &quot;4715&quot; RTINSECONDS=1174 |id=2389|path=../gpm/archive/GPM80100003182.xml|source=F:\Dropbox\projects\MS5114_Sharma\mgf\QE08246.mgf|	1	HUMAN|	QE08246	#N/A
2392	-4.9	2.84	1616.82	620.4	2	0.5	9.7	tdqr	6	GPPPPHPQQANGYKK	20	fpph	N16+Deamidated;	sp|P39936|IF4F2_YEAST	Eukaryotic initiation factor 4F subunit p130; eIF-4F p130; eIF4F ...	File: &quot;Y:\QE\08-19-19\QE08246.raw&quot;; SpectrumID: &quot;2392&quot;; scans: &quot;4718&quot; RTINSECONDS=1175 |id=2392|path=../gpm/archive/GPM80100003182.xml|source=F:\Dropbox\projects\MS5114_Sharma\mgf\QE08246.mgf|	1	YEAST	QE08246	#N/A
2395	-15	3.08	1580.71	0.2	2	0.667	17.82	qlnk	106	KPEECASSSESIEK	119	snnn	C110+Carbamidomethyl;	sp|Q05672|RBS1_YEAST	RNA-binding suppressor of PAS kinase protein 1;	File: &quot;Y:\QE\08-19-19\QE08246.raw&quot;; SpectrumID: &quot;2395&quot;; scans: &quot;4724&quot; RTINSECONDS=1176 |id=2395|path=../gpm/archive/GPM80100003182.xml|source=F:\Dropbox\projects\MS5114_Sharma\mgf\QE08246.mgf|	1	YEAST	QE08246	#N/A
2400	-5.8	2.81	772.468	-0.6	2	0.667	16.79	elrk	598	AEVGLKR	604	vvtk		sp|P11484|SSB1_YEAST	Ribosome-associated molecular chaperone SSB1 {ECO:0000303|PubMed:11739779}; ...	File: &quot;Y:\QE\08-19-19\QE08246.raw&quot;; SpectrumID: &quot;2400&quot;; scans: &quot;4729&quot; RTINSECONDS=1176 |id=2400|path=../gpm/archive/GPM80100003182.xml|source=F:\Dropbox\projects\MS5114_Sharma\mgf\QE08246.mgf|	1	YEAST	QE08246	#N/A
2404	-4.8	3.05	1443.56	1	3	1	15.3	sglk	118	CYTCGQAGHMSR	129	dcqn	C118+Carbamidomethyl; C121+Carbamidomethyl; M127+Oxidation;	sp|P53849|GIS2_YEAST	Zinc finger protein GIS2;	File: &quot;Y:\QE\08-19-19\QE08246.raw&quot;; SpectrumID: &quot;2404&quot;; scans: &quot;4733&quot; RTINSECONDS=1176 |id=2404|path=../gpm/archive/GPM80100003182.xml|source=F:\Dropbox\projects\MS5114_Sharma\mgf\QE08246.mgf|	1	YEAST	QE08246	#N/A
2407	-3.7	2.71	930.435	-0.2	2	1	20.95	cank	75	YMTTVSGR	82	dafh	M76+Oxidation;	sp|P41805|RL10_YEAST	60S ribosomal protein L10 {ECO:0000303|PubMed:9559554}; L9; Large ...	File: &quot;Y:\QE\08-19-19\QE08246.raw&quot;; SpectrumID: &quot;2407&quot;; scans: &quot;4737&quot; RTINSECONDS=1177 |id=2407|path=../gpm/archive/GPM80100003182.xml|source=F:\Dropbox\projects\MS5114_Sharma\mgf\QE08246.mgf|	1	YEAST	QE08246	#N/A
2411	-9	2.76	1176.55	-0.7	2	0.667	9.9	rnsy	34	NDRPQGGNYR	43	ggfg		sp|P24783|DBP2_YEAST	ATP-dependent RNA helicase DBP2; EC 3.6.4.13; DEAD box protein ...	File: &quot;Y:\QE\08-19-19\QE08246.raw&quot;; SpectrumID: &quot;2411&quot;; scans: &quot;4742&quot; RTINSECONDS=1178 |id=2411|path=../gpm/archive/GPM80100003182.xml|source=F:\Dropbox\projects\MS5114_Sharma\mgf\QE08246.mgf|	1	YEAST	QE08246	#N/A
2414	-7.3	3.08	1494.52	1.3	2	1	18.21	aslr	106	ETYGDMADCCEK	117	qepe	C114+Carbamidomethyl; C115+Carbamidomethyl; M111+Oxidation;	sp|ALBU_BOVIN|	Serum albumin; BSA; Bos d 6; Flags: Precursor;	File: &quot;Y:\QE\08-19-19\QE08246.raw&quot;; SpectrumID: &quot;2414&quot;; scans: &quot;4745&quot; RTINSECONDS=1178 |id=2414|path=../gpm/archive/GPM80100003182.xml|source=F:\Dropbox\projects\MS5114_Sharma\mgf\QE08246.mgf|	1	BOVIN|	QE08246	#N/A
2415	-4.2	2.57	1270.59	0.9	2	0.667	15.7	elsr	933	NNVQPAHNYGR	943	nsyn	N934+Deamidated;	sp|Q02792|XRN2_YEAST	5—-3— exoribonuclease 2; EC 3.1.13.-; Ribonucleic acid-trafficking ...	File: &quot;Y:\QE\08-19-19\QE08246.raw&quot;; SpectrumID: &quot;2415&quot;; scans: &quot;4746&quot; RTINSECONDS=1178 |id=2415|path=../gpm/archive/GPM80100003182.xml|source=F:\Dropbox\projects\MS5114_Sharma\mgf\QE08246.mgf|	1	YEAST	QE08246	#N/A
2417	-4.8	2.75	1426.65	0.4	2	0.667	13.5	sdrn	32	SYNDRPQGGNYR	43	ggfg		sp|P24783|DBP2_YEAST	ATP-dependent RNA helicase DBP2; EC 3.6.4.13; DEAD box protein ...	File: &quot;Y:\QE\08-19-19\QE08246.raw&quot;; SpectrumID: &quot;2417&quot;; scans: &quot;4748&quot; RTINSECONDS=1178 |id=2417|path=../gpm/archive/GPM80100003182.xml|source=F:\Dropbox\projects\MS5114_Sharma\mgf\QE08246.mgf|	1	YEAST	QE08246	#N/A
2418	-6.3	2.55	1142.62	-0.1	2	0.667	18.02	rnar	890	KVEEVSQAPR	899	anmf		sp|P39936|IF4F2_YEAST	Eukaryotic initiation factor 4F subunit p130; eIF-4F p130; eIF4F ...	File: &quot;Y:\QE\08-19-19\QE08246.raw&quot;; SpectrumID: &quot;2418&quot;; scans: &quot;4750&quot; RTINSECONDS=1179 |id=2418|path=../gpm/archive/GPM80100003182.xml|source=F:\Dropbox\projects\MS5114_Sharma\mgf\QE08246.mgf|	1	YEAST	QE08246	#N/A
2419	-2.9	2.66	717.371	-1	2	0.667	12.22	lfsk	69	CGTIKR	74	iimg	C69+Carbamidomethyl; C69+Ammonia-loss;	sp|Q08920|NCBP2_YEAST	Nuclear cap-binding protein subunit 2; 20 kDa nuclear cap-binding ...	File: &quot;Y:\QE\08-19-19\QE08246.raw&quot;; SpectrumID: &quot;2419&quot;; scans: &quot;4751&quot; RTINSECONDS=1179 |id=2419|path=../gpm/archive/GPM80100003182.xml|source=F:\Dropbox\projects\MS5114_Sharma\mgf\QE08246.mgf|	1	YEAST	QE08246	#N/A
2424	-4.3	2.88	982.543	-0.7	2	0.667	15.9	drsr	1465	ALRPTGPDR	1473	gdgf		sp|P53552|THO2_YEAST	THO complex subunit 2; Low dye-binding protein 5; THO complex ...	File: &quot;Y:\QE\08-19-19\QE08246.raw&quot;; SpectrumID: &quot;2424&quot;; scans: &quot;4756&quot; RTINSECONDS=1179 |id=2424|path=../gpm/archive/GPM80100003182.xml|source=F:\Dropbox\projects\MS5114_Sharma\mgf\QE08246.mgf|	1	YEAST	QE08246	#N/A
2425	-11.1	3.12	1154.62	0.1	2	0.667	15.7	asvk	301	TPQHVTGSVTK	311	svtf		sp|P39936|IF4F2_YEAST	Eukaryotic initiation factor 4F subunit p130; eIF-4F p130; eIF4F ...	File: &quot;Y:\QE\08-19-19\QE08246.raw&quot;; SpectrumID: &quot;2425&quot;; scans: &quot;4757&quot; RTINSECONDS=1179 |id=2425|path=../gpm/archive/GPM80100003182.xml|source=F:\Dropbox\projects\MS5114_Sharma\mgf\QE08246.mgf|	1	YEAST	QE08246	#N/A
2431	-2.2	2.93	933.482	0.6	2	1	22.04	kvqk	315	LANNIMNK	322	kecl	M320+Oxidation;	sp|P15424|MS116_YEAST	ATP-dependent RNA helicase MSS116, mitochondrial; EC 3.6.4.13; ...	File: &quot;Y:\QE\08-19-19\QE08246.raw&quot;; SpectrumID: &quot;2431&quot;; scans: &quot;4764&quot; RTINSECONDS=1180 |id=2431|path=../gpm/archive/GPM80100003182.xml|source=F:\Dropbox\projects\MS5114_Sharma\mgf\QE08246.mgf|	1	YEAST	QE08246	#N/A
2437	-4.7	3.04	1001.48	0.2	2	1	19	ngkr	55	RMNPGPSVQ	63	]	M56+Oxidation;	sp|P0CX33|RS30A_YEAST	40S ribosomal protein S30-A {ECO:0000303|PubMed:9559554}; Small ...	File: &quot;Y:\QE\08-19-19\QE08246.raw&quot;; SpectrumID: &quot;2437&quot;; scans: &quot;4770&quot; RTINSECONDS=1180 |id=2437|path=../gpm/archive/GPM80100003182.xml|source=F:\Dropbox\projects\MS5114_Sharma\mgf\QE08246.mgf|	1	YEAST	QE08246	#N/A
2447	-4.6	2.93	2231.1	0	4	0.8	17.55	qker	314	EEKTEGKENKEVPVQEETK	332	saie		sp|P39935|IF4F1_YEAST	Eukaryotic initiation factor 4F subunit p150; eIF-4F p150; eIF4F ...	File: &quot;Y:\QE\08-19-19\QE08246.raw&quot;; SpectrumID: &quot;2447&quot;; scans: &quot;4781&quot; RTINSECONDS=1182 |id=2447|path=../gpm/archive/GPM80100003182.xml|source=F:\Dropbox\projects\MS5114_Sharma\mgf\QE08246.mgf|	1	YEAST	QE08246	#N/A
2450	-4.8	2.96	912.457	-0.1	3	1	24.8	asgr	29	PAEFHPSK	36	vhvk		sp|Q02983|RRN5_YEAST	RNA polymerase I-specific transcription initiation factor RRN5; ...	File: &quot;Y:\QE\08-19-19\QE08246.raw&quot;; SpectrumID: &quot;2450&quot;; scans: &quot;4784&quot; RTINSECONDS=1182 |id=2450|path=../gpm/archive/GPM80100003182.xml|source=F:\Dropbox\projects\MS5114_Sharma\mgf\QE08246.mgf|	1	YEAST	QE08246	#N/A
2452	-2.3	2.68	1170.66	-1	3	0.75	18.3	yahk	1446	RSELPTRPSK	1455	skty		sp|P53552|THO2_YEAST	THO complex subunit 2; Low dye-binding protein 5; THO complex ...	File: &quot;Y:\QE\08-19-19\QE08246.raw&quot;; SpectrumID: &quot;2452&quot;; scans: &quot;4786&quot; RTINSECONDS=1182 |id=2452|path=../gpm/archive/GPM80100003182.xml|source=F:\Dropbox\projects\MS5114_Sharma\mgf\QE08246.mgf|	1	YEAST	QE08246	#N/A
2453	-4.4	2.85	1038.43	0.1	2	1	19.84	sflk	531	DAMMSAPGSR	540	snsr	M534+Oxidation;	sp|P06634|DED1_YEAST	ATP-dependent RNA helicase DED1; EC 3.6.4.13; DEAD box protein ...	File: &quot;Y:\QE\08-19-19\QE08246.raw&quot;; SpectrumID: &quot;2453&quot;; scans: &quot;4787&quot; RTINSECONDS=1182 |id=2453|path=../gpm/archive/GPM80100003182.xml|source=F:\Dropbox\projects\MS5114_Sharma\mgf\QE08246.mgf|	1	YEAST	QE08246	#N/A
2459	-10.9	2.84	1424.61	-0.1	3	1	15.72	kegk	55	NRGDEDAGSFSNR	67	laia		sp|P53881|RM22_YEAST	54S ribosomal protein L22, mitochondrial; Mitochondrial large ...	File: &quot;Y:\QE\08-19-19\QE08246.raw&quot;; SpectrumID: &quot;2459&quot;; scans: &quot;4793&quot; RTINSECONDS=1183 |id=2459|path=../gpm/archive/GPM80100003182.xml|source=F:\Dropbox\projects\MS5114_Sharma\mgf\QE08246.mgf|	1	YEAST	QE08246	#N/A
2461	-2.4	3.06	905.457	0.7	2	1	13.82	nwsk	1025	LADSTGDVK	1033	havs		sp|P17255|VATA_YEAST	V-type proton ATPase catalytic subunit A; V-ATPase subunit A; ...	File: &quot;Y:\QE\08-19-19\QE08246.raw&quot;; SpectrumID: &quot;2461&quot;; scans: &quot;4795&quot; RTINSECONDS=1183 |id=2461|path=../gpm/archive/GPM80100003182.xml|source=F:\Dropbox\projects\MS5114_Sharma\mgf\QE08246.mgf|	1	YEAST	QE08246	#N/A
2462	-5.1	2.91	2034.98	-1.2	3	0.6	12.76	kkkk	213	VNSPSDEVKDKEDTSKEK	230	kkrr		sp|Q12339|UTP23_YEAST	rRNA-processing protein UTP23; U three protein 23; U3 small nucleolar ...	File: &quot;Y:\QE\08-19-19\QE08246.raw&quot;; SpectrumID: &quot;2462&quot;; scans: &quot;4796&quot; RTINSECONDS=1183 |id=2462|path=../gpm/archive/GPM80100003182.xml|source=F:\Dropbox\projects\MS5114_Sharma\mgf\QE08246.mgf|	1	YEAST	QE08246	#N/A
2463	-3.6	2.89	2231.1	-0.7	3	0.6	17.55	qker	314	EEKTEGKENKEVPVQEETK	332	saie		sp|P39935|IF4F1_YEAST	Eukaryotic initiation factor 4F subunit p150; eIF-4F p150; eIF4F ...	File: &quot;Y:\QE\08-19-19\QE08246.raw&quot;; SpectrumID: &quot;2463&quot;; scans: &quot;4797&quot; RTINSECONDS=1183 |id=2463|path=../gpm/archive/GPM80100003182.xml|source=F:\Dropbox\projects\MS5114_Sharma\mgf\QE08246.mgf|	1	YEAST	QE08246	#N/A
2464	-8.8	3.09	1260.62	0.2	2	1	15	gntr	148	TPNSNLTANSNK	159	dqki		sp|Q05672|RBS1_YEAST	RNA-binding suppressor of PAS kinase protein 1;	File: &quot;Y:\QE\08-19-19\QE08246.raw&quot;; SpectrumID: &quot;2464&quot;; scans: &quot;4799&quot; RTINSECONDS=1183 |id=2464|path=../gpm/archive/GPM80100003182.xml|source=F:\Dropbox\projects\MS5114_Sharma\mgf\QE08246.mgf|	1	YEAST	QE08246	#N/A
2469	-6.7	3.08	1193.66	0.3	3	0.75	15.5	ksnk	22	AKNPLTHSTPK	32	nfgi		sp|P29453|RL8B_YEAST	60S ribosomal protein L8-B {ECO:0000303|PubMed:9559554}; L4; L4-1; Large ribosomal subunit protein eL8-B {ECO:0000303|PubMed:24524803}; RP6; YL5;	File: &quot;Y:\QE\08-19-19\QE08246.raw&quot;; SpectrumID: &quot;2469&quot;; scans: &quot;4804&quot; RTINSECONDS=1184 |id=2469|path=../gpm/archive/GPM80100003182.xml|source=F:\Dropbox\projects\MS5114_Sharma\mgf\QE08246.mgf|	1	YEAST	QE08246	#N/A
2473	-7.6	2.78	1506.67	0.1	3	0.75	17	gsrk	992	SSACHIPHQCGPR	1004	kegn	C995+Carbamidomethyl; C1001+Carbamidomethyl;	sp|Q06108|RGC1_YEAST	Regulator of the glycerol channel 1;	File: &quot;Y:\QE\08-19-19\QE08246.raw&quot;; SpectrumID: &quot;2473&quot;; scans: &quot;4808&quot; RTINSECONDS=1184 |id=2473|path=../gpm/archive/GPM80100003182.xml|source=F:\Dropbox\projects\MS5114_Sharma\mgf\QE08246.mgf|	1	YEAST	QE08246	#N/A
2474	-4.6	3.01	1229.65	-1.1	3	1	15.84	eqtr	13	LVPGSDSSSRPK	24	krri		sp|P11491|PPB_YEAST	Repressible alkaline phosphatase; EC 3.1.3.1; Fructose-2,6-bisphosphate ...	File: &quot;Y:\QE\08-19-19\QE08246.raw&quot;; SpectrumID: &quot;2474&quot;; scans: &quot;4809&quot; RTINSECONDS=1184 |id=2474|path=../gpm/archive/GPM80100003182.xml|source=F:\Dropbox\projects\MS5114_Sharma\mgf\QE08246.mgf|	1	YEAST	QE08246	#N/A
2478	-5.1	3.11	1506.67	-0.9	4	1	17	gsrk	992	SSACHIPHQCGPR	1004	kegn	C995+Carbamidomethyl; C1001+Carbamidomethyl;	sp|Q06108|RGC1_YEAST	Regulator of the glycerol channel 1;	File: &quot;Y:\QE\08-19-19\QE08246.raw&quot;; SpectrumID: &quot;2478&quot;; scans: &quot;4813&quot; RTINSECONDS=1185 |id=2478|path=../gpm/archive/GPM80100003182.xml|source=F:\Dropbox\projects\MS5114_Sharma\mgf\QE08246.mgf|	1	YEAST	QE08246	#N/A
2484	-5.6	2.78	1223.6	-0.2	2	1	12.49	ifvr	234	QDNPPPSNNIK	244	erka		sp|P38922|HRB1_YEAST	Protein HRB1; Protein TOM34;	File: &quot;Y:\QE\08-19-19\QE08246.raw&quot;; SpectrumID: &quot;2484&quot;; scans: &quot;4820&quot; RTINSECONDS=1185 |id=2484|path=../gpm/archive/GPM80100003182.xml|source=F:\Dropbox\projects\MS5114_Sharma\mgf\QE08246.mgf|	1	YEAST	QE08246	#N/A
2486	-3.5	3.11	1068.44	0	2	1	14.28	nlik	413	QNCDQFEK	420	lgey	C415+Carbamidomethyl;	sp|ALBU_BOVIN|	Serum albumin; BSA; Bos d 6; Flags: Precursor;	File: &quot;Y:\QE\08-19-19\QE08246.raw&quot;; SpectrumID: &quot;2486&quot;; scans: &quot;4822&quot; RTINSECONDS=1186 |id=2486|path=../gpm/archive/GPM80100003182.xml|source=F:\Dropbox\projects\MS5114_Sharma\mgf\QE08246.mgf|	1	BOVIN|	QE08246	#N/A
2489	-4.9	2.97	902.448	0.1	2	0.667	21.24	csdr	24	GTFVAHNR	31	vrtd	N30+Deamidated;	sp|GAG_SCVLA|	Major capsid protein; Gag protein; Major coat protein;	File: &quot;Y:\QE\08-19-19\QE08246.raw&quot;; SpectrumID: &quot;2489&quot;; scans: &quot;4825&quot; RTINSECONDS=1186 |id=2489|path=../gpm/archive/GPM80100003182.xml|source=F:\Dropbox\projects\MS5114_Sharma\mgf\QE08246.mgf|	1	SCVLA|	QE08246	#N/A
2491	-2.5	2.98	902.448	-0.2	3	1	21.24	csdr	24	GTFVAHNR	31	vrtd	N30+Deamidated;	sp|GAG_SCVLA|	Major capsid protein; Gag protein; Major coat protein;	File: &quot;Y:\QE\08-19-19\QE08246.raw&quot;; SpectrumID: &quot;2491&quot;; scans: &quot;4827&quot; RTINSECONDS=1186 |id=2491|path=../gpm/archive/GPM80100003182.xml|source=F:\Dropbox\projects\MS5114_Sharma\mgf\QE08246.mgf|	1	SCVLA|	QE08246	#N/A
2495	-2.3	2.78	1334.64	0.4	2	0.667	17.31	akvk	474	QQSDKNNELMK	484	disk		sp|Q02792|XRN2_YEAST	5—-3— exoribonuclease 2; EC 3.1.13.-; Ribonucleic acid-trafficking ...	File: &quot;Y:\QE\08-19-19\QE08246.raw&quot;; SpectrumID: &quot;2495&quot;; scans: &quot;4831&quot; RTINSECONDS=1186 |id=2495|path=../gpm/archive/GPM80100003182.xml|source=F:\Dropbox\projects\MS5114_Sharma\mgf\QE08246.mgf|	1	YEAST	QE08246	#N/A
2500	-3.6	3.01	1031.55	-0.4	3	1	19.12	hpnr	33	ANVSKDELR	41	ekla		sp|P0CX31|RS24A_YEAST	40S ribosomal protein S24-A {ECO:0000303|PubMed:9559554}; RP50; ...	File: &quot;Y:\QE\08-19-19\QE08246.raw&quot;; SpectrumID: &quot;2500&quot;; scans: &quot;4838&quot; RTINSECONDS=1187 |id=2500|path=../gpm/archive/GPM80100003182.xml|source=F:\Dropbox\projects\MS5114_Sharma\mgf\QE08246.mgf|	1	YEAST	QE08246	#N/A
2504	-4.8	2.8	947.541	0.2	2	0.667	19.56	ntrr	272	KVEELTTK	279	lrnd		sp|P10081|IF4A_YEAST	ATP-dependent RNA helicase eIF4A; EC 3.6.4.13 {ECO:0000269|PubMed:12535527, ...	File: &quot;Y:\QE\08-19-19\QE08246.raw&quot;; SpectrumID: &quot;2504&quot;; scans: &quot;4842&quot; RTINSECONDS=1188 |id=2504|path=../gpm/archive/GPM80100003182.xml|source=F:\Dropbox\projects\MS5114_Sharma\mgf\QE08246.mgf|	1	YEAST	QE08246	#N/A
2507	-3	3.1	1102.65	0.1	3	0.75	19.94	rlvr	83	VGVLSEDKKK	92	ldyv		sp|P05755|RS9B_YEAST	40S ribosomal protein S9-B {ECO:0000303|PubMed:9559554}; RP21; ...	File: &quot;Y:\QE\08-19-19\QE08246.raw&quot;; SpectrumID: &quot;2507&quot;; scans: &quot;4845&quot; RTINSECONDS=1188 |id=2507|path=../gpm/archive/GPM80100003182.xml|source=F:\Dropbox\projects\MS5114_Sharma\mgf\QE08246.mgf|	1	YEAST	QE08246	#N/A
2509	-2.3	2.9	958.557	0.2	2	0.667	18.5	dwrk	1208	KITPVTGDK	1216	vvel		sp|P53327|SLH1_YEAST	Antiviral helicase SLH1; EC 3.6.4.13; SKI2-like helicase 1;	File: &quot;Y:\QE\08-19-19\QE08246.raw&quot;; SpectrumID: &quot;2509&quot;; scans: &quot;4847&quot; RTINSECONDS=1188 |id=2509|path=../gpm/archive/GPM80100003182.xml|source=F:\Dropbox\projects\MS5114_Sharma\mgf\QE08246.mgf|	1	YEAST	QE08246	#N/A
2511	-2.7	2.81	931.484	0.5	2	1	17.42	ipsk	108	QDLGAAGATK	117	rpts		sp|P32495|NHP2_YEAST	H/ACA ribonucleoprotein complex subunit NHP2; H/ACA snoRNP protein ...	File: &quot;Y:\QE\08-19-19\QE08246.raw&quot;; SpectrumID: &quot;2511&quot;; scans: &quot;4849&quot; RTINSECONDS=1188 |id=2511|path=../gpm/archive/GPM80100003182.xml|source=F:\Dropbox\projects\MS5114_Sharma\mgf\QE08246.mgf|	1	YEAST	QE08246	#N/A
2514	-10.1	3	1408.67	0.8	3	0.75	19.5	nllr	758	GPMGSSTTLHHQR	770	vins		sp|Q08921|TCO89_YEAST	Target of rapamycin complex 1 subunit TCO89; TORC1 subunit TCO89; ...	File: &quot;Y:\QE\08-19-19\QE08246.raw&quot;; SpectrumID: &quot;2514&quot;; scans: &quot;4852&quot; RTINSECONDS=1189 |id=2514|path=../gpm/archive/GPM80100003182.xml|source=F:\Dropbox\projects\MS5114_Sharma\mgf\QE08246.mgf|	1	YEAST	QE08246	#N/A
2519	-4.9	2.98	1616.82	1.2	4	1	9.7	tdqr	6	GPPPPHPQQANGYKK	20	fpph	N16+Deamidated;	sp|P39936|IF4F2_YEAST	Eukaryotic initiation factor 4F subunit p130; eIF-4F p130; eIF4F ...	File: &quot;Y:\QE\08-19-19\QE08246.raw&quot;; SpectrumID: &quot;2519&quot;; scans: &quot;4858&quot; RTINSECONDS=1189 |id=2519|path=../gpm/archive/GPM80100003182.xml|source=F:\Dropbox\projects\MS5114_Sharma\mgf\QE08246.mgf|	1	YEAST	QE08246	#N/A
2520	-2.4	2.86	1193.66	0.3	2	0.5	15.5	ksnk	22	AKNPLTHSTPK	32	nfgi		sp|P29453|RL8B_YEAST	60S ribosomal protein L8-B {ECO:0000303|PubMed:9559554}; L4; L4-1; Large ribosomal subunit protein eL8-B {ECO:0000303|PubMed:24524803}; RP6; YL5;	File: &quot;Y:\QE\08-19-19\QE08246.raw&quot;; SpectrumID: &quot;2520&quot;; scans: &quot;4859&quot; RTINSECONDS=1189 |id=2520|path=../gpm/archive/GPM80100003182.xml|source=F:\Dropbox\projects\MS5114_Sharma\mgf\QE08246.mgf|	1	YEAST	QE08246	#N/A
2523	-9	2.71	1031.55	0.3	2	0.667	19.12	hpnr	33	ANVSKDELR	41	ekla		sp|P0CX31|RS24A_YEAST	40S ribosomal protein S24-A {ECO:0000303|PubMed:9559554}; RP50; ...	File: &quot;Y:\QE\08-19-19\QE08246.raw&quot;; SpectrumID: &quot;2523&quot;; scans: &quot;4862&quot; RTINSECONDS=1190 |id=2523|path=../gpm/archive/GPM80100003182.xml|source=F:\Dropbox\projects\MS5114_Sharma\mgf\QE08246.mgf|	1	YEAST	QE08246	#N/A
2525	-4.6	3.07	1272.65	0.1	3	1	16.32	iasr	121	LKEDVAEQQGR	131	vfry		sp|Q06506|RRP9_YEAST	Ribosomal RNA-processing protein 9;	File: &quot;Y:\QE\08-19-19\QE08246.raw&quot;; SpectrumID: &quot;2525&quot;; scans: &quot;4864&quot; RTINSECONDS=1190 |id=2525|path=../gpm/archive/GPM80100003182.xml|source=F:\Dropbox\projects\MS5114_Sharma\mgf\QE08246.mgf|	1	YEAST	QE08246	#N/A
2526	-7.3	2.63	960.511	0.3	2	0.667	18.17	pnra	34	NVSKDELR	41	ekla		sp|P0CX31|RS24A_YEAST	40S ribosomal protein S24-A {ECO:0000303|PubMed:9559554}; RP50; ...	File: &quot;Y:\QE\08-19-19\QE08246.raw&quot;; SpectrumID: &quot;2526&quot;; scans: &quot;4865&quot; RTINSECONDS=1190 |id=2526|path=../gpm/archive/GPM80100003182.xml|source=F:\Dropbox\projects\MS5114_Sharma\mgf\QE08246.mgf|	1	YEAST	QE08246	#N/A
2528	-2.5	3.05	1040.52	-1.7	3	0.75	20.19	fslk	167	NGDKPHMLK	175	f]	N167+Deamidated;	sp|Q02326|RL6A_YEAST	60S ribosomal protein L6-A {ECO:0000303|PubMed:9559554}; L17; ...	File: &quot;Y:\QE\08-19-19\QE08246.raw&quot;; SpectrumID: &quot;2528&quot;; scans: &quot;4867&quot; RTINSECONDS=1190 |id=2528|path=../gpm/archive/GPM80100003182.xml|source=F:\Dropbox\projects\MS5114_Sharma\mgf\QE08246.mgf|	1	YEAST	QE08246	#N/A
2530	-9.7	2.65	1272.65	0.2	2	0.667	16.32	iasr	121	LKEDVAEQQGR	131	vfry		sp|Q06506|RRP9_YEAST	Ribosomal RNA-processing protein 9;	File: &quot;Y:\QE\08-19-19\QE08246.raw&quot;; SpectrumID: &quot;2530&quot;; scans: &quot;4869&quot; RTINSECONDS=1190 |id=2530|path=../gpm/archive/GPM80100003182.xml|source=F:\Dropbox\projects\MS5114_Sharma\mgf\QE08246.mgf|	1	YEAST	QE08246	#N/A
2532	-5.2	2.76	1061.5	0.6	2	0.667	16.8	tafk	40	SSPFGGSSHAK	50	givl		sp|P0CX29|RS23A_YEAST	40S ribosomal protein S23-A {ECO:0000303|PubMed:9559554}; RP37; ...	File: &quot;Y:\QE\08-19-19\QE08246.raw&quot;; SpectrumID: &quot;2532&quot;; scans: &quot;4872&quot; RTINSECONDS=1191 |id=2532|path=../gpm/archive/GPM80100003182.xml|source=F:\Dropbox\projects\MS5114_Sharma\mgf\QE08246.mgf|	1	YEAST	QE08246	#N/A
2533	-5.5	2.93	1542.67	-1.2	2	1	12.86	ynnr	72	NNSQGNAQYYNNR	84	fnng		sp|P39936|IF4F2_YEAST	Eukaryotic initiation factor 4F subunit p130; eIF-4F p130; eIF4F ...	File: &quot;Y:\QE\08-19-19\QE08246.raw&quot;; SpectrumID: &quot;2533&quot;; scans: &quot;4873&quot; RTINSECONDS=1191 |id=2533|path=../gpm/archive/GPM80100003182.xml|source=F:\Dropbox\projects\MS5114_Sharma\mgf\QE08246.mgf|	1	YEAST	QE08246	#N/A
2538	-5.7	2.97	954.392	-0.2	2	0.667	11.2	scyk	97	CGGPNHMAK	105	dcmk	C97+Carbamidomethyl; C97+Ammonia-loss;	sp|P53849|GIS2_YEAST	Zinc finger protein GIS2;	File: &quot;Y:\QE\08-19-19\QE08246.raw&quot;; SpectrumID: &quot;2538&quot;; scans: &quot;4878&quot; RTINSECONDS=1191 |id=2538|path=../gpm/archive/GPM80100003182.xml|source=F:\Dropbox\projects\MS5114_Sharma\mgf\QE08246.mgf|	1	YEAST	QE08246	#N/A
2543	-6.7	2.84	1616.82	0.3	3	0.75	9.7	tdqr	6	GPPPPHPQQANGYKK	20	fpph	N16+Deamidated;	sp|P39936|IF4F2_YEAST	Eukaryotic initiation factor 4F subunit p130; eIF-4F p130; eIF4F ...	File: &quot;Y:\QE\08-19-19\QE08246.raw&quot;; SpectrumID: &quot;2543&quot;; scans: &quot;4884&quot; RTINSECONDS=1192 |id=2543|path=../gpm/archive/GPM80100003182.xml|source=F:\Dropbox\projects\MS5114_Sharma\mgf\QE08246.mgf|	1	YEAST	QE08246	#N/A
2548	-3.3	3.26	1154.62	-0.7	3	1	15.7	asvk	301	TPQHVTGSVTK	311	svtf		sp|P39936|IF4F2_YEAST	Eukaryotic initiation factor 4F subunit p130; eIF-4F p130; eIF4F ...	File: &quot;Y:\QE\08-19-19\QE08246.raw&quot;; SpectrumID: &quot;2548&quot;; scans: &quot;4890&quot; RTINSECONDS=1192 |id=2548|path=../gpm/archive/GPM80100003182.xml|source=F:\Dropbox\projects\MS5114_Sharma\mgf\QE08246.mgf|	1	YEAST	QE08246	#N/A
2551	-7.1	2.79	2463.03	0.9	4	0.8	16.05	nkkk	254	NGKEESKEDSSAIADDDEEHKE	275	]	N254+Deamidated;	sp|P33399|LHP1_YEAST	La protein homolog; La autoantigen homolog; La ribonucleoprotein; ...	File: &quot;Y:\QE\08-19-19\QE08246.raw&quot;; SpectrumID: &quot;2551&quot;; scans: &quot;4893&quot; RTINSECONDS=1193 |id=2551|path=../gpm/archive/GPM80100003182.xml|source=F:\Dropbox\projects\MS5114_Sharma\mgf\QE08246.mgf|	1	YEAST	QE08246	#N/A
2552	-3.8	2.85	863.429	0.3	2	1	16.98	gqlk	223	VLGTACDK	230	hfgg	C228+Carbamidomethyl;	sp|P32589|HSP7F_YEAST	Heat shock protein homolog SSE1; Chaperone protein MSI3;	File: &quot;Y:\QE\08-19-19\QE08246.raw&quot;; SpectrumID: &quot;2552&quot;; scans: &quot;4894&quot; RTINSECONDS=1193 |id=2552|path=../gpm/archive/GPM80100003182.xml|source=F:\Dropbox\projects\MS5114_Sharma\mgf\QE08246.mgf|	1	YEAST	QE08246	#N/A
2555	-2.9	3.06	1664.68	0.5	2	1	15.75	naar	180	KAEASGEAAEEAEDEE	195	]		sp|P05755|RS9B_YEAST	40S ribosomal protein S9-B {ECO:0000303|PubMed:9559554}; RP21; ...	File: &quot;Y:\QE\08-19-19\QE08246.raw&quot;; SpectrumID: &quot;2555&quot;; scans: &quot;4898&quot; RTINSECONDS=1193 |id=2555|path=../gpm/archive/GPM80100003182.xml|source=F:\Dropbox\projects\MS5114_Sharma\mgf\QE08246.mgf|	1	YEAST	QE08246	#N/A
2556	-2.3	2.82	846.468	-0.5	2	0.667	17.04	nran	35	VSKDELR	41	ekla		sp|P0CX31|RS24A_YEAST	40S ribosomal protein S24-A {ECO:0000303|PubMed:9559554}; RP50; ...	File: &quot;Y:\QE\08-19-19\QE08246.raw&quot;; SpectrumID: &quot;2556&quot;; scans: &quot;4899&quot; RTINSECONDS=1193 |id=2556|path=../gpm/archive/GPM80100003182.xml|source=F:\Dropbox\projects\MS5114_Sharma\mgf\QE08246.mgf|	1	YEAST	QE08246	#N/A
2565	-5.4	2.85	1041.59	0.4	2	0.667	20	afek	75	KVEPIAEQK	83	hdtv		sp|P33203|PRP40_YEAST	Pre-mRNA-processing protein PRP40;	File: &quot;Y:\QE\08-19-19\QE08246.raw&quot;; SpectrumID: &quot;2565&quot;; scans: &quot;4910&quot; RTINSECONDS=1195 |id=2565|path=../gpm/archive/GPM80100003182.xml|source=F:\Dropbox\projects\MS5114_Sharma\mgf\QE08246.mgf|	1	YEAST	QE08246	#N/A
2571	-14	2.85	1427.56	0.8	2	0.667	15.3	sglk	118	CYTCGQAGHMSR	129	dcqn	C118+Carbamidomethyl; C121+Carbamidomethyl;	sp|P53849|GIS2_YEAST	Zinc finger protein GIS2;	File: &quot;Y:\QE\08-19-19\QE08246.raw&quot;; SpectrumID: &quot;2571&quot;; scans: &quot;4916&quot; RTINSECONDS=1195 |id=2571|path=../gpm/archive/GPM80100003182.xml|source=F:\Dropbox\projects\MS5114_Sharma\mgf\QE08246.mgf|	1	YEAST	QE08246	#N/A
2573	-4.7	3.16	1680.78	-0.4	3	0.75	19.6	vrpr	188	LHHSSDQTEQELEK	201	fsll		sp|Q06705|CSR1_YEAST	Phosphatidylinositol transfer protein CSR1; CHS5 SPA2 rescue protein 1; SEC14 homolog protein 2;	File: &quot;Y:\QE\08-19-19\QE08246.raw&quot;; SpectrumID: &quot;2573&quot;; scans: &quot;4918&quot; RTINSECONDS=1196 |id=2573|path=../gpm/archive/GPM80100003182.xml|source=F:\Dropbox\projects\MS5114_Sharma\mgf\QE08246.mgf|	1	YEAST	QE08246	#N/A
2575	-2.5	2.6	1051.51	0.4	3	1	15.2	lltk	80	NVSCYRPR	87	rdge	C83+Carbamidomethyl;	sp|P0CX38|RS6B_YEAST	40S ribosomal protein S6-B {ECO:0000303|PubMed:9559554}; RP9; ...	File: &quot;Y:\QE\08-19-19\QE08246.raw&quot;; SpectrumID: &quot;2575&quot;; scans: &quot;4923&quot; RTINSECONDS=1197 |id=2575|path=../gpm/archive/GPM80100003182.xml|source=F:\Dropbox\projects\MS5114_Sharma\mgf\QE08246.mgf|	1	YEAST	QE08246	#N/A
2576	-7.8	2.82	1427.56	0.2	3	1	15.3	sglk	118	CYTCGQAGHMSR	129	dcqn	C118+Carbamidomethyl; C121+Carbamidomethyl;	sp|P53849|GIS2_YEAST	Zinc finger protein GIS2;	File: &quot;Y:\QE\08-19-19\QE08246.raw&quot;; SpectrumID: &quot;2576&quot;; scans: &quot;4924&quot; RTINSECONDS=1197 |id=2576|path=../gpm/archive/GPM80100003182.xml|source=F:\Dropbox\projects\MS5114_Sharma\mgf\QE08246.mgf|	1	YEAST	QE08246	#N/A
2577	-2	2.91	910.435	0	3	0.75	20.3	eavr	152	HFGMGPHK	159	gkap		sp|P0CX49|RL18A_YEAST	60S ribosomal protein L18-A {ECO:0000303|PubMed:9559554}; Large ...	File: &quot;Y:\QE\08-19-19\QE08246.raw&quot;; SpectrumID: &quot;2577&quot;; scans: &quot;4925&quot; RTINSECONDS=1197 |id=2577|path=../gpm/archive/GPM80100003182.xml|source=F:\Dropbox\projects\MS5114_Sharma\mgf\QE08246.mgf|	1	YEAST	QE08246	#N/A
2578	-5	2.75	838.399	0	2	0.667	11.59	tknv	82	SCYRPR	87	rdge	C83+Carbamidomethyl;	sp|P0CX38|RS6B_YEAST	40S ribosomal protein S6-B {ECO:0000303|PubMed:9559554}; RP9; ...	File: &quot;Y:\QE\08-19-19\QE08246.raw&quot;; SpectrumID: &quot;2578&quot;; scans: &quot;4926&quot; RTINSECONDS=1197 |id=2578|path=../gpm/archive/GPM80100003182.xml|source=F:\Dropbox\projects\MS5114_Sharma\mgf\QE08246.mgf|	1	YEAST	QE08246	#N/A
2583	-3.2	3.07	873.54	0.7	2	0.667	19	npar	331	IATAIEKK	338	aada		sp|P00925|ENO2_YEAST	Enolase 2; EC 4.2.1.11; 2-phospho-D-glycerate hydro-lyase 2; 2-phosphoglycerate dehydratase 2;	File: &quot;Y:\QE\08-19-19\QE08246.raw&quot;; SpectrumID: &quot;2583&quot;; scans: &quot;4931&quot; RTINSECONDS=1197 |id=2583|path=../gpm/archive/GPM80100003182.xml|source=F:\Dropbox\projects\MS5114_Sharma\mgf\QE08246.mgf|	1	YEAST	QE08246	#N/A
2585	-5.6	3.02	937.467	0.5	2	0.667	14.32	ltkn	81	VSCYRPR	87	rdge	C83+Carbamidomethyl;	sp|P0CX38|RS6B_YEAST	40S ribosomal protein S6-B {ECO:0000303|PubMed:9559554}; RP9; ...	File: &quot;Y:\QE\08-19-19\QE08246.raw&quot;; SpectrumID: &quot;2585&quot;; scans: &quot;4933&quot; RTINSECONDS=1197 |id=2585|path=../gpm/archive/GPM80100003182.xml|source=F:\Dropbox\projects\MS5114_Sharma\mgf\QE08246.mgf|	1	YEAST	QE08246	#N/A
2586	-6.1	3.1	1482.57	-4.9	3	1	12.8	vefk	48	QCYNCGETGHVR	59	sect	C49+Carbamidomethyl; C52+Carbamidomethyl; N51+Deamidated; Q48+Deamidated;	sp|P53849|GIS2_YEAST	Zinc finger protein GIS2;	File: &quot;Y:\QE\08-19-19\QE08246.raw&quot;; SpectrumID: &quot;2586&quot;; scans: &quot;4934&quot; RTINSECONDS=1198 |id=2586|path=../gpm/archive/GPM80100003182.xml|source=F:\Dropbox\projects\MS5114_Sharma\mgf\QE08246.mgf|	1	YEAST	QE08246	#N/A
2591	-5.6	2.75	1051.51	-0.1	2	0.667	15.2	lltk	80	NVSCYRPR	87	rdge	C83+Carbamidomethyl;	sp|P0CX38|RS6B_YEAST	40S ribosomal protein S6-B {ECO:0000303|PubMed:9559554}; RP9; ...	File: &quot;Y:\QE\08-19-19\QE08246.raw&quot;; SpectrumID: &quot;2591&quot;; scans: &quot;4942&quot; RTINSECONDS=1199 |id=2591|path=../gpm/archive/GPM80100003182.xml|source=F:\Dropbox\projects\MS5114_Sharma\mgf\QE08246.mgf|	1	YEAST	QE08246	#N/A
2594	-2.7	2.85	1057.61	-0.4	2	0.5	23.35	iker	247	KALDRGELR	255	hnrk		sp|P38922|HRB1_YEAST	Protein HRB1; Protein TOM34;	File: &quot;Y:\QE\08-19-19\QE08246.raw&quot;; SpectrumID: &quot;2594&quot;; scans: &quot;4945&quot; RTINSECONDS=1199 |id=2594|path=../gpm/archive/GPM80100003182.xml|source=F:\Dropbox\projects\MS5114_Sharma\mgf\QE08246.mgf|	1	YEAST	QE08246	#N/A
2595	-6.2	2.56	1142.62	0.2	2	0.667	18.02	rnar	890	KVEEVSQAPR	899	anmf		sp|P39936|IF4F2_YEAST	Eukaryotic initiation factor 4F subunit p130; eIF-4F p130; eIF4F ...	File: &quot;Y:\QE\08-19-19\QE08246.raw&quot;; SpectrumID: &quot;2595&quot;; scans: &quot;4946&quot; RTINSECONDS=1199 |id=2595|path=../gpm/archive/GPM80100003182.xml|source=F:\Dropbox\projects\MS5114_Sharma\mgf\QE08246.mgf|	1	YEAST	QE08246	#N/A
2598	-8.6	3.04	1738.77	-0.2	3	0.75	18.32	vsyk	47	NHTSCISEDEKYQK	60	alyk	C51+Carbamidomethyl;	sp|P37263|YC16_YEAST	UPF0743 protein YCR087C-A;	File: &quot;Y:\QE\08-19-19\QE08246.raw&quot;; SpectrumID: &quot;2598&quot;; scans: &quot;4949&quot; RTINSECONDS=1199 |id=2598|path=../gpm/archive/GPM80100003182.xml|source=F:\Dropbox\projects\MS5114_Sharma\mgf\QE08246.mgf|	1	YEAST	QE08246	#N/A
2606	-3.2	3.17	1122.64	-0.3	3	0.75	19.8	rqvk	28	KLEIQQHAR	36	ydcs		sp|P0CX26|RL43B_YEAST	60S ribosomal protein L43-B {ECO:0000303|PubMed:9559554}; L37a; ...	File: &quot;Y:\QE\08-19-19\QE08246.raw&quot;; SpectrumID: &quot;2606&quot;; scans: &quot;4958&quot; RTINSECONDS=1200 |id=2606|path=../gpm/archive/GPM80100003182.xml|source=F:\Dropbox\projects\MS5114_Sharma\mgf\QE08246.mgf|	1	YEAST	QE08246	#N/A
2607	-2.6	2.91	962.469	0.2	2	1	16.1	ttkk	45	NQSPQNFK	52	vikc		sp|P38828|LSM12_YEAST	Protein LSM12; Sm-like protein 12;	File: &quot;Y:\QE\08-19-19\QE08246.raw&quot;; SpectrumID: &quot;2607&quot;; scans: &quot;4959&quot; RTINSECONDS=1201 |id=2607|path=../gpm/archive/GPM80100003182.xml|source=F:\Dropbox\projects\MS5114_Sharma\mgf\QE08246.mgf|	1	YEAST	QE08246	#N/A
2609	-2.1	3	1142.62	0	3	1	18.02	rnar	890	KVEEVSQAPR	899	anmf		sp|P39936|IF4F2_YEAST	Eukaryotic initiation factor 4F subunit p130; eIF-4F p130; eIF4F ...	File: &quot;Y:\QE\08-19-19\QE08246.raw&quot;; SpectrumID: &quot;2609&quot;; scans: &quot;4961&quot; RTINSECONDS=1201 |id=2609|path=../gpm/archive/GPM80100003182.xml|source=F:\Dropbox\projects\MS5114_Sharma\mgf\QE08246.mgf|	1	YEAST	QE08246	#N/A
2614	-2.2	3.01	1083.58	-1.3	3	0.75	19.1	gfkk	316	RYPHLQNR	323	tqvl		sp|P22138|RPA2_YEAST	DNA-directed RNA polymerase I subunit RPA135; EC 2.7.7.6; DNA-directed ...	File: &quot;Y:\QE\08-19-19\QE08246.raw&quot;; SpectrumID: &quot;2614&quot;; scans: &quot;4966&quot; RTINSECONDS=1201 |id=2614|path=../gpm/archive/GPM80100003182.xml|source=F:\Dropbox\projects\MS5114_Sharma\mgf\QE08246.mgf|	1	YEAST	QE08246	#N/A
2619	-4.6	2.76	884.495	-0.3	2	1	14.8	dkqr	29	VGVQPTQR	36	atss		sp|Q04177|UTP5_YEAST	U3 small nucleolar RNA-associated protein 5; U3 snoRNA-associated ...	File: &quot;Y:\QE\08-19-19\QE08246.raw&quot;; SpectrumID: &quot;2619&quot;; scans: &quot;4973&quot; RTINSECONDS=1202 |id=2619|path=../gpm/archive/GPM80100003182.xml|source=F:\Dropbox\projects\MS5114_Sharma\mgf\QE08246.mgf|	1	YEAST	QE08246	#N/A
2620	-6.9	2.62	1197.55	0.7	2	1	14.9	ggsk	587	GGSISGGGYGSGGGK	601	hssg		sp|K22E_HUMAN|	Keratin, type II cytoskeletal 2 epidermal; Cytokeratin-2e; CK-2e; ...	File: &quot;Y:\QE\08-19-19\QE08246.raw&quot;; SpectrumID: &quot;2620&quot;; scans: &quot;4974&quot; RTINSECONDS=1202 |id=2620|path=../gpm/archive/GPM80100003182.xml|source=F:\Dropbox\projects\MS5114_Sharma\mgf\QE08246.mgf|	1	HUMAN|	QE08246	#N/A
2621	-3.9	2.88	1540.69	0.1	3	1	13.4	nsdr	31	NSYNDRPQGGNYR	43	ggfg		sp|P24783|DBP2_YEAST	ATP-dependent RNA helicase DBP2; EC 3.6.4.13; DEAD box protein ...	File: &quot;Y:\QE\08-19-19\QE08246.raw&quot;; SpectrumID: &quot;2621&quot;; scans: &quot;4975&quot; RTINSECONDS=1202 |id=2621|path=../gpm/archive/GPM80100003182.xml|source=F:\Dropbox\projects\MS5114_Sharma\mgf\QE08246.mgf|	1	YEAST	QE08246	#N/A
2622	-5	3.1	2006.83	0.9	3	1	14.47	lstk	472	EKDNADVEEQEEGEEEK	488	alre		sp|P46951|YPP1_YEAST	Cargo-transport protein YPP1; Alpha-synuclein protective protein ...	File: &quot;Y:\QE\08-19-19\QE08246.raw&quot;; SpectrumID: &quot;2622&quot;; scans: &quot;4976&quot; RTINSECONDS=1202 |id=2622|path=../gpm/archive/GPM80100003182.xml|source=F:\Dropbox\projects\MS5114_Sharma\mgf\QE08246.mgf|	1	YEAST	QE08246	#N/A
2623	-8.7	2.72	1122.64	-0.2	2	0.5	19.8	rqvk	28	KLEIQQHAR	36	ydcs		sp|P0CX26|RL43B_YEAST	60S ribosomal protein L43-B {ECO:0000303|PubMed:9559554}; L37a; ...	File: &quot;Y:\QE\08-19-19\QE08246.raw&quot;; SpectrumID: &quot;2623&quot;; scans: &quot;4977&quot; RTINSECONDS=1202 |id=2623|path=../gpm/archive/GPM80100003182.xml|source=F:\Dropbox\projects\MS5114_Sharma\mgf\QE08246.mgf|	1	YEAST	QE08246	#N/A
2625	-12.8	3.01	2275.05	-0.2	3	1	13.25	sask	15	QESAALKQTGDDQQESQQQR	34	gytn		sp|P39935|IF4F1_YEAST	Eukaryotic initiation factor 4F subunit p150; eIF-4F p150; eIF4F ...	File: &quot;Y:\QE\08-19-19\QE08246.raw&quot;; SpectrumID: &quot;2625&quot;; scans: &quot;4979&quot; RTINSECONDS=1203 |id=2625|path=../gpm/archive/GPM80100003182.xml|source=F:\Dropbox\projects\MS5114_Sharma\mgf\QE08246.mgf|	1	YEAST	QE08246	#N/A
2626	-14.9	2.91	2074.93	-1	3	1	15.85	ktar	400	AHNVSTSNNSPSTDNDSISK	419	stte		sp|P0C2I9|YP12B_YEAST	Transposon Ty1-PR1 Gag-Pol polyprotein; Gag-Pol-p199; TY1A-TY1B; ...	File: &quot;Y:\QE\08-19-19\QE08246.raw&quot;; SpectrumID: &quot;2626&quot;; scans: &quot;4980&quot; RTINSECONDS=1203 |id=2626|path=../gpm/archive/GPM80100003182.xml|source=F:\Dropbox\projects\MS5114_Sharma\mgf\QE08246.mgf|	1	YEAST	QE08246	#N/A
2627	-7.3	3.03	1197.63	-0.1	3	0.75	18.7	rpyk	93	HIDASGSINRK	103	vlqa		sp|P07280|RS19A_YEAST	40S ribosomal protein S19-A {ECO:0000303|PubMed:9559554}; RP55A; ...	File: &quot;Y:\QE\08-19-19\QE08246.raw&quot;; SpectrumID: &quot;2627&quot;; scans: &quot;4981&quot; RTINSECONDS=1203 |id=2627|path=../gpm/archive/GPM80100003182.xml|source=F:\Dropbox\projects\MS5114_Sharma\mgf\QE08246.mgf|	1	YEAST	QE08246	#N/A
2630	-4.1	2.84	1375.78	-0.4	3	0.6	19.41	amer	242	KKNGLISETEKK	253	qets	N244+Deamidated;	sp|P39936|IF4F2_YEAST	Eukaryotic initiation factor 4F subunit p130; eIF-4F p130; eIF4F ...	File: &quot;Y:\QE\08-19-19\QE08246.raw&quot;; SpectrumID: &quot;2630&quot;; scans: &quot;4986&quot; RTINSECONDS=1204 |id=2630|path=../gpm/archive/GPM80100003182.xml|source=F:\Dropbox\projects\MS5114_Sharma\mgf\QE08246.mgf|	1	YEAST	QE08246	#N/A
2632	-2.8	2.74	1428.69	-0.9	4	0.8	20.55	aylk	285	KNHEEEMKDLR	295	nvst		sp|K1C10_HUMAN|	Keratin, type I cytoskeletal 10; Cytokeratin-10; CK-10; Keratin-10; ...	File: &quot;Y:\QE\08-19-19\QE08246.raw&quot;; SpectrumID: &quot;2632&quot;; scans: &quot;4988&quot; RTINSECONDS=1204 |id=2632|path=../gpm/archive/GPM80100003182.xml|source=F:\Dropbox\projects\MS5114_Sharma\mgf\QE08246.mgf|	1	HUMAN|	QE08246	#N/A
2637	-10.7	2.72	1738.77	-0.4	2	0.5	18.32	vsyk	47	NHTSCISEDEKYQK	60	alyk	C51+Carbamidomethyl;	sp|P37263|YC16_YEAST	UPF0743 protein YCR087C-A;	File: &quot;Y:\QE\08-19-19\QE08246.raw&quot;; SpectrumID: &quot;2637&quot;; scans: &quot;4993&quot; RTINSECONDS=1204 |id=2637|path=../gpm/archive/GPM80100003182.xml|source=F:\Dropbox\projects\MS5114_Sharma\mgf\QE08246.mgf|	1	YEAST	QE08246	#N/A
2643	-8.1	2.69	988.506	0.7	2	1	17.42	kvpk	54	IIENAEGSR	62	ttps		sp|P0CS90|HSP77_YEAST	Heat shock protein SSC1, mitochondrial; Endonuclease SceI 75 kDa subunit; Endo.SceI 75 kDa subunit; mtHSP70; Flags: Precursor;	File: &quot;Y:\QE\08-19-19\QE08246.raw&quot;; SpectrumID: &quot;2643&quot;; scans: &quot;5001&quot; RTINSECONDS=1205 |id=2643|path=../gpm/archive/GPM80100003182.xml|source=F:\Dropbox\projects\MS5114_Sharma\mgf\QE08246.mgf|	1	YEAST	QE08246	#N/A
2647	-7.2	2.91	1375.78	729.8	2	0.4	19.41	amer	242	KKNGLISETEKK	253	qets	N244+Deamidated;	sp|P39936|IF4F2_YEAST	Eukaryotic initiation factor 4F subunit p130; eIF-4F p130; eIF4F ...	File: &quot;Y:\QE\08-19-19\QE08246.raw&quot;; SpectrumID: &quot;2647&quot;; scans: &quot;5005&quot; RTINSECONDS=1206 |id=2647|path=../gpm/archive/GPM80100003182.xml|source=F:\Dropbox\projects\MS5114_Sharma\mgf\QE08246.mgf|	1	YEAST	QE08246	#N/A
2649	-5.9	2.77	1544.64	0.7	2	1	12.86	ynnr	72	NNSQGNAQYYNNR	84	fnng	N82+Deamidated; Q75+Deamidated;	sp|P39936|IF4F2_YEAST	Eukaryotic initiation factor 4F subunit p130; eIF-4F p130; eIF4F ...	File: &quot;Y:\QE\08-19-19\QE08246.raw&quot;; SpectrumID: &quot;2649&quot;; scans: &quot;5007&quot; RTINSECONDS=1206 |id=2649|path=../gpm/archive/GPM80100003182.xml|source=F:\Dropbox\projects\MS5114_Sharma\mgf\QE08246.mgf|	1	YEAST	QE08246	#N/A
2651	-6.1	2.8	1223.6	0	2	1	12.49	ifvr	234	QDNPPPSNNIK	244	erka		sp|P38922|HRB1_YEAST	Protein HRB1; Protein TOM34;	File: &quot;Y:\QE\08-19-19\QE08246.raw&quot;; SpectrumID: &quot;2651&quot;; scans: &quot;5010&quot; RTINSECONDS=1206 |id=2651|path=../gpm/archive/GPM80100003182.xml|source=F:\Dropbox\projects\MS5114_Sharma\mgf\QE08246.mgf|	1	YEAST	QE08246	#N/A
2654	-3.5	3.12	1420.72	-0.9	4	0.8	21.79	ittk	140	SGEHLDLKEQHK	151	aklq		sp|P39935|IF4F1_YEAST	Eukaryotic initiation factor 4F subunit p150; eIF-4F p150; eIF4F ...	File: &quot;Y:\QE\08-19-19\QE08246.raw&quot;; SpectrumID: &quot;2654&quot;; scans: &quot;5013&quot; RTINSECONDS=1207 |id=2654|path=../gpm/archive/GPM80100003182.xml|source=F:\Dropbox\projects\MS5114_Sharma\mgf\QE08246.mgf|	1	YEAST	QE08246	#N/A
2657	-6.1	2.88	1738.77	-0.2	4	1	18.32	vsyk	47	NHTSCISEDEKYQK	60	alyk	C51+Carbamidomethyl;	sp|P37263|YC16_YEAST	UPF0743 protein YCR087C-A;	File: &quot;Y:\QE\08-19-19\QE08246.raw&quot;; SpectrumID: &quot;2657&quot;; scans: &quot;5016&quot; RTINSECONDS=1207 |id=2657|path=../gpm/archive/GPM80100003182.xml|source=F:\Dropbox\projects\MS5114_Sharma\mgf\QE08246.mgf|	1	YEAST	QE08246	#N/A
[truncated: 133,468 more rows]

## Sheet: WT_m7G vs FAD
Identifier	log2ratio (m7G vs FAD)	p.values	p.values.bonf	p.values.holm	q.values.BH	q.values.strimmer
[truncated: 11 more rows]
